# Supplementary material for: Phenotypic characterisation and linkage mapping of domestication syndrome traits in yellow lupin (Lupinus luteus L.)
Source: Theor Appl Genet. 2020 Jul 18;133(10):2975–87. doi: 10.1007/s00122-020-03650-9 (PMC7497344; doi:10.1007/s00122-020-03650-9)
Supplement: Supplementary file 3 — Supplementary material 3 (XLSX 17 kb) [file 122_2020_3650_MOESM3_ESM.xlsx]

## Sheet: Table S1
Table S1: Phenotypic scores of different domestication traits of yellow lupin RIL population and its parents
Var	Flower colour	Seed colour	Alkaloid content	Growth habit	Seed Permeability	Response to vernLatelisLatetion
D001	bright yellow	White	Sweet	Upright	Hard	Late	H= Hybrid or missing
D002	light yellow	White	Bitter	Upright	Soft	Late
D005	light yellow	Black	Bitter	Upright	Soft	Late
D012	bright yellow	White	Sweet	Upright	Hard	Early
D013	bright yellow	Black	Bitter	Rosette	Soft	Early
D014	light yellow	Black	Bitter	Rosette	Soft	Late
D016	light yellow	Black	Bitter	Upright	Soft	Early
D020	light yellow	Black	Sweet	Upright	Soft	Early
D022	bright yellow	White	Sweet	Upright	Soft	Early
D024	light yellow	White	Sweet	Upright	Soft	Early
D026	light yellow	Black	Bitter	Upright	Soft	Late
D027	light yellow	Black	Bitter	Upright	Soft	Early
D031	light yellow	White	Bitter	Rosette	Soft	Early
D034	bright yellow	White	Bitter	Upright	Soft	Early
D036	light yellow	Black	Bitter	Upright	Hard	Late
D038	bright yellow	Black	Sweet	Upright	Hard	Early
D040	bright yellow	Black	Bitter	Upright	Soft	Late
D042	light yellow	Black	Sweet	Upright	Hard	Early
D044	light yellow	White	Bitter	Upright	Soft	Late
D046	bright yellow	Black	Bitter	Rosette	Soft	Early
D048	light yellow	Black	Bitter	Upright	Soft	Early
D051	bright yellow	White	Bitter	Rosette	Soft	Early
D052	bright yellow	White	Bitter	Upright	Hard	Late
D053	light yellow	White	Sweet	Upright	Soft	Late
D055	light yellow	White	Sweet	Upright	Soft	Early
D057	bright yellow	Black	Bitter	Rosette	Soft	Late
D058	bright yellow	Black	Sweet	Rosette	Soft	Early
D059	bright yellow	White	Sweet	Upright	Soft	Early
D060	bright yellow	Black	Sweet	Upright	Soft	Early
D061	bright yellow	White	Bitter	Upright	Soft	Early
D063	bright yellow	White	Bitter	Upright	Soft	Early
D064	bright yellow	White	Sweet	Upright	Soft	Late
D068	bright yellow	White	Sweet	Upright	Hard	Early
D069	bright yellow	Black	Bitter	Upright	Hard	Late
D072	bright yellow	Black	Sweet	Upright	Soft	Early
D074	light yellow	Black	Bitter	Rosette	Soft	Early
D076	bright yellow	Black	Sweet	Rosette	Hard	Early
D077	bright yellow	Black	Bitter	Upright	Hard	Late
D078	bright yellow	Black	Bitter	Upright	Soft	Early
D080	light yellow	White	Sweet	Upright	Soft	Early
D081	bright yellow	Black	Bitter	Upright	Soft	H
D082	light yellow	Black	Bitter	Rosette	Hard	Late
D084	bright yellow	White	Bitter	Upright	Soft	Early
D085	light yellow	Black	Bitter	Upright	Hard	Early
D087	bright yellow	Black	Bitter	Rosette	Soft	Late
D090	light yellow	Black	H	Upright	Soft	Late
D091	bright yellow	White	Bitter	Upright	Soft	Late
D092	bright yellow	Black	Bitter	Upright	Soft	H
D093	bright yellow	Black	Bitter	Upright	Soft	H
D098	bright yellow	Black	Sweet	Upright	Soft	Early
D099	light yellow	Black	Sweet	Upright	Hard	Early
D100	light yellow	White	Bitter	Rosette	Soft	Early
D105	bright yellow	Black	Bitter	Rosette	Soft	Late
D106	bright yellow	White	Bitter	Upright	Soft	Early
D107	light yellow	Black	Bitter	Upright	Soft	Late
D108	light yellow	Black	Bitter	Upright	Soft	Late
D110	light yellow	Black	H	Upright	Hard	Late
D111	light yellow	Black	Bitter	Upright	Soft	H
D112	bright yellow	Black	Bitter	Rosette	Hard	Early
D118	bright yellow	White	Bitter	Upright	Soft	Late
D122	light yellow	White	Sweet	Upright	Soft	H
D123	bright yellow	White	Bitter	Upright	Soft	Early
D124	bright yellow	White	Bitter	Upright	Soft	Late
D126	bright yellow	Black	Sweet	Upright	Soft	Early
D127	light yellow	Black	Bitter	Upright	Soft	Early
D131	light yellow	Black	Bitter	Upright	Soft	Late
D132	light yellow	White	Bitter	Upright	Soft	Late
D133	bright yellow	Black	Bitter	Upright	Soft	H
D135	bright yellow	Black	Bitter	Upright	Soft	Late
D136	bright yellow	Black	Bitter	Upright	Soft	H
D137	bright yellow	Black	Bitter	Upright	Soft	Late
D139	bright yellow	White	Bitter	Upright	Soft	Early
D140	bright yellow	White	Bitter	Upright	Soft	Late
D141	bright yellow	Black	Bitter	Upright	Soft	Late
D142	light yellow	White	Sweet	Upright	Soft	Early
D143	light yellow	Black	Bitter	Rosette	Hard	Late
D145	bright yellow	White	Sweet	Upright	Soft	Late
D146	light yellow	White	Bitter	Upright	Soft	H
D148	light yellow	Black	Sweet	Upright	Hard	Early
D149	bright yellow	Black	Sweet	Upright	Hard	Early
D150	light yellow	White	Sweet	Upright	Hard	Late
D152	bright yellow	Black	Bitter	Upright	Soft	Late
D154	bright yellow	White	Sweet	Upright	Soft	Early
D155	bright yellow	Black	Bitter	Rosette	Soft	Early
D158	bright yellow	Black	Bitter	Upright	Soft	Late
D159	bright yellow	Black	H	Upright	Hard	Early
D160	bright yellow	Black	H	Upright	Soft	Early
D161	bright yellow	White	Sweet	Rosette	Soft	Late
D163	bright yellow	Black	Bitter	Rosette	Soft	Early
D164	light yellow	White	Sweet	Upright	Soft	Early
D166	light yellow	Black	Bitter	Rosette	Soft	Early
D167	light yellow	White	Bitter	Rosette	Soft	Early
D169	bright yellow	White	Sweet	Upright	Soft	Early
D170	bright yellow	White	Sweet	Upright	Soft	Early
D173	light yellow	Black	Bitter	Rosette	Soft	Late
D174	light yellow	White	Bitter	Upright	Soft	Early
D175	bright yellow	Black	Sweet	Rosette	Soft	Late
D176	H	Black	Bitter	Upright	Soft	Late
D177	H	Black	H	Upright	Hard	Early
D178	light yellow	Black	Sweet	Upright	Soft	Early
D179	bright yellow	White	Bitter	Upright	Soft	H
D180	light yellow	Black	Sweet	Upright	Hard	Late
D182	bright yellow	White	Sweet	Upright	Soft	Early
D184	bright yellow	White	Sweet	Rosette	Soft	Early
D185	bright yellow	Black	Bitter	Rosette	Soft	Late
D186	light yellow	White	Sweet	Rosette	Soft	Late
D187	bright yellow	White	Sweet	Rosette	Soft	H
D188	light yellow	White	Sweet	Upright	Hard	H
D189	light yellow	White	Bitter	Rosette	Soft	Late
D191	light yellow	Black	Bitter	Upright	Soft	Late
D198	bright yellow	White	Bitter	Upright	Soft	Early
D202	bright yellow	White	Bitter	Rosette	Soft	Early
D208	light yellow	White	Bitter	Upright	Soft	Late
D209	bright yellow	Black	Bitter	Upright	Soft	Late
D210	bright yellow	Black	Bitter	Upright	Soft	Early
D211	bright yellow	White	Bitter	Rosette	Soft	Late
D213	light yellow	Black	Bitter	Upright	Soft	Early
D215	light yellow	Black	Bitter	Upright	Soft	Early
D216	light yellow	Black	Bitter	Rosette	Soft	Early
D217	light yellow	White	Sweet	Rosette	Soft	Late
D218	bright yellow	White	Sweet	Upright	Soft	Late
D220	bright yellow	White	Sweet	Upright	Soft	Late
D225	light yellow	White	Sweet	Upright	Soft	Early
D229	light yellow	Black	Bitter	Rosette	Soft	Early
D231	bright yellow	White	Sweet	Upright	Soft	Late
D235	bright yellow	Black	Bitter	Upright	Hard	Early
D236	bright yellow	White	Bitter	Upright	Soft	Late
D240	bright yellow	Black	Sweet	Upright	Soft	Early
D246	light yellow	White	Sweet	Upright	Soft	Early
D248	bright yellow	White	H	Rosette	Soft	Early
D249	bright yellow	Black	Bitter	Rosette	Soft	Early
D252	light yellow	White	Sweet	Rosette	Hard	Late
D253	light yellow	Black	Sweet	Upright	Hard	Late
D254	light yellow	Black	Bitter	Upright	Hard	Late
D256	bright yellow	White	Sweet	Upright	Soft	Late
D258	bright yellow	White	Bitter	Upright	Hard	Early
D259	light yellow	White	Bitter	Upright	Soft	Early
D260	bright yellow	White	Bitter	Rosette	Soft	Late
D261	bright yellow	Black	H	Upright	Soft	Early
D264	light yellow	White	Bitter	Upright	Soft	Late
D265	light yellow	Black	Bitter	Upright	Soft	Early
D269	bright yellow	Black	Bitter	Upright	Hard	Early
D273	light yellow	White	Bitter	Upright	Hard	Early
D274	light yellow	White	Sweet	Upright	Hard	Early
D276	bright yellow	White	Bitter	Upright	Soft	Early
D279	light yellow	White	Bitter	Rosette	Soft	Early
D285	bright yellow	White	Sweet	Upright	Hard	Late
D286	light yellow	White	Bitter	Upright	Hard	Late
D287	light yellow	Black	Bitter	Upright	Soft	Early
D288	light yellow	Black	Sweet	Rosette	Soft	Late
D290	bright yellow	Black	Bitter	Rosette	Soft	Late
D291	bright yellow	Black	Bitter	Upright	Hard	Late
D292	light yellow	White	Sweet	Upright	Soft	Early
D295	light yellow	White	Bitter	Upright	Soft	Late
D297	light yellow	White	Bitter	Upright	Soft	Early
D298	bright yellow	Black	Bitter	Upright	Soft	Late
P28213	bright yellow	Black	Bitter	Rosette	Hard	Late
wodjil	light yellow	White	Sweet	Upright	Soft	Early
