# Supplementary material for: Phenotypic characterisation and linkage mapping of domestication syndrome traits in yellow lupin (Lupinus luteus L.)
Source: Theor Appl Genet. 2020 Jul 18;133(10):2975–87. doi: 10.1007/s00122-020-03650-9 (PMC7497344; doi:10.1007/s00122-020-03650-9)
Supplement: Supplementary file 4 — Supplementary material 4 (XLSX 14 kb) [file 122_2020_3650_MOESM4_ESM.xlsx]

## Sheet: Table S2
Table S2: Chi-square test of goodness of fit to different epistasis gene actions controlling key domestication traits in yellow lupin
Flower Colour					Seed colour					Alkaloid content					Growth Habit
Expected Ratio	09:07:00	13:03:00	15:01:00	12:04:00	Expected Ratio	09:07:00	13:03:00	15:01:00	12:04:00	Expected Ratio	09:07:00	13:03:00	15:01:00	12:04:00	Expected Ratio	09:07:00	13:03:00	15:01:00	12:04:00
bright yellow	86.625	125.125	144.375	115.5	white	68.25	29.25	9.75	39	Sweet	66.0625	28.3125	9.4375	37.75	Upright	88.875	128.375	148.125	118.5
light yellow	67.375	28.875	9.625	38.5	black	87.75	126.75	146.25	117	Bitter	84.9375	122.688	141.562	113.25	Rosette	69.125	29.625	9.875	39.5
Total	154	154	154	154	Total	156	156	156	156	Total	151	151	151	151	Total	158	158	158	158
Observed Ratio					Observed Ratio					Observed Ratio					Observed Ratio
bright yellow	85	85	85	85	white	74	74	74	74	Sweet	54	54	54	54	Upright	118	118	118	118
light yellow	69	69	69	69	black	82	82	82	82	Bitter	97	97	97	97	Rosette	40	40	40	40
Chi-square P	0.791809	1.19062e-16	5.8491e-87	1.37918e-08	Chi-square P	0.3534	4.33149e-20	3.20769e-100	9.70333e-11	Chi-square P	0.0478402	8.51979e-08	9.69963e-51	0.00225837	Chi-square P	3.00095e-06	0.0344562	4.12716e-23	0.926807
Vernalisation response					Seed Permeability					Dehiscence
Expected Ratio	09:07:00	13:03:00	15:01:00	12:04:00	Expected Ratio	09:07:00	13:03:00	15:01:00	12:04:00	Expected Ratio	09:07:00	13:03:00	15:01:00	12:04:00
Unresponsive	64.3125	27.5625	9.1875	36.75	Hard	69.125	29.625	9.875	39.5	Shattering	88.3125	127.562	147.188	117.75
Responsive	82.6875	119.438	137.812	110.25	Soft	88.875	128.375	148.125	118.5	Non-shattering	68.6875	29.4375	9.8125	39.25
Total	147	147	147	147	Total	158	158	158	158	Total	157	157	157	157
Observed Ratio					Observed Ratio					Observed Ratio
Unresponsive	66	66	66	66	Hard	35	35	35	35	Shattering	110	110	110	110
Responsive	81	81	81	81	Soft	123	123	123	123	Non-shattering	47	47	47	47
Chi-square P	0.779043	4.5707e-16	1.74667e-83	2.52659e-08	Chi-square P	4.43477e-08	0.27327	1.48677e-16	0.408369	Chi-square P	0.000484709	0.00032932	1.46903e-34	0.153175
9 :7 Chi-square expected ratio for duplicate recessive gene action
13 : 3 Chi-square expected ratio for dominance epistasis gene action
15 : 1 Chi-square expected ratio for duplicate dominance gene action
12 : 4 Chi-square expected ratio for dominance gene action for two phenotypes
