# Supplementary material for: Phenotypic characterisation and linkage mapping of domestication syndrome traits in yellow lupin (Lupinus luteus L.)
Source: Theor Appl Genet. 2020 Jul 18;133(10):2975–87. doi: 10.1007/s00122-020-03650-9 (PMC7497344; doi:10.1007/s00122-020-03650-9)
Supplement: Supplementary file 5 — Supplementary material 5 (XLSX 391 kb) [file 122_2020_3650_MOESM5_ESM.xlsx]

## Sheet: Table S3
Table S3: Yellow lupin linkage groups(named YL-xx) and their corresponding matches to white lupin linkage groups (named Lalb_Chrxx) and narrow-leafed lupin linkage groups (NLL-xx)
Sort	Type	Marker	Marker type	Marker Sequence	Distance (cM)	White lupin Chromosome	start position (nt)	end position (nt)	% identity	e-value	bit score	Note	NLL chromosome	start position (nt)	end position (nt)	% identity	e-value	bit score	Note7
1	YL-01	DArT_PAV_0288	Framework	TGCAGTTACTACTCATGGCAGTGAATTGTAATGCATGATGAATATTTACAGATCGGAAGAGCGGTTCAG	0
2	YL-01	DArT_SNP_0369	Framework	TGCAGTTTTTCCCAATTCCTGGGAAGACTTAGTAACATCAAGAACATCATCAACAACCTGAAACATCAA	1.1	Lalb_Chr09	13164772	13164704	97.101	6.61e-27	121		NLL-17	20998925	20998860	95.455	1.32e-22	107
3	YL-01	DArT_PAV_0812	Framework	TGCAGAGGTTCAAGAGCTAAATTGTAGAGAAAGCAAACAAGGAAAAACACCAAAAATATTCAATATGAG	12.5	Lalb_Chr09	13778408	13778353	91.071	5.48e-12	71.9		NLL-17	21223339	21223282	91.379	4.65e-13	75.8
4	YL-01	SCAFFOLD233900.8257	Framework	AAGTTGACGTTAAGATATGAACTCATTAAATCAGTGTTTGGATTAGGTTATTGTGTTCAAAACTCTACCTTATGCTTAATTTCAACTTCTTTTATTTATTT	13.6	Lalb_Chr09	13779038	13778983	92.857	3.59e-14	79.8		NLL-17	21223959	21223909	94.118	1.91e-13	77.8
5	YL-01	SCAFFOLD233900.8210	Redundant	ACATTGGTTAAATACAGCAAAAATGAAGCCATCTGCATGGTTAACCAAAGTTGACGTTAAGATATGAACTCATTAAATCAGTGTTTGGATTAGGTTATTGT	13.6	Lalb_Chr09	13779082	13778989	92.632	6.76e-28	125		NLL-17	21224008	21223915	92.632	9.12e-28	125
6	YL-01	SCAFFOLD233900.11087	Redundant	ATATTGTGGCAGAGGAGCCTCACGCGGTTAGGTTTCAATTGTGAGTTTTTCTCCAACTACTTGTATTTATGAAAACATGTAAGGGGGTGAGGTATTCCCCA	13.6								NLL-17	21221000	21220942	96.61	8.15e-19	95.6
7	YL-01	SCAFFOLD233900.10686	Redundant	CTTGTAAGATGACTCTGAAGGGTCTGTTTGCTACATTTATGCTGATATACACTTGTTTTACAGGCCTTCCATGCCACAGTTGTGTGCTGCAGAATCCATAC	13.6								NLL-17	21221377	21221307	91.549	3.22e-18	93.7
8	YL-01	SCAFFOLD233900.8256	Redundant	AAAGTTGACGTTAAGATATGAACTCATTAAATCAGTGTTTGGATTAGGTTATTGTGTTCAAAACTCTACCTTATGCTTAATTTCAACTTCTTTTATTTATT	13.6	Lalb_Chr09	13779038	13778983	92.857	3.59e-14	79.8		NLL-17	21223959	21223909	94.118	1.91e-13	77.8
9	YL-01	SCAFFOLD90776.72975	Framework	TAACACCGAGCTTGTCCGTCTAATCACAGCGGGTGTGGGTATCAATTCTGATATTAATTGTGGAATCTCGATGTTTTATGGCGTAGTCCTGATACCAGTTT	15.9	Lalb_Chr16	13778964	13779018	87.273	2.05e-06	54		NLL-17	20666003	20665902	91.176	3.61e-27	123
10	YL-01	SCAFFOLD90776.41042	Framework	TCTGTCAAGTCTGATGCTCAGGAACTGCAGACTGCTAAATTTTAAGTTCAATATGGATACAAAATATTTTCTGCAAAAGAGCCGATAACAAATAAAGATTC	19.2	Lalb_Chr09	14116196	14116296	93.069	7.28e-34	145		NLL-17	20699593	20699503	97.802	1.06e-39	165
11	YL-01	SCAFFOLD90776.52450	Redundant	ATTCTGAAGATTTCAGTAGGCAGCATTGTCTTGTACAATCATGAAATCACGAAATTGTATTTATATTCGTAATGTGTTCCTTGTTCCTGCAGTTAGATATG	19.2	Lalb_Chr09	14131921	14132020	87	6.04e-19	95.6		NLL-17	20689875	20689839	97.297	7.29e-10	65.9
12	YL-01	SCAFFOLD90776.18584	Redundant	CATGCCAGGAGGTATGTTTATTAATTATTACTATATATTGCAACTTTAGAGCTGTCACTTAAGTATGTTTCCTGTTTGATTTTTGTCTATTCACTTCCATA	19.2	Lalb_Chr09	14078316	14078411	92.708	1.71e-28	127		NLL-17	20723493	20723405	88.764	2.06e-19	97.6
13	YL-01	DArT_SNP_0463	Framework	TGCAGCCAAAAATACAGGGATCAGATTTTTTTGAGCCTTTCCTTATGTTTAGAACGGAGTACAAAATTT	19.7	Lalb_Chr09	14128075	14128007	95.652	1.61e-24	113		NLL-17	20693524	20693592	100	1.47e-31	137
14	YL-01	DArT_SNP_1215	Redundant	TGCAGGAACAAGGAACACATTACGAATATAAATACAATTTCGTGATTTCATGATTGTACAAGACAATGC	19.7	Lalb_Chr09	14132010	14131942	85.507	8.24e-08	58		NLL-17	20689846	20689875	96.667	6.73e-06	52
15	YL-01	DArT_SNP_0516	Redundant	TGCAGATATCTTCTGTTAGATGAAAAGGGAGAGAAAATGAAGGAGCAACTTGGGGTTGTTAGGACCAAT	19.7	Lalb_Chr09	14128072	14128140	95.652	1.61e-24	113		NLL-17	20693527	20693459	95.652	2.13e-24	113
16	YL-01	DArT_PAV_0203	Redundant	TGCAGCCAAAAATACAGGGATCAGATTTTTTTTAGCCTTTCCTTATGTTTAGAATGGAGTACAAAATTT	19.7	Lalb_Chr09	14128075	14128007	92.754	9.57e-20	97.6		NLL-17	20693524	20693592	97.101	8.75e-27	121
17	YL-01	DArT_SNP_0280	Framework	TGCAGATGCAGTGGTGGTGGCTAAGGATGAATATGGGGAGCAAGGGGAAAAGATACATGGGCCAAATAC	27	Lalb_Chr09	14567779	14567724	92.857	2.25e-14	79.8		NLL-17	20301516	20301584	94.203	5.2e-22	105
18	YL-01	DArT_SNP_1022	Framework	TGCAGAGTGAAAGTGATCCGTATGAGGTTCCTAAGAGCATGGGAATATTCCACTTGCTTGAGAGCCCTA	36.4	Lalb_Chr09	7868906	7868838	95.652	1.61e-24	113		NLL-17	19340967	19340899	97.101	8.75e-27	121
19	YL-01	DArT_SNP_0220	Framework	TGCAGCTAAATGAAATCAGAGAGATAGTTTCTGAAATGGCAAGGGTGAATAAAGAGGAAGTTCAAGTAG	36.9	Lalb_Chr09	7853345	7853279	95.522	2.52e-23	109		NLL-17	19328310	19328242	97.101	8.75e-27	121
20	YL-01	DArT_SNP_0387	Framework	TGCAGTGTAGTTTACTTAGGCCTGAAATATTGTTTACAGATCGGAAGAGCGGTTCAGCAGGAATGCCGA	39.1	Lalb_Chr09	7852247	7852212	100	5.48e-12	71.9		NLL-17	19327189	19327154	94.444	4.31e-07	56
21	YL-01	DArT_SNP_0421	Redundant	TGCAGAAAATGACCCCATCACCTATTGAAACAAAAGCAATTTCAACACGAGAATCATTTGAAATGGCCT	39.1	Lalb_Chr09	7741480	7741546	97.015	1.03e-25	117		NLL-17	19129483	19129549	98.507	5.61e-28	125
22	YL-01	DArT_SNP_0405	Framework	TGCAGCGCAGAAAGTGCTTCGTGCAAGTAGTACGGAGAATATTCACCATCGTTACAGATCGGAAGAGCG	40.2	Lalb_Chr09	7640079	7640026	90.741	8.56e-11	67.9		NLL-18	6772297	6772244	94.444	1.91e-15	83.8
23	YL-01	DArT_SNP_1165	Redundant	TGCAGAGAAGATTACTGAACTTGTCTTATATTACAATTACAGATCGGAAGAGCGGTTCAGCAGGAATGC	40.2
24	YL-01	SCAFFOLD54370.8108	Framework	GGCAATCACAACTCAATACTTATACAACAATTGTGAAATAATTGTATACAGTTATTTACTTGTATCTAATGATGAAAGAAGTTTGGAATAAACAACATAGT	41.8	Lalb_Chr09	7467767	7467673	87.879	3.87e-20	99.6		NLL-17	8926040	8926138	96.97	4.35e-42	172
25	YL-01	DArT_PAV_0119	Framework	TGCAGCTCAATTTTGTTATGGTGGCACATTGCAAAATTAGTGATTGAATTTTTTCTAAATTTTTTTCTA	42.9
26	YL-01	DArT_SNP_0250	Redundant	TGCAGTATATCATATTATTAGAGTTGTAATATAATATAATTGCTAAATGTGATTTACAGATCGGAAGAG	42.9
27	YL-01	DArT_SNP_0933	Framework	TGCAGTAAGATTTACACCTGAAGACATCATATTATATTTCGTTACAGATCGGAAGAGCGGTTCAGCAGG	46	Lalb_Chr09	4581920	4581950	100	5.28e-09	61.9		NLL-17	6233301	6233338	92.105	6.73e-06	52
28	YL-01	SCAFFOLD113042.5640	Framework	GTTGCCTTGTGACTCAGGGGTCACATTTTCGATTCTCGGAATCTGTCTCTCTCAAGACCCACTACTTACTTGATCTGCGAATAGCAAGAGCTTTATAGCAC	47.1	Lalb_Chr09	4599053	4599117	87.879	3.33e-08	60		NLL-17	6257930	6257995	86.364	4.5e-08	60
29	YL-01	SCAFFOLD299115.27060	Redundant	TTACCATATCTGCAGTAAGATTTACACCTGAAGACATCATATTATATTTCATTAAATTTCCTTCTTCCTGAACATTTTAAATCAGTTTAAGTACTTTAGAT	47.1	Lalb_Chr09	4581908	4582002	94.792	2.88e-33	143		NLL-17	6233289	6233388	96	2.68e-40	167
30	YL-01	SCAFFOLD307298.4061	Redundant	AAGATCATGTATTTCATATGATTATCGGTACTTGTTCTAACTTGTATCTTGTGTGCTGAATTGTTACTCTCAGATGCCTATAAGGAAGCTATACATGTTGA	47.1	Lalb_Chr09	4607694	4607620	93.333	4.02e-23	109		NLL-17	6279613	6279516	93.939	1.54e-32	141
31	YL-01	SCAFFOLD902.2703	Framework	ACATTATAACCACGATCATATTTCAGATATATAAATTTAATACAATCTAGTGTCTATTTTATGGTGTCGAAAACCCCTCCCCACAAAATGTAGCATATGAC	49.3
32	YL-01	SCAFFOLD307298.3779	Redundant	CGTAAAACTATGAACTATGATAAGTTTATATGAAAGATCTTTGTTTTTTTAAAATTATTATTGCACTAGTCTTGTATAGAGACGTGCCTTCCCTCTATATT	49.3	Lalb_Chr09	4607947	4607907	95.122	5.4e-10	65.9		NLL-17	6279897	6279797	87.129	5.03e-17	89.7
33	YL-01	SCAFFOLD78609.8463	Framework	TAGTCTCGTATAAAATAAAAGTAAATGTAGCATGGGAACCTGAGGCAGACATGTAAGGATACCAACAGAAATCATGTATAGATTCTCCTTCATGCATGACT	50.5	Lalb_Chr09	4452222	4452322	93.069	7.28e-34	145		Scaffold_32_58	45305	45221	97.647	4.03e-36	153
34	YL-01	SCAFFOLD246954.7911	Framework	GATGACTCTTTCAACTTCTTTTGCTCTTGCACATGCTTTCAACACATTCAGTACACCTTTGATTGCTGGCTTGATCATGTCAGTCTGAATAGTATTTACGG	51	Lalb_Chr09	4335095	4334998	98.98	2.14e-46	186		NLL-17	5798578	5798478	97.03	2.78e-43	176
35	YL-01	SCAFFOLD77561.1975	Framework	ATTAAAAAAGGTGACAGAATATAAAGGGTCTTTTACTAGATTGAATTTGTGGCAAGGCCAAAACTTGATTAACTAGATGTACCTGCAGGAATAATAAGGGA	52.7	Lalb_Chr09	4072024	4072124	94.059	2.99e-36	153		NLL-17	5342328	5342428	94.059	4.03e-36	153
36	YL-01	SCAFFOLD159078.7813	Redundant	TTATTTTGATGACTCTTGAAGGAGAAGAATGTGGTGACAGTTTTTAGCGCTCCAAATTACTGTTACCGATGTGGGAATATGGCTGCTATACTGGAAATCGG	52.7	Lalb_Chr09	4081053	4080958	97.917	8.15e-43	174		NLL-17	5374220	5374123	97.959	7.05e-44	178
37	YL-01	DArT_SNP_0228	Framework	TGCAGGAATTTTCTTGCTTTTTTTATATGGGAATGGGATTTTGGCGGCGGGGAAGAGGAGGGTTTACAG	55.2
38	YL-01	DArT_SNP_0899	Framework	TGCAGACTTGTTCTATAAAGCGCTTTCTTTGTGTTCTCATGGTTACCTGGGATAGAAAGAGCTATGGGA	56.4	Lalb_Chr09	3847358	3847294	90.769	5.69e-15	81.8		NLL-17	4928151	4928082	90	4.65e-13	75.8
39	YL-01	DArT_PAV_0333	Framework	TGCAGTGAGAGAAATTTCAAGCAAAGTGTTACACGAACGACCTTGTGCAGGTAATGGTGCTTCTATCAG	58.2	Lalb_Chr05	2971742	2971679	89.063	5.48e-12	71.9		NLL-17	4355076	4355008	92.754	1.27e-19	97.6
40	YL-01	DArT_PAV_0468	Framework	TGCAGTAAATTATAGTCCTGTATTCCTGATGTGTTCTAATATCACCGGATTTAGATAATACATTGTTAT	58.8	Lalb_Chr05	2969594	2969535	88.333	1.34e-09	63.9		NLL-17	4351730	4351665	92.424	7.82e-18	91.7
41	YL-01	DArT_PAV_0512	Redundant	TGCAGTCATGGCAAACCGCCAGATTCGGTATTTTCACAACTTTACAGATCGGAAGAGCGGTTCAGCAGG	58.8								NLL-17	4349070	4349027	95.455	7.26e-12	71.9
42	YL-01	DArT_PAV_0224	Redundant	TGCAGGTGGTTAGTCCTTAGACATGGAAATTGGCAATTGTCTCACGCAAAGTAGACCTTACAGATCGGA	58.8
43	YL-01	DArT_PAV_0395	Redundant	TGCAGCCTCTGCATGTGTTTGGTTGAGTGGAAATGAGTGATTATGATAACAATCCTTCTTTTGGGTAAA	58.8								NLL-17	4349067	4349117	92.157	6.99e-09	61.9
44	YL-01	DArT_SNP_0027	Framework	TGCAGAATCAATTTTTTGCCAAGCTGCCGAAGTGAATCCAGGGTCTCAATGTTTCCCTTACAGATCGGA	61								NLL-17	3808529	3808466	93.75	5.01e-19	95.6
45	YL-01	DArT_SNP_0380	Framework	TGCAGAAACATGTTAGAGTTGCTAGTAGAGCAGATAAAACGAATAGGTAAGGACCTACTCAATATAGAT	69.2								NLL-17	3327260	3327230	100	6.99e-09	61.9
46	YL-01	SCAFFOLD300620.1552	Framework	TAATATAAAACAGATCAGGCCCATTTTGTCACAACTTCCCCTTCTTTAATAAATATATAAATGAAAGGCATGTATAAGCAATATTATACATATAGGCTCAT	72.1	Lalb_Chr09	2918957	2919057	94.059	2.99e-36	153		NLL-17	3462343	3462397	90.909	4.67e-11	69.9
47	YL-01	SCAFFOLD96002.5320	Framework	AATTTAATATTCCACACATCATTTGGAGTTATCAATAAAACATGTTCACTTCACTTGGGACTTGGGAACAATTTCTAATTCTGTGTTTCTAACTCTTTGGT	78	Lalb_Chr09	3056216	3056175	97.619	5.6e-13	75.8		NLL-17	3617098	3617005	90.099	9.12e-28	125
48	YL-01	DArT_SNP_0865	Framework	TGCAGTTCTAGTCACCAATTGAAGAAAATCCTTGAGTTACAGATCGGAAGAGCGGTTCAGCAGGAATGC	79.6	Lalb_Chr09	2707091	2707053	94.872	5.28e-09	61.9
49	YL-01	DArT_SNP_0137	Framework	TGCAGCTTCACGAAAATATCAAATTAGAATCACACTAGTAAATCATCAAAATAACTAGCAATGACAAAT	80.7	Lalb_Chr09	2434657	2434713	89.474	3.38e-10	65.9		NLL-17	2828503	2828553	88.235	1.7e-06	54
50	YL-01	DArT_SNP_0113	Redundant	TGCAGAATTTCCCCCCGTGCACATTTACAGATCGGAAGAGCGGTTCAGCAGGAATGCCGAGACCGATCT	80.7
51	YL-01	DArT_PAV_0307	Framework	TGCAGAATTTCCCCCTGTGCACATTTACAGATCGGAAGAGCGGTTCAGCAGGAATGCCGAGACCGATCT	81.2
52	YL-01	SCAFFOLD46674.9802	Framework	TCACATCCAAGGCTGTACAGAGCTTGTGTTCCCCCAGGCATGCATCGGTTTAGAGGAAATTTATGGGATTTTGATAGCAGACCCAAGGTTATGGAAACACT	84.7	Lalb_Chr09	2177071	2176972	97	8.15e-43	174		NLL-17	2458966	2458867	98	4.51e-45	182
53	YL-01	SCAFFOLD304350.9163	Framework	TTTATGTCGAAAGTCTTCCTGACGAGAGGTCACGAAGATATGTTCCGTTGGTGAAATGATAAGTCAACGACGATGCAAGATGATAAGAGCTAAACTCTAAC	85.8	Lalb_Chr03	2730345	2730278	86.765	2.13e-09	63.9		NLL-14	5281518	5281445	90.541	1.27e-17	91.7
54	YL-01	SCAFFOLD304350.9204	Redundant	GTTCCGTTGGTGAAATGATAAGTCAACGACGATGCAAGATGATAAGAGCTAAACTCTAACCCATGGAAGAATGTTATAGCTCATACATGAAGATTTGATAT	85.8	Lalb_Chr15	12860130	12860164	94.286	2.05e-06	54		NLL-06	9015734	9015771	94.737	4.5e-08	60
55	YL-01	SCAFFOLD260333.5501	Framework	CCTGCAGATCAGTAATAATCACCCCTTAGAAACAGCAACACAACCAAACCTTGATCCTACTAAGTGGGATCGGCTAATAACCCCTTAAAAATGCTAGGATA	86.3	Lalb_Chr09	13021342	13021305	92.105	8.12e-06	52		NLL-17	2337070	2336981	87.778	1.27e-17	91.7
56	YL-01	SCAFFOLD260333.8814	Redundant	GGTAATGTAACACCCCAACTTTGACATGTTATCCATCATAATCTACAATCTACTGAGCGTGTCACCCTCAAGCTTAAATACCTCTGCAGTATTTAAGCTTA	86.3	Lalb_Chr21	6575590	6575637	91.667	2.13e-09	63.9		NLL-15	15858748	15858795	93.75	1.18e-11	71.9
57	YL-01	SCAFFOLD260333.6786	Redundant	CCCTAATGGGAATAGACGTTGATTCTTGTGTTTCTTTCGAAAGGAGACGGTGACTATAAGAGTTGAAAACTGCAAAACATCGTATAAGAAACCATCTAGTA	86.3
58	YL-01	SCAFFOLD260333.5508	Redundant	ATCAGTAATAATCACCCCTTAGAAACAGCAACACAACCAAACCTTGATCCTACTAAGTGGGATCGGCTAATAACCCCTTAAAAATGCTAGGATAAAGAAAC	86.3	Lalb_Chr09	13021342	13021305	92.105	8.12e-06	52		NLL-17	2337056	2336981	89.474	1.99e-16	87.7
59	YL-01	DArT_SNP_1013	Framework	TGCAGATCAGTAATAATCACCCCTTAGAAACAGCAACACAACCAAACCGTGATCCCACTAAGTGGGATC	86.9								NLL-17	2337056	2337002	89.091	6.99e-09	61.9
60	YL-01	DArT_SNP_1030	Redundant	TGCAGGGTAATGTAACACCCCAACTTTGACATGTTATCCATCATAATCTACAATCCACTGAGCCTGTCA	86.9	Lalb_Chr18	14226825	14226796	100	2.09e-08	60
61	YL-01	DArT_SNP_1064	Framework	TGCAGATTGGAAAGCATTGAAGAGTGGTGGAGTGGAGAACATTGTTGCTGATTCGAAAGTGGCGAGGGA	88.5	Lalb_Chr09	2021110	2021174	95.385	3.93e-22	105		NLL-17	2259202	2259270	95.652	2.13e-24	113
62	YL-01	DArT_PAV_0831	Redundant	TGCAGTTGCACTCAATCCCTGGTCAGCTTCCTTACTAACCTTCGCATTCAGTGTAAACACCTCATTTTT	88.5	Lalb_Chr09	2021108	2021041	94.118	1.55e-21	103		NLL-17	2259205	2259137	94.203	5.2e-22	105
63	YL-01	DArT_PAV_0887	Redundant	TGCAGTATTTTATTTCCCTAAATGAAGCCCCTTGCGACTCGAACGACCTCATGGACCTCATGGACTTAT	88.5
64	YL-01	DArT_PAV_0678	Redundant	TGCAGATCAGTAATAATCACCCCTTAGAAACAGCAACACAACCAAACCTTGATCCTACTAAGTGGGATC	88.5								NLL-17	2337056	2337002	89.091	6.99e-09	61.9
65	YL-01	SCAFFOLD105727.26574	Attached	TCTCCACTCCACCACTCTTCAATGCTTTCCAATCTGCAGTTGCACTCAATCCATGGTCAGCTTCCTTACTAACCTTCGCATTCAGAGTAAACACCTCATTT		Lalb_Chr09	2021143	2021043	97.03	2.06e-43	176		NLL-17	2259239	2259143	96.907	6.79e-41	168
66	YL-01	SCAFFOLD105727.19901	Framework	GTACATGGGTCGAACAATGTCATGATGTTCTATTATAAATCATGTTTATTAACACAACATTTATCTATGAATTTTTCCTAATCATTTTACTTATGGCTTCT	89.1	Lalb_Chr09	3056108	3056023	88.372	9.43e-18	91.7		NLL-17	2266960	2266860	91.089	5.84e-29	129
67	YL-01	SCAFFOLD105727.26576	Redundant	TCCACTCCACCACTCTTCAATGCTTTCCAATCTGCAGTTGCACTCAATCCATGGTCAGCTTCCTTACTAACCTTCGCATTCAGAGTAAACACCTCATTTTT	89.1	Lalb_Chr09	2021141	2021041	97.03	2.06e-43	176		NLL-17	2259234	2259137	96.939	1.72e-41	170
68	YL-01	SCAFFOLD105727.16549	Redundant	AATGACTAGGTCCTGTAGCTTCACCCATCCATAGGCACAGCGGTCCCTGAGCCCCTGTATCGTTGATGCTGCCATATCAACCACCGGCCTAAGTTTCATCA	89.1	Lalb_Chr09	2031589	2031489	95.05	1.23e-38	161		NLL-17	2270324	2270224	96.04	6.79e-41	168
69	YL-01	SCAFFOLD105727.16263	Redundant	TATGGGCAATGGCAATACCGAATAATAAACCACTGCAGCTTAAATAATAAGCAGTGGGGGGGATTGCATAAAGATGTTAATCATCCTTATGTTGCTTACAT	89.1	Lalb_Chr09	2031814	2031776	100	1.42e-13	77.8		NLL-17	2270586	2270504	90.361	2.06e-19	97.6
70	YL-01	SCAFFOLD105727.19923	Redundant	TGATGTTCTATTATAAATCATGTTTATTAACACAACATTTATCTATGAATTTTTCCTAATCATTTTACTTATGGCTTCTCTTGGCCTACCTCTGCAAATTG	89.1	Lalb_Chr22	7688448	7688518	87.324	3.46e-11	69.9		NLL-17	2266938	2266838	92.079	2.4e-31	137
71	YL-01	SCAFFOLD105727.16511	Redundant	ACTTGATTTGGCATTTAAATTTGTAATTAATCTGCTGTAATGACTAGGTCCTGTAGCTTCACCCATCCATAGGCACAGCGGTCCCTGAGCCCCTGTATCGT	89.1	Lalb_Chr09	2031625	2031529	92	2.67e-27	123		NLL-17	2270359	2270262	92.079	3.74e-30	133
72	YL-01	DArT_PAV_0095	Framework	TGCAGTACCAAATTGTTAGAGTGGCTTTACAGATCGGAAGAGCGGTTCAGCAGGAATGCCGAGACCGAT	104.5
73	YL-01	DArT_PAV_0268	Framework	TGCAGTTTTTTTGTCACCCTGAAATCAGAATTAGTTTATGCAGCTCTAATAGCTTGTAATATATGATAA	111	Lalb_Chr09	3518494	3518435	95	9.22e-17	87.7		NLL-17	4396174	4396107	94.118	5.01e-19	95.6
74	YL-01	DArT_PAV_0447	Framework	TGCAGAATAATCACACAGTTGCACTCGCAGAAACAAAAGATACTACACCACATTTCTGTAAGCTATTTT	115.2	Lalb_Chr09	4328692	4328638	89.091	8.24e-08	58		NLL-17	5789769	5789717	90.566	4.48e-10	65.9
75	YL-01	DArT_PAV_0781	Redundant	TGCAGAATAATCAGACTAGTTGCACTTGCAGAAACAAAAGATACTACACCACATTTCTGTAAGCTATTT	115.2	Lalb_Chr09	4328692	4328639	90.741	1.34e-09	63.9		NLL-17	5789786	5789718	91.304	3.09e-17	89.7
76	YL-01	DArT_SNP_0374	Framework	TGCAGACATATAGTAAATGTGTTAGTTATAATTTGCTTCGTTAGGAAGTTGGATTCAAGATGGCAATCC	116.2
77	YL-01	DArT_SNP_0428	Framework	TGCAGATGTTCTTTTGGATCTTTTGTCTATCGGATCACCTTCTGCTCCAAGCACCTCATCTACAGTGGA	117.3	Lalb_Chr09	3962324	3962389	95.455	9.94e-23	107		NLL-17	5112810	5112875	98.485	2.22e-27	123
78	YL-01	DArT_SNP_0401	Redundant	TGCAGAATTGCAATGCACGTGATATTTTTGAAGGGTAGAAAATATAAACATGTAAACAGGTTACAGATC	117.3	Lalb_Chr09	3947421	3947360	91.935	1.44e-15	83.8		NLL-17	5093910	5093866	91.304	6.73e-06	52
79	YL-01	DArT_PAV_0415	Framework	TGCAGCCACAATGGAACCCGATAACACCTCCGATGTTACAGATCGGAAGAGCGGTTCAGCAGGAATGCC	120.9								NLL-17	3498745	3498716	96.667	6.73e-06	52
80	YL-01	DArT_PAV_0347	Redundant	TGCAGCGACTTCACCAGAGTGGGGTTCGAAGAGGTTAGTAGTGACCATAGAGAAACCATAACCACTAGA	120.9								NLL-17	3498747	3498808	90.769	1.18e-13	77.8
81	YL-01	DArT_SNP_1182	Redundant	TGCAGGGTAAACCATATATCATCATTCTCAAGCGAGTAGCTATAATAATGCTCAACACTCGGATATAAA	120.9	Lalb_Chr09	3047715	3047648	91.304	5.69e-15	81.8
82	YL-01	DArT_SNP_0355	Redundant	TGCAGCAACAACAAACGGGGCAAAAAAGAGGAGCATTACTCGTTGCTAAAATGGAAAATAAGCCTAAAA	120.9
83	YL-01	DArT_PAV_1013	Framework	TGCAGCATGAATGCTTGCTAAATGAATATACCTACCACTATGATCAGGATCCAGTTCAATAAGAATTCT	129.2	Lalb_Chr09	1435245	1435177	94.203	3.93e-22	105		NLL-17	1595918	1595851	95.588	8.43e-24	111
84	YL-01	DArT_SNP_1253	Framework	TGCAGCATCATAAGAGAAAACAAACATATGTTTATACTAAAGCCATGTAACTTACGGAAAATGATTTGT	131.4
85	YL-01	DArT_SNP_1236	Redundant	TGCAGACCCTAATAAAAGCATAACCACTCTAACCCATATACAGGATATAAACGCATACAGCACAAAAGC	131.4	Lalb_Chr09	1418567	1418518	94	3.51e-13	75.8
86	YL-01	DArT_PAV_0022	Framework	TGCAGATGCAATATTAGAATGAATGTGTTAGACTTTTCGTTTTGGTTCTTCTATTATTACAGATCGGAA	133.2	Lalb_Chr09	1347307	1347349	90.698	1.29e-06	54
87	YL-01	SCAFFOLD139529.1520	Framework	CAAATCAGTAAGGTCGAAATGTCATGTATTTTGAGGTACCACTTGCTACGACCTACGCATACATATTTGTATAAGAGACTCATAGGCTTATCTATTTTCTG	140.4								NLL-17	1327705	1327798	89.362	1.32e-20	101
88	YL-01	DArT_SNP_0048	Framework	TGCAGTTCCTTTGTATAAGCCTGAAGATAAACAAATACCATAAATGAACAATTTACAGATCGGAAGAGC	148.7	Lalb_Chr09	1032190	1032149	97.619	3.51e-13	75.8		NLL-17	1161817	1161778	97.5	7.26e-12	71.9
89	YL-01	DArT_SNP_0868	Framework	TGCAGAAACATAAAGAAATGCAGAGGATAAAGATCAAGTATTTTACTTTATATGCTACTTGTTTGGTAA	149.8	Lalb_Chr09	994368	994304	89.231	1.39e-12	73.8		NLL-17	1116123	1116055	95.652	2.13e-24	113
90	YL-01	DArT_PAV_0754	Redundant	TGCAGAAACATAAAGAATTGCACAGGATAAAGATCAAGTATTTTACTTTATATGCTACTTGTTTGGTAA	149.8	Lalb_Chr09	994368	994304	86.154	8.24e-08	58		NLL-17	1116123	1116055	92.754	1.27e-19	97.6
91	YL-01	DArT_PAV_0162	Redundant	TGCAGAAACATAAAGAAATGCAGAGGATAAAGATCAAGTATTTTACTTTATATGCTACTTGTTTGGTAA	149.8	Lalb_Chr09	994368	994304	89.231	1.39e-12	73.8		NLL-17	1116123	1116055	95.652	2.13e-24	113
92	YL-01	DArT_PAV_0884	Framework	TGCAGTATTTGCCACAAGATTTCCATAAAGATTGGGGGTCACCTAGCAAATGGAAATAATGCTCATGAA	151.5	Lalb_Chr09	913965	913897	100	1.11e-31	137		NLL-17	1009536	1009468	98.551	3.59e-29	129
93	YL-01	DArT_SNP_0379	Redundant	TGCAGGTGAGTTTTAGAATTATGAGCTTTTTTACAGATCGGAAGAGCGGTTCAGCAGGAATGCCGAGAC	151.5								NLL-17	1000454	1000422	100	4.48e-10	65.9
94	YL-01	DArT_PAV_0445	Redundant	TGCAGTATTTGCCACAAGATTTCCATAAAGGTTGGGGGTCACCTAGCAAATGGAAATAAGGCTCATGAA	151.5	Lalb_Chr09	913965	913897	97.101	6.61e-27	121		NLL-17	1009536	1009468	95.652	2.13e-24	113
95	YL-01	DArT_SNP_0325	Redundant	TGCAGTATTTGCCACAAGATTTCCATAAAGGTTGGGGGTCACCTAGCAAATGGAAATAATGCTCATGAA	151.5	Lalb_Chr09	913965	913897	98.551	2.71e-29	129		NLL-17	1009536	1009468	97.101	8.75e-27	121
96	YL-01	SCAFFOLD153879.4758	Framework	TTTATTTTGAAACTGTTACCAGGCCTTGAACTAATCTGATTTAGATATTCGGAGGATGAGCCGAATCAGCTGAGATAGGTTCCTTATTCTTAAATATTCGA	152	Lalb_Chr05	624040	624006	100	3.46e-11	69.9		NLL-17	1000130	1000092	100	1.91e-13	77.8
97	YL-01	SCAFFOLD125836.2757	Redundant	CACTTTTTTGTAAGATTAATCACAATGATAAATATATTCGATAGAACAAAGACACCAATTTGAAAGGAAAAAAAACAACTAAAGTATAGCACCATCCAAAA	152								NLL-17	954737	954646	84.694	1.91e-13	77.8
98	YL-01	SCAFFOLD215786.35372	Framework	TTCACTGTCTTCCAAGTGCCAAGCTTTCGAATTTCCATGGGGCTTTATATTTGTCCCTCTTCAATTTCAAAACCCACTAAGGACTAAGCTTTTCCTTCTTC	162.8	Lalb_Chr09	530260	530169	93.478	7.01e-31	135		NLL-17	542528	542428	92.079	2.4e-31	137
99	YL-01	SCAFFOLD215786.85340	Framework	TTCAATATACTCATGAGACCCTAAAATACACCGAATTACGTACAGAGTCAATGGAAGCATATCATATCAATTAAAAAAATTGAATATTTATTATTTTCCCG	163.3	Lalb_Chr03	3241042	3241005	94.737	3.33e-08	60		NLL-09	5267177	5267138	97.5	1.18e-11	71.9
100	YL-01	DArT_PAV_0708	Framework	TGCAGATTCTTGAGACTCTGCCAGGTGAGGCAAGACTATAGCATAAGCAAATGGGAATGGGTCTCATGA	163.9								NLL-17	492274	492343	92.857	7.82e-18	91.7
101	YL-01	DArT_PAV_0762	Redundant	TGCAGAGTCCTACCAATGGGGTTAGAGTCTTACAGATCGGAAGAGCGGTTCAGCAGGAATGCCGAGACC	163.9
102	YL-01	DArT_PAV_0437	Framework	TGCAGACCCTTTAGGAAAGGCTGCAATGCTAGCCAAAAACAAAGTGTAATGAGCAGAACTCCCATAATT	165								NLL-17	440312	440354	93.023	6.99e-09	61.9
103	YL-01	SCAFFOLD12459.29101	Framework	GTGAGTGTAGCTGTTCCTGCTTCAGCTAAGCATTCAATTTCTACTCGCAGGAAGAAGGATGCACTGGTGGAAAGTGATGAAAAGCCAATTGATAACATGCT	167.9	Lalb_Chr09	380505	380419	89.655	1.53e-19	97.6		NLL-17	395548	395477	91.667	1.27e-17	91.7
105	YL-02	DArT_PAV_0434	Framework	TGCAGAACTATATCTAACACAAGCTTGACTAGTATTTGTTTACAATTTTGTAAATATAGTAACAAGATA	0								NLL-19	227661	227728	94.203	1.27e-19	97.6
106	YL-02	DArT_PAV_0883	Framework	TGCAGGTATGATCGGGAAGGGGAACCATCACAATTAGCATCTGTTGACATTTTTGTCAGTACTGTTGAT	1.1	Lalb_Chr20	177608	177676	97.101	6.61e-27	121		NLL-19	209712	209780	100	1.47e-31	137
107	YL-02	SCAFFOLD168920.23761	Framework	TGTTGAAGGGCTATCACCCCAACTTGAAATAACATCACTGCAGGATTCCCAGTCATATTTGAGTTTGGTGACGTTGGCATGTAAGGCCTCTTGAACATTAG	1.7	Lalb_Chr15	11110614	11110717	93.269	1.84e-34	147		NLL-19	298529	298465	90.769	1.23e-14	81.8
108	YL-02	SCAFFOLD29397.10434	Framework	CTAATGTGGATATTAGTATTAAACTATGAATTTTTTCGCCTGCAGTTGACTTTTCAAGTGAGTTGTGAATTTTCCTATAGGAGGATATTCGTAAATTGAAA	11	Lalb_Chr20	683058	682960	93.939	4.66e-35	149		NLL-19	733361	733262	88.119	2.06e-19	97.6
109	YL-02	DArT_SNP_0015	Framework	TGCAGCGTGCATATACTGATTTCGGAAGCTTTGCTTAGAAGGGATTTTGACTCAATTGAAAATTTACAG	11.5	Lalb_Chr20	675937	675888	94	3.51e-13	75.8		NLL-19	726085	726035	92.157	2.87e-11	69.9
110	YL-02	DArT_SNP_1082	Framework	TGCAGCATTCGCCGTTGAGGGGCAAGTGAAAGAGAAAAGTAGGTGGTTTTCATCACTGAGAGATATGAC	13.7	Lalb_Chr20	747615	747683	92.754	9.57e-20	97.6	2y hit	NLL-05	20811201	20811263	92.063	4.83e-16	85.7
111	YL-02	DArT_PAV_0329	Framework	TGCAGAAAACTCACGTGGTGGTGGTGGTGGTGGTGGTGGTGGTGATGATGGAAAGCTTACAGATCGGAA	19	Lalb_Chr20	849655	849621	94.286	1.29e-06	54	2y hit	NLL-19	923463	923434	96.667	6.73e-06	52	3y hit
112	YL-02	DArT_SNP_0328	Framework	TGCAGATACGTCAGAATCAGATTATTTCCTAGTAGCCAGGGTGTACTTCACTTACAGATCGGAAGAGCG	22.5								NLL-19	1116690	1116730	97.561	1.84e-12	73.8
113	YL-02	SCAFFOLD43198.14979	Framework	GAAAGGGATGCTTCACTTGTGTGGAATTACAAACATGCAGGTGCTTGAGTTGTGCTTAGGGAGACTTTTTTTGTGTTATGCCTGCTGTATTTCCAATTACT	23	Lalb_Chr20	1029609	1029708	94.059	7.28e-34	145		NLL-19	1112302	1112403	92.157	1.48e-29	131	2y hit
114	YL-02	SCAFFOLD170489.10057	Redundant	TAACACGCACCATTGCTATGAACAACCACTTTCTCTTCTATGCTCTCACTCTCTCTCTCTTCTTTCAATCTCACGCTGCTCCTGCAGGTTTTTAACTACTT	23	Lalb_Chr20	1056334	1056241	87.234	1.47e-16	87.7		NLL-19	1141664	1141574	91.209	2.22e-25	117
115	YL-02	SCAFFOLD170489.15272	Redundant	AACTCCCTATCACCGATCCCAATTCCGACGCTCAATCCCTCCAATTCGAACCGGAATCCCTTTCCACCGAACCCGCCTCCGACATCTCCTACGGCCTAACC	23	Lalb_Chr20	1051756	1051656	97.03	2.06e-43	176		NLL-19	1136418	1136318	96.04	6.79e-41	168
116	YL-02	SCAFFOLD170489.3968	Redundant	AATGTAAGAGCCATACCCTCTTAGCCATCTCAGCAAATGATGTGAAGAAACCAGTGTCCGGAAACCCTCCAGCATTCAAAAGGCTTCTTTGGTTCAGATTT	23	Lalb_Chr20	1062069	1061978	94.565	2.88e-33	143		NLL-19	1147624	1147528	94.845	4.03e-36	153
117	YL-02	DArT_SNP_0025	Redundant	TGCAGCGGCTCGAAGCGCGTCCCAAATCTCTATCATGCGGAAAATCATGTGTATTTACAGATCGGAAGA	23	Lalb_Chr20	1044620	1044666	93.617	2.17e-11	69.9		NLL-19	1128969	1129016	93.75	7.26e-12	71.9
118	YL-02	DArT_SNP_0023	Redundant	TGCAGGAGCAGCGTGAGATTGAAAGAAGAGAGAGAGAGTGAGAGCATAGAAGAGAAAGTGGTTGTTCAT	23	Lalb_Chr20	1056249	1056317	86.957	5.28e-09	61.9		NLL-19	1141582	1141647	92.424	7.82e-18	91.7
119	YL-02	DArT_SNP_0053	Framework	TGCAGCATCAATATCCCAACTAGCAGACCTCATCTCACCCACAACCAACTTCACAAAGCTTCGAATCGA	23.6	Lalb_Chr20	1061669	1061601	95.652	1.61e-24	113		NLL-19	1147224	1147160	93.846	1.27e-19	97.6
120	YL-02	DArT_SNP_0074	Framework	TGCAGAGCCTAGCTTTCCACAAATTTTTGGTCTAACATTTTCTTTTGTTACAGATCGGAAGAGCGGTTC	24.1								NLL-19	1184420	1184458	94.872	6.99e-09	61.9
121	YL-02	SCAFFOLD70076.6876	Redundant	AAATGTCTGTTGGGAAAGTTAGCACTACATACCTATAAATATTCTCGGCTCGGACAAGATTACCTCTAATACGAAGATACATGTGGGAAACTAAAAAAAAT	24.1								NLL-11	28635971	28636070	86	1.99e-16	87.7
122	YL-02	SCAFFOLD70076.6848	Redundant	TCTCGGGTTCGAGTGTTGTGGATGGAAAAAATGTCTGTTGGGAAAGTTAGCACTACATACCTATAAATATTCTCGGCTCGGACAAGATTACCTCTAATACG	24.1								Scaffold_378	319150	319243	88.298	5.22e-20	99.6
123	YL-02	SCAFFOLD70076.6822	Redundant	AAGTAATACATGTTTGATTCATCAGGTCTCGGGTTCGAGTGTTGTGGATGGAAAAAATGTCTGTTGGGAAAGTTAGCACTACATACCTATAAATATTCTCG	24.1								Scaffold_9_54	13079	13017	92.063	7.85e-16	85.7
124	YL-02	SCAFFOLD70076.34295	Framework	TATATATGATGTTGTGATGTCGTTGAATACATTTGACCGACTCCACCTACCGGGATAAAGACTTGGTCGACAAACTAACTTTATGAATTGAGTGACATAAA	25.8								NLL-13	3255020	3255050	96.774	2.77e-06	54
125	YL-02	SCAFFOLD304608.7976	Framework		35.2
126	YL-02	SCAFFOLD304608.8027	Redundant		35.2
127	YL-02	DArT_PAV_1010	Redundant	TGCAGTGCAAGTTTGTCGTGATAAATTTGTAGTTGAAAGAGTATGGAGAAATATTGCTGGCTATTTCAT	35.2	Lalb_Chr20	1447984	1448041	94.828	5.91e-18	91.7		NLL-19	1565355	1565291	93.846	1.27e-19	97.6
128	YL-02	DArT_SNP_1173	Framework	TGCAGCGCATACATTAGAAAATCATTACTGTTTTTATTCTGTAGGGCTGGAGCTGAAACTGTTTAGGAC	37.3								NLL-19	1597034	1596988	93.617	2.87e-11	69.9
129	YL-02	C28365294.1794	Framework	AATTTTTCAGTGTTTTTGATATGAACTTCTTATAGTTAATTCAATTCCAACTGGATGTGTACGAATTAAATCTTTTCGTGACACATTGGAAACAAAATCCT	40.8	Lalb_Chr20	1851824	1851747	91.026	3.87e-20	99.6		NLL-19	2864484	2864392	93.548	2.4e-31	137
130	YL-02	SCAFFOLD260379.45087	Framework	AGTTTCCTTGGGCTCATTCCCTATCATCACATCCTCAATGACTTTATAGTGACGAGTAGAACTGTTTTCGCTCGCAATAGAAACGTTACAATCAGCCTTCC	41.9	Lalb_Chr20	1955502	1955402	94.059	2.99e-36	153		NLL-19	2934753	2934655	93.939	6.3e-35	149
131	YL-02	SCAFFOLD260379.45103	Redundant	TTCCCTATCATCACATCCTCAATGACTTTATAGTGACGAGTAGAACTGTTTTCGCTCGCAATAGAAACGTTACAATCAGCCTTCCCGACAAACTCATCTTG	41.9	Lalb_Chr20	1955486	1955386	94.059	2.99e-36	153		NLL-19	2934737	2934637	93.069	9.83e-34	145
132	YL-02	SCAFFOLD260379.17114	Redundant	GAGTAGCTTGAACCTTAAGGAGAAGATTAGATTGAACTTAGAAGTCTGGCTAGTACATACCATAATGCATACTATTAAAGTAGTCAGATCCAGCAATACGA	41.9	Lalb_Chr20	1990854	1990755	91.089	1.05e-26	121		NLL-19	2958991	2958891	93.069	9.83e-34	145
133	YL-02	DArT_SNP_1220	Redundant	TGCAGAAATTGTGAATACATTGTTTCATTTGAACTCAATCCAAAATAATTTATGCATCTCAATAAAGAC	41.9								NLL-19	2993825	2993862	94.737	2.76e-08	60
134	YL-02	SCAFFOLD260379.55533	Framework	TCACTAAGAGTAAAATGTACTGCAGTTGGCAATGGACTTTTCACTCAAACTACACAAGAAGTTCGTAGAATTGTTCCAAACAATGACCTAAACTTGCCTAG	46.4	Lalb_Chr20	1944615	1944518	96.939	1.27e-41	170		NLL-19	2922986	2922893	95.745	1.02e-36	155
135	YL-02	SCAFFOLD298703.1859	Attached	CTACGGTATTATTCACTTTGTCTGCCCCATCCTTTATCCTTTTATCATATTTTACTACTTTCTGCCTCTCTATGTAGCTATTACCATCCACCCAGAAATGC		Lalb_Chr20	1696644	1696744	93.069	7.28e-34	145		NLL-19	2122194	2122294	94.059	4.03e-36	153
136	YL-02	SCAFFOLD69609.4352	Framework	TGCAAACACTAATCTAATACATATAGCAGTAACAATACCTATTCCCCCTTGTTAGTTCCAGTCCAGCCAAGTCCTGGCCTACTTACTTCACCCTGTGGTTC	47.5	Lalb_Chr20	8661368	8661281	94.318	7.01e-31	135		NLL-19	2881159	2881230	94.444	1.37e-23	111
137	YL-02	DArT_PAV_0576	Framework	TGCAGTCTAATCAATACAACTTATACAACAATGAACCAGAGTCTATTTGCTACTTATCAAGTCTTCAAA	48.6	Lalb_Chr20	1896406	1896471	95.455	9.94e-23	107
138	YL-02	DArT_SNP_0357	Redundant	TGCAGAGATAAAGGCATTGTTCGGCAAAACGAGCTTGCAGCTTTTCGAATCAGTGAATAAGCTACTAGA	48.6								NLL-19	2883707	2883775	92.754	1.27e-19	97.6
139	YL-02	SCAFFOLD242892.5165	Framework	AACAAACAGTTTTTTACCCTAGCTGTTGTCTTTATTGACAAATTACCATCCGATTGCGGGGATAAGGCTGCGTACATTTACCCTCGCCGAACCCCACTCAG	51.3	Lalb_Chr08	1892096	1892061	94.444	5.2e-07	56		NLL-19	3132876	3132910	94.286	2.77e-06	54
140	YL-02	DArT_PAV_0561	Redundant	TGCAGATTTATTTATAAGACAAAAACTCACCAAAATTTGTTTTTTATTCAACATATCTCCCTGATCCCT	51.3	Lalb_Chr20	2152075	2152015	91.803	1.39e-12	73.8		NLL-19	3131363	3131304	96.667	2.06e-21	103
141	YL-02	DArT_PAV_0655	Redundant	TGCAGATTTATAAGACAAAAACTCACCAAAATTTGTTTTTTATTCAACATATCTCCCTGATCCCTCAAT	51.3	Lalb_Chr20	2152080	2152013	92.647	9.22e-17	87.7		NLL-19	3131368	3131302	97.015	1.37e-25	117
142	YL-02	DArT_PAV_0710	Framework	TGCAGAAAAGAATTCAAACTTAGGTAAATGTTTACCATTATGTTACAGATCGGAAGAGCGGTTCAGCAG	53	Lalb_Chr20	2201518	2201480	92.308	1.29e-06	54		NLL-19	3196454	3196410	93.333	4.48e-10	65.9
143	YL-02	DArT_PAV_0430	Attached	TGCAGTGCCCTTAGTATCCACTTGCTAATTCTGAATTCATCTCTTCAATTTTCTCCTGCCGGCCCAGGT
144	YL-02	DArT_SNP_1079	Attached	TGCAGAACAGTCACATATAGTTTCAAACCAACTCATCAGATTACAGATCGGAAGAGCGGTTCAGCAGGA
145	YL-02	DArT_PAV_0828	Attached	TGCAGTGCCCTTAGTATCCACTTGTTACAGATCGGAAGAGCGGTTCAGCAGGAATGCCGAGACCGATCT
146	YL-02	DArT_SNP_0254	Attached	TGCAGAATTTCACTATCAAAATTGTAGGTATTCCCAGCATCGTTCTTCCCACGAATGCCGATATTGTTA		Lalb_Chr20	2357206	2357138	94.203	3.93e-22	105		NLL-19	3923512	3923448	93.846	1.27e-19	97.6	3y hit
147	YL-02	DArT_PAV_0544	Attached	TGCAGAATTTCACTATCAAAATTGTAGGTATTCCCAGCATCGTTCTTCCCGTGAATGCCGATATTGTTA		Lalb_Chr20	2357206	2357138	94.203	3.93e-22	105		NLL-19	3923512	3923448	93.846	1.27e-19	97.6
148	YL-02	SCAFFOLD147907.20431	Framework	AGTTGTTTGTCTTATAGAGATTAAATCCTGGGAACAACATCTCCACTTGCGAGGTAAATTCCCTCCCAAACTCGACTAGGTGAGAGTCTGGACCACCTTTT	55.4								NLL-19	4139100	4139013	89.773	3.34e-21	103
149	YL-02	SCAFFOLD229466.11708	Redundant	TGTTGATGATCTCTGGTGACAGGGAATGGCAGCATATTAATTGCAATAGAAAGTTGCAATTCGACCTGTGAAGGTCAAGAGGCTCATATTAAGCTCTTCCT	55.4	Lalb_Chr20	2533130	2533202	89.333	8.75e-12	71.9		NLL-19	4176064	4176149	89.773	1.23e-14	81.8
150	YL-02	SCAFFOLD50903.8815	Framework	CTTTTACCTCGTCGAGTTAATAATACTGATTTTTTTAATTTGTCTTTTTCAGCAAATGTCACTAGGAGTTTATGGAACTCTCAACTCCATAGTCCAAATCA	58.9	Lalb_Chr20	17388720	17388643	88.462	1.37e-10	67.9		NLL-19	17247579	17247534	91.304	4.5e-08	60
151	YL-02	DArT_PAV_0102	Redundant	TGCAGGCAATAAACAAGCATAACATGTCACAAGCTAATCATATTCCATCAAGTAATAAAAAACAATTAT	58.9	Lalb_Chr01	17617256	17617218	92.308	1.29e-06	54		NLL-09	3261590	3261550	92.683	1.09e-07	58
152	YL-02	DArT_SNP_0977	Redundant	TGCAGCGTCAAGTGCCAATGGAGAGCCTGCTGTTGTAATTGAGGGGCTGCCTGACATAATTGCCTGCAA	58.9	Lalb_Chr20	3978270	3978338	95.652	1.61e-24	113		NLL-19	6346914	6346982	94.203	5.2e-22	105
153	YL-02	DArT_SNP_0959	Attached	TGCAGTAGCATAGAGTTGAGTTGGATTCATCTCATGCTTGTTACTCTCACTGTGACAATTTTCTACAAG		Lalb_Chr20	5608578	5608523	89.286	1.34e-09	63.9	2y hit	NLL-19	9146505	9146441	93.846	1.27e-19	97.6
154	YL-02	DArT_SNP_0958	Attached	TGCAGGAATCACCAAAACCTTGGATTTCCAAAACAAAGTATAGGGTAACATCCATAATGATGTGTATTT		Lalb_Chr20	5054101	5054033	94.203	3.93e-22	105		NLL-19	3467762	3467702	95.082	1.27e-19	97.6
155	YL-02	DArT_PAV_0480	Attached	TGCAGAGCTTCAGGTGGTGCTGAAGATGAGGGACTCCTGCTGCACCAGTTGCAAGCCTTAGTTCCTTGA		Lalb_Chr24	3052201	3052266	96.97	4.08e-25	115		NLL-06	32761605	32761670	95.455	1.32e-22	107
156	YL-02	DArT_SNP_0115	Attached	TGCAGCTAATCCAAGTCCATAAGTATCGGTTCACCACTTTTCCTTCTTTATCTCTGGTATTTTGATTAT									NLL-19	3834462	3834392	92.958	5.01e-19	95.6
157	YL-02	SCAFFOLD164327.4107	Framework	TAGGGTTCTGTAGTAGTTTGGGTTTTCTTAGCTTGCAACTCTATTTATATATTTTTTTCTAGCGACTGCAGTTTAATAATTTTCTAGCAAGTGTGTTATAT	59.4								NLL-19	9800751	9800807	92.982	2.99e-12	73.8
158	YL-02	SCAFFOLD21459.7317	Redundant	CATAAGAAATAAAATTGAAAATTGCATGTCTAGTACAATTTATTACCACCCCCACCCCTTTTGCAAAGCAAAGGGCAAATCCCAGTCCTCTTCAAGGCTTA	59.4
159	YL-02	SCAFFOLD32541.5624	Redundant	AATCCTAATACATAAGTTTGGTTTGATGATAAGAGGGTCTCGTTTGTTCTCAGAGTTTGAGTTCCTGTTAAGGTATCTGCAGAGGTTGTGGTGAAAAACCA	59.4	Lalb_Chr20	17420223	17420134	97.778	3.1e-39	163		NLL-19	17279914	17279817	94.898	1.02e-36	155
160	YL-02	SCAFFOLD250404.18078	Redundant	GTTGTGGAAGACATGTAAGTTGGGAAAACATTGTAAAACTAGTATGAGTACTGGTGAAAATGGAAATTTTGTTGTATTATAAAGAGAGAATATATGAACCT	59.4	Lalb_Chr20	4153771	4153700	98.611	7.01e-31	135		NLL-19	6883329	6883257	97.26	5.84e-29	129
161	YL-02	DArT_PAV_0419	Redundant	TGCAGTCTGTTGATGACGCTTCTAATCTGAAAGTCTCTTTTGAGCATTGTTATCTATTTATCAGAACTC	59.4
162	YL-02	SCAFFOLD21459.8004	Redundant	AGCGGGCTTCCCATGTATTTTCCATCAACCTTCCATGGTGTGACTAGTTTTGTTACAAATGTCACACCATGGCTTACCATTTCTTCGAGGTTTGGTATCAG	59.4	Lalb_Chr20	5215397	5215310	94.318	7.01e-31	135
163	YL-02	SCAFFOLD279088.5266	Redundant	ATTGATGTTTTTGTTTTCACTGATTATATAATATATAGAGAAGCATGATGTAATTGATGATGATTGGTGGCAGGTGTTGATGTTATTCTTGATTGTATGGG	59.4	Lalb_Chr20	17272731	17272821	89.109	2.57e-24	113		NLL-19	17119279	17119322	97.727	4.85e-14	79.8
164	YL-02	DArT_PAV_0009	Attached	TGCAGAGACCCAAACTCCTTTGCAATAAGCTGGAAGAAAGTCCGATTCCAAGCGTGAGGAGGAATCCCC
165	YL-02	DArT_SNP_0858	Attached	TGCAGATCATAACGCTTACTCATCTGTACTTAGACACTATCATCACTAGCATGTTACTTAGGACTCTCA		Lalb_Chr20	4574779	4574709	88.732	5.48e-12	71.9		Scaffold_6_152	17532	17600	95.652	2.13e-24	113
166	YL-02	DArT_PAV_0357	Attached	TGCAGAAATAGTTACTGTGCCTTTGCGATAAAGACTATGTGATGTGAATTATTTTATAATTACAGATCG
167	YL-02	DArT_SNP_0102	Attached	TGCAGGAGAAATTTCCTACAAGCGGCCGAAATAAAACCAATTTACAGATCGGAAGAGCGGTTCAGCAGG		Lalb_Chr20	17036913	17036870	93.182	1.34e-09	63.9		NLL-19	16757785	16757742	93.182	1.77e-09	63.9
168	YL-02	DArT_PAV_0225	Attached	TGCAGATGAACCATTTGGGATATCTGCTTAGCTATCATCCGTGTCTTCCTCCTAGTTATGGAAATCATA
169	YL-02	DArT_SNP_0898	Attached	TGCAGCAAAAAATCAAAGGAAAACAGATACATGATTCTCGGATTATGTATTTACATGTAAATGAGATGT		Lalb_Chr20	17249179	17249113	94.03	6.13e-21	101		NLL-19	17033488	17033420	95.652	2.13e-24	113
170	YL-02	DArT_PAV_0328	Attached	TGCAGCTATCTGTCTGATCATTTTTTATCAGGGGTGGGGCTAAAGATTAGAGCTGATTGGAGTGAATGT		Lalb_Chr20	17088569	17088507	93.651	1.49e-18	93.7		NLL-19	16824222	16824161	90.476	2.87e-11	69.9
171	YL-02	DArT_PAV_0327	Attached	TGCAGCATGTCAGAAGAGAAAGAGGGAAAAGACACAAAATGAAGAGATCAAAAACATGTTGAAAAATCT		Lalb_Chr20	17171843	17171911	91.304	2.33e-17	89.7		NLL-19	16901249	16901317	94.203	5.2e-22	105
172	YL-02	DArT_PAV_0590	Attached	TGCAGAAATCTATCTTGGGAACAAGACATCCACATTCTTCTGTTCTTGAGGAAGTGTTTACAGATCGGA									NLL-19	16815388	16815331	94.828	7.82e-18	91.7
173	YL-02	DArT_PAV_0760	Attached	TGCAGTGCATTCATATCGGGGCTATGATACATAGACAAAATTACAGATCGGAAGAGCGGTTCAGCAGGA
174	YL-02	DArT_PAV_0701	Attached	TGCAGAAGTCATAATCTGTTTGTCCATGTTTCATTTACAATTACTCATTACAGATCGGAAGAGCGGTTC		Lalb_Chr20	16582918	16582967	100	2.42e-20	99.6		NLL-17	358029	358078	94	4.65e-13	75.8
175	YL-02	SCAFFOLD170079.12960	Framework	TCAAAGGAAAACAGATACATGATTCTCGGATTATGTATTTACATGTAAATAAGATGTGGCCTGGTGCACGAAGCTCCCACTTAGTGGGGTCTGGAGATGGT	60	Lalb_Chr20	17249167	17249113	90.909	3.46e-11	69.9		NLL-19	17033476	17033391	93.023	3.61e-27	123
176	YL-02	SCAFFOLD281523.2210	Redundant	AGTTGCTTGTCTTTCTGTATGATTTCTGTGTTTTAAATTGGTTTTATTTCTGCCGCTTGTAGGAAATTTCTCCTGCAGTTATTCCCCAAGCCACCAAAATT	60	Lalb_Chr20	17036839	17036937	95.96	7.85e-40	165		NLL-19	16757718	16757809	96.739	6.54e-38	159
177	YL-02	SCAFFOLD78927.1579	Redundant	GAGGCGGTACTAGTGATCGCGACCAACTCTCAAATCGAAACAAAGAGAAAGATATCATACGAGTTGTAACCCCGATATTAACTTCTAAAAAATAATTTATT	60	Lalb_Chr06	10266469	10266426	90.909	5.2e-07	56		Scaffold_515	102633	102559	85.333	1.14e-08	61.9
178	YL-02	DArT_PAV_0222	Redundant	TGCAGTTTGTACATAAAGGAAGTAGATGCATCACCTCCATCTGAATATTTCTGAAACTCAATTTTGTCA	60
179	YL-02	DArT_PAV_0867	Attached	TGCAGAAAAGGTGTAGAACCTAAAGAGTTCTCCCTGTATTTTTTGGTGTTTCTATGTATCTCTTATCTT
180	YL-02	DArT_SNP_0291	Framework	TGCAGTTACAATTGACTTGAGTAAGGAAAGTCGATGACGAAAAAGTTTGTTTTTTACAGATCGGAAGAG	60.5								NLL-19	16417872	16417836	97.297	4.48e-10	65.9
181	YL-02	DArT_SNP_0290	Redundant	TGCAGGTATAATCCAATTCCAGTTCCACATAATAAGTCCAAACAAGTCCTATTCTTTTTACTAGTGAAC	60.5	Lalb_Chr18	19333262	19333216	93.617	2.17e-11	69.9		NLL-19	16691695	16691630	95.455	1.32e-22	107
182	YL-02	DArT_PAV_0736	Attached	TGCAGAAGCCAAATGCATATATTCAGAAAGAAAAAAACTTACACGTTTACAGATCGGAAGAGCGGTTCA
183	YL-02	DArT_PAV_0640	Attached	TGCAGTGGCTTGCTAAAATTAGAGAGGACATATTATTCAGCTCTCAGAGTTTGACGCAAGGACTGTGGT		Lalb_Chr20	3645581	3645615	97.143	5.28e-09	61.9
184	YL-02	DArT_SNP_0451	Attached	TGCAGGTGTTGGACCTGTTACTGCCTATTAGGTTCATCTTCCTTACAGATCGGAAGAGCGGTTCAGCAG
185	YL-02	DArT_SNP_0517	Attached	TGCAGAAGCAGTAGTGGTTTGTGGTGTAGAGGTTATGTAGCTTGTGTGCCAAGGCATTGTGTATGTTTT
186	YL-02	DArT_SNP_0493	Attached	TGCAGGACAACATCGATAAAGTTGTTAGTTATACCTTACAGATCGGAAGAGCGGTTCAGCAGGAATGCC									NLL-19	5438889	5438923	97.143	6.99e-09	61.9
187	YL-02	DArT_SNP_1240	Attached	TGCAGAAGCTAGTGATATTTTGCATGATTGAAAATTTTATTGTAGATTACAGATCGGAAGAGCGGTTCA		Lalb_Chr20	3514022	3514070	91.837	3.38e-10	65.9		NLL-19	5520514	5520562	95.918	7.54e-15	81.8
188	YL-02	DArT_SNP_0429	Attached	TGCAGAACTGCTTCTGTGATGTCAAGGTCCAAATTCTTCATGTACAAATTTGTATACCGAGCATTAGAC		Lalb_Chr20	3416474	3416541	98.529	1.07e-28	127		NLL-19	5404953	5405014	98.387	5.4e-25	115
189	YL-02	DArT_SNP_1331	Attached	TGCAGACATTAGGAACTGGATCAGGAACATTGAACAGCATGCATCAGATAATGTTACAGATCGGAAGAG		Lalb_Chr20	3516153	3516098	96.429	3.78e-19	95.6		NLL-19	5527678	5527623	92.857	2.98e-14	79.8
190	YL-02	DArT_SNP_0472	Attached	TGCAGTCATGAGAATTCACTCATTCAACGGAAACACTAGAAAACTGAAATACAATTTTTTTTGCCAACA		Lalb_Chr20	3471282	3471346	90.769	5.69e-15	81.8		NLL-19	5456535	5456597	96.825	3.33e-23	109
191	YL-02	SCAFFOLD93083.5130	Attached	TTAAGTAGTGGATTGATTTTCTACACTACTTTTGACTTTTTCATTATTTTGTAGCCTCAAACCATCAAGATCAGTAAACCTGATAAAGCCAAAGACTTAAC		Lalb_Chr20	3515367	3515266	95.098	7.56e-37	155		NLL-19	5522303	5522207	95.918	2.49e-34	147
192	YL-02	SCAFFOLD93083.5495	Attached	AAGGTTTTTTTATACTACCATGGTTATCCCCTCACCTTATGGATAAGAAGCTAATCTCTTTGGAGGTATATAATCGCCCCTCCCACAAGTGTCACTCCTAG		Lalb_Chr09	6462933	6462967	97.143	8.43e-09	61.9		NLL-13	8857996	8857952	95.556	2.99e-12	73.8
193	YL-02	SCAFFOLD93083.5162	Attached	TGACTTTTTCATTATTTTGTAGCCTCAAACCATCAAGATCAGTAAACCTGATAAAGCCAAAGACTTAACTTCCTCAACAAGTATGATGCAGAAACCAGCAT		Lalb_Chr20	3515335	3515234	95.098	7.56e-37	155		NLL-19	5522259	5522171	95.506	9.83e-34	145
194	YL-02	SCAFFOLD93083.4747	Attached	ATTTGAGATAGCTGATCTCTGTTCTTGTTTGACAGTTATATCTCAACTGATTCCGTTTAGAATTTAATTATAGGCTGTCCCAACATCAAGAGGCCGGGCTG		Lalb_Chr20	3515868	3515794	94.667	1.65e-25	117		NLL-19	5527353	5527276	96.154	1.48e-29	131
195	YL-02	SCAFFOLD24626.10954	Attached	ACGAATCGAGTCCATAATCGCAGGACTCATAATTATAGATTACATTGAGTCGATGCCACTTTCAGCCTTATTGAACTGAGCTTATTGTGACTCATAAAAAC
196	YL-02	DArT_SNP_0300	Framework	TGCAGAAAATATACTAAAACTCGATCCTTCCAATTCTTCTGTGCTGGTGCTACTTTGTAATATACATGC	61.1	Lalb_Chr20	3875806	3875738	97.101	6.61e-27	121		NLL-19	6125672	6125604	98.551	3.59e-29	129
197	YL-02	SCAFFOLD161485.3115	Framework	AATCTTTCTCCTGCAGCGCTGCCGAGCCTCCGTCGTCCTCCTCTACAGTACCCGAGCCCCGCCGTAGGTCATGCGAAGCGCGGGGCACGTTATGCGACCTC	67.9	Lalb_Chr20	6628536	6628461	93.421	1.02e-23	111		NLL-19	10427782	10427857	92.105	3.34e-21	103
198	YL-02	SCAFFOLD155419.15219	Redundant	CCGAGAATGGAACTGACGGAAAAGTATTATCTCATTTGGCATCAATTTGCCGAGCTATTGTGAAATCCTTAGAGCTCAACGATTTGTTCTTGCACTGGAGA	67.9	Lalb_Chr20	5123445	5123356	87.778	2.3e-15	83.8		NLL-19	3739282	3739193	90	5.22e-20	99.6
199	YL-02	SCAFFOLD7779.10583	Redundant	TAGGTTGCTGAGCGCATCATATCAGTTATAGAGGAGAATCTCAGAAGCACGCCTCCATCACCACTACTGATATCCTTTGATGCTGTAGAAGTTCGGAAGCA	67.9	Lalb_Chr20	17585747	17585647	96.04	5.03e-41	168		NLL-19	17455653	17455553	96.04	6.79e-41	168
200	YL-02	SCAFFOLD41774.2731	Redundant	NNNNNNNNNNNNNNNNNNNNNATATTCAATGATGCTCGTGAGTCACTCTGCCTGCCCATTTGAAATGCCCATAGGCGAACAAGGCATGTTGGGCGGCAATT	67.9	Lalb_Chr12	1981709	1981749	92.683	1.32e-07	58		Scaffold_28_35	2037	1984	90.741	1.84e-10	67.9
201	YL-02	SCAFFOLD181676.3504	Redundant	TTTTGTTTCCTACATGTATCCTCGCGTTGAAGGCAATCCTGTCCAAGCTGGGAACATCCACAGATATGTGGGGCTAACTCTCCCAGCGGACATTNNNNNNN	67.9								Scaffold_473	66225	66132	90.426	8.79e-25	115
202	YL-02	SCAFFOLD286573.3416	Redundant	CATTGTGTTTACTGCAGTATCTGGAAAATGCAACCAATGCAGTTGCAATTACAGTCACAATGCGGTTGCCGAGACCATCAAAACAACAAATAGGTTGCATA	67.9	Lalb_Chr20	4343018	4343094	94.805	1.05e-26	121		NLL-19	7129091	7129186	91.667	2.31e-28	127
203	YL-02	SCAFFOLD291158.16254	Redundant	AATCGATCCCGAAATTCGTGAAATGTTTTTCTGGTGGGATACCCAGCACAGCTTATCCTTATAGCCTCCATAACTCCCTACAACCAAGCATAAAGTCAGGG	67.9	Lalb_Chr20	4327443	4327532	95.556	1.84e-34	147		NLL-19	7112481	7112581	96.04	6.79e-41	168
204	YL-02	SCAFFOLD291158.11803	Redundant	TGCAGATAAAAATGTCAATATTCCAAAAGACGCACATTTACGTACCGAAAATGAGGACCTGGATAATATCACAAGTTTAGATTACCTCAGCTACAGGAGTT	67.9	Lalb_Chr20	4324112	4324212	92.079	1.78e-31	137		NLL-19	7108476	7108576	91.089	5.84e-29	129
205	YL-02	SCAFFOLD291158.17501	Redundant	GATACTTGGGTATTACTACAGCATATTTGAAATAAATAAAGAATAAGTCACATTGATGTCTGTGTTCCAAATACACAAGCATGAAATGCCATCAATTATAA	67.9	Lalb_Chr20	4328644	4328742	95.96	7.85e-40	165		NLL-19	7113694	7113785	92.784	2.4e-31	137
206	YL-02	SCAFFOLD180336.28604	Redundant	GTTCCTCGTAGATGTCTCAATTCTTCAAGCTTAAACAATAAGGAAGAATGTGAGACAAGTGCTAAAGATTCAAAAGAAAGAATTAGTTCTGTTGGAAACAT	67.9	Lalb_Chr20	4905733	4905832	95	4.84e-38	159		NLL-19	8254847	8254947	97.03	2.78e-43	176
207	YL-02	DArT_SNP_1367	Redundant	TGCAGCCTGCTTCCGAACTTCTACAGCATCAAAGGATATCAGTAGTGGTGATGGAGGTGTGCTTCTGAG	67.9	Lalb_Chr20	17585640	17585708	97.101	6.61e-27	121		NLL-19	17455546	17455614	97.101	8.75e-27	121
208	YL-02	SCAFFOLD23803.5882	Redundant	AAAAGTTAGATAAAGTTGTAACTTCTAATGCTCCAAAATCAAATATATATCATCTCTTTTTTCTCTGCAGAAGTAAACTTCTATAATTTGTTTCTCATTTG	67.9
209	YL-02	SCAFFOLD304305.687	Redundant	GAATCTGCATCTGCCCTGTGTTGCTGCCACGTGGATTAAGAGTAGTCCCATGTGGCCTCCTCTGGTACACCCTATTAATGGGTGGTCTTGCCTGCACCCTA	67.9								Scaffold_7_11	78598	78636	92.308	2.77e-06	54
210	YL-02	SCAFFOLD140931.1356	Redundant	AATCGTTTGAGAATTCTGATTTGGATTATTAATTATATTAAAATGCCTTGAAAATATGACTGTTTGAGAATATGTAATTGTTTTGCTATCATTCTTCATAA	67.9
211	YL-02	SCAFFOLD115592.5930	Redundant	NNNGTGTCCTTCATTTTCTCTATCTTCATCATCTACAACCACTACCATCTTTATGCATATATGCACCATTCACTATTAACACAAATTAAGCTAACATACAA	67.9	Lalb_Chr20	17642660	17642609	96.154	1.47e-16	87.7		NLL-19	17505943	17505865	90.361	5.22e-20	99.6
212	YL-02	DArT_SNP_0550	Attached	TGCAGTTATTATGAAAATATCTATTATATTGTCATTGTTTCCTTTCTTATACTCCTACAACAATATCTC		Lalb_Chr20	17945569	17945508	93.548	5.91e-18	91.7
213	YL-02	DArT_SNP_1375	Attached	TGCAGCAAAACCAAAACTATACATTCATTATGCTTTAGAAAGAATTGTATGTTACCTTTCCCTGGCGAA
214	YL-02	DArT_PAV_0389	Attached	TGCAGGGAGAAATCGGCACTCTCTTCCACCTTTACAGATCGGAAGAGCGGTTCAGCAGGAATGCCGAGA		Lalb_Chr20	4371851	4371819	96.97	8.24e-08	58
215	YL-02	DArT_SNP_1399	Attached	TGCAGAGTCTTGAGCGTTGCCAATTGAAAGATGTGGTGGCTGCAAAGCCTGAGAAACTTGAGGCTTCAG		Lalb_Chr20	5774701	5774769	94.203	3.93e-22	105		Scaffold_151_36	10450	10382	98.551	3.59e-29	129
216	YL-02	DArT_SNP_0546	Attached	TGCAGATACGACTTCAGGAAGTCGTGTTGGGAAGCAACAACTAGCTGTCGACCCGACCCTCTAGGGCAC
217	YL-02	DArT_SNP_1382	Attached	TGCAGCTAAAATTTTCAAGTAAAAAACTACGAAGCTATAATAACCAAATCTATTATTTTATGATGTTAT		Lalb_Chr20	5608585	5608652	89.706	3.51e-13	75.8		NLL-19	9146522	9146574	94.34	7.54e-15	81.8
218	YL-02	DArT_SNP_1478	Attached	TGCAGTAACAGAAACCGAAAAAACCTTACAATTTCTATACCCCTTACGTTATTCATCAAGGATCTACTC
219	YL-02	SCAFFOLD298760.9258	Attached	AAATCTAGGAATATAGCCAGACTCACAACTTCTTTTGCCTTCTCTACAAACGAAAGAACATCTCCCATTCCTAGTATACGTCCAGCCATTCGATCCGGGTA		Lalb_Chr20	2886439	2886342	95.918	3.1e-39	163		NLL-19	4597563	4597463	96.04	6.79e-41	168
220	YL-02	SCAFFOLD302715.10774	Attached	AGATGAGAGCAGCCTCTTCTATTCCGTGCTGCAGAACCATGTTTCTACCCACATGGCCTATAGTTGTTGCTACTAGTTACTTTTACTGAATAAATATTACT		Lalb_Chr20	2835877	2835778	88.119	1.53e-19	97.6		NLL-19	4516174	4516074	89.109	3.47e-24	113
221	YL-02	DArT_SNP_1034	Attached	TGCAGCATCCATAATTTCAGCTTCACAAATACTACGAAATAGAGTTCGTAAGATAATCAAGGGATAAAA		Lalb_Chr20	2847951	2848017	94.03	6.13e-21	101		NLL-19	4529120	4529183	90.625	2.98e-14	79.8
222	YL-02	SCAFFOLD304189.6628	Framework	TTTACATTGGTTGTCGATTGCCTAACACAACCTTCGCATTTTATTTGGGCTTAGGACCAGCTATGTAAGCATCAAGCACACATAGGCAGGTTTGCTAGTTA	68.4	Lalb_Chr20	4523283	4523383	91.089	4.33e-29	129		NLL-03	25821209	25821114	88.542	8.15e-19	95.6
223	YL-02	SCAFFOLD291158.16305	Redundant	CTTATCCTTATAGCCTCCATAACTCCCTACAACCAAGCATAAAGTCAGGGTAAACTTCAATTATAGCATGAACTATAAGACCAAAACTGAGAGAAATATAC	68.4	Lalb_Chr20	4327483	4327581	95.96	1.91e-37	157		NLL-19	7112532	7112628	87.629	2.06e-19	97.6
224	YL-02	SCAFFOLD145213.7145	Redundant	GCTTTCCTTGCGCCTCGGTCACTTTGGTCCTGTGTGCCTCGGTCATATGTCCATGTTCCTCGGTCAATCTGGTGCGTGCCTGGGCCATGCGATCCTTCAGT	68.4
225	YL-02	DArT_SNP_1404	Redundant	TGCAGCAAAAAACTAGACTGTGCTTTGCAAAAGTTTTTTACAGATCGGAAGAGCGGTTCAGCAGGAATG	68.4	Lalb_Chr20	4857962	4858001	92.5	3.26e-07	56		NLL-19	8169913	8169952	95	1.77e-09	63.9
226	YL-02	SCAFFOLD293712.11157	Redundant	TCAAGGATTTGGTAAAAATAAGGAAAAAAAATTACAGGCTTACATTGCTTGGTAGTTGGTATGACTAAAGATCAGTGTCTTAGGTAGTTAGCTTAGAGAGG	68.4	Lalb_Chr20	4730976	4731076	92.079	1.78e-31	137
227	YL-02	DArT_PAV_0294	Attached	TGCAGGCACTAAATGGACGTGTAATCTTTGTTGATTACGCTAAACTGTCGACCAAGACGGGTGGTGGTG		Lalb_Chr20	2826451	2826383	92.754	9.57e-20	97.6		NLL-19	4497158	4497090	97.101	8.75e-27	121
228	YL-02	DArT_SNP_1052	Attached	TGCAGGCACTAAATGGACGTGTAATCTTTGTTGATTACGCTAAACTGTCGACCAAGACGGGTGGTGGTG		Lalb_Chr20	2826451	2826383	92.754	9.57e-20	97.6		NLL-19	4497158	4497090	97.101	8.75e-27	121
229	YL-02	DArT_SNP_1008	Framework	TGCAGATAAAAATGTCAATATTCCAAAAGACGCACATTTACGTACCGAAAATGAGGACCTGGATAATAT	69	Lalb_Chr20	4324112	4324180	89.855	5.69e-15	81.8		NLL-19	7108476	7108544	89.855	7.54e-15	81.8
230	YL-02	DArT_PAV_0360	Redundant	TGCAGGTATTGACACACAAGGAGGTCTGCACTTCAATATACAACACAATCAAACAGGTTTTTACAGATC	69	Lalb_Chr11	1125093	1125037	96.491	9.57e-20	97.6		NLL-15	19869429	19869485	94.737	3.09e-17	89.7
231	YL-02	DArT_PAV_0720	Redundant	TGCAGGTATATTGACACACAAGGAGGTCTGCACTTCAATATACAACACAATCAAACAGGTTTTTACAGA	69	Lalb_Chr11	1125100	1125037	96.875	6.37e-24	111		NLL-15	19869422	19869485	95.313	2.06e-21	103
232	YL-02	DArT_SNP_0216	Redundant	TGCAGAACAAGATACTTGGGTATTACTACAGCATATTTGAAATAAATAAAGAATAAGTCACATTGATGT	69	Lalb_Chr20	4328634	4328702	95.652	1.61e-24	113		NLL-19	7113684	7113747	88.406	1.84e-12	73.8
233	YL-02	DArT_SNP_0501	Framework	TGCAGAAACTCAATTTTTAGCAGAACGGTCGCAGCAAGGATTGATTTGTAGACATTTTATTATAGAGGC	72.7	Lalb_Chr20	2422925	2422980	91.228	3.38e-10	65.9		NLL-19	4002510	4002577	89.706	2.98e-14	79.8
234	YL-02	SCAFFOLD278577.11138	Framework		73.3
235	YL-02	SCAFFOLD278577.10571	Redundant		73.3
236	YL-02	DArT_PAV_0510	Framework	TGCAGTGAACTAAATATCTTTGTCAAAGTTGCAAGTAGCAATTCAACTTCATGTTGAGCAATACTTTCA	76	Lalb_Chr20	16025338	16025406	98.551	2.71e-29	129		NLL-19	14294128	14294196	100	1.47e-31	137
237	YL-02	SCAFFOLD65978.4217	Framework	GCTGCAGAACATTAGTCCAACCAAAGAACTAACAGTCTAACATGTTCCCCTTTTATATGTTTGTTCAACATGTAATAACAAATAAAATTATGATGTATGAA	81.4	Lalb_Chr20	15959943	15959993	96.078	5.82e-16	85.7
238	YL-02	SCAFFOLD65978.3877	Redundant	AATGTTTCGATATCTTCACACCTTAGCTTTAAAGTTCTTAACAAGAATTTCGGACTATTTTTTCACATTAGCAATTACTCTCAGTCTTGATGGTGTTTTAA	81.4	Lalb_Chr20	15959439	15959539	93.069	7.28e-34	145		NLL-19	14200148	14200248	93.069	9.83e-34	145
239	YL-02	SCAFFOLD65978.21671	Redundant	GTCAAGAGTTCTTTGGGTCGGAATTGGAGCAGGTGTAGCTGCTGCAGCGGCACTTGCTTTTGTGATTGTTCTTGTTTTATGTTTCTGCAAAAGCCGAAGGA	81.4	Lalb_Chr20	15976328	15976422	93.684	1.14e-32	141		NLL-19	14225907	14226001	92.632	3.74e-30	133
240	YL-02	SCAFFOLD65978.3231	Redundant	TATATCAGAACACTATGCTGTCAATGTTAACTGCTAAGATTTTACATACTAATATACTAACAACTTATGTGTCGAATCAAGCTGAAACAGCTGAAGGGTGA	81.4	Lalb_Chr20	15958823	15958923	94.059	2.99e-36	153		NLL-19	14199566	14199666	94.059	4.03e-36	153
241	YL-02	DArT_PAV_0179	Attached	TGCAGTGGACCAAGGTCATAGCTGCAAAATCATAATTCGTATCGCAACAGTCGGAATAAACGTAATCAC
242	YL-02	DArT_PAV_0051	Attached	TGCAGTTTCCACTCCCGCTAATAGCATCAGTTGAGTAATCGTTATTGAATGTCCATTTACAGATCGGAA
243	YL-02	DArT_SNP_1143	Framework	TGCAGTTGGGTTGGAGCTGATGGTGTTTATTAGTTCTCCTGATGGGTGCAAATTGCACTACAAGATCTT	82.5	Lalb_Chr20	16623044	16622984	96.774	2.42e-20	99.6		NLL-19	16336096	16336035	98.387	5.4e-25	115
244	YL-02	DArT_SNP_0360	Redundant	TGCAGGTGCGGCAGTGATGCTGTACTACGTCGTGATCCGGCGAATGGCGAGGAAAGGTGCGGAGGACGA	82.5	Lalb_Chr20	16549584	16549632	91.837	3.38e-10	65.9		NLL-19	16248039	16248097	93.22	4.83e-16	85.7
245	YL-02	DArT_PAV_0770	Framework	TGCAGTGGACCAAGGTCATATCAGGCTGTATCGAAATCAAAAATATTTTTACAGATCGGAAGAGCGGTT	83
246	YL-02	DArT_SNP_1107	Framework	TGCAGTCTTTCCAAACAGCCCTTGATTTTCCTGTCCACAGCCATATACGAAACTCGGCAGCGTCTCCGA	84.7	Lalb_Chr20	15747550	15747615	92.424	5.91e-18	91.7		NLL-19	13937693	13937758	90.909	1.91e-15	83.8
247	YL-02	DArT_SNP_1131	Redundant	TGCAGACGGAAATTACAAGTTTCACATTAGTGCTACTTACAGATCGGAAGAGCGGTTCAGCAGGAATGC	84.7
248	YL-02	DArT_PAV_0820	Attached	TGCAGATATCTATCTATGAGGACATTACTACTTGTGAAATGAGTTTACAGATCGGAAGAGCGGTTCAGC
249	YL-02	DArT_PAV_0237	Attached	TGCAGATATCTATGAGGACATTACTACTTGTGAAATGAGTTTACAGATCGGAAGAGCGGTTCAGCAGGA
250	YL-02	DArT_SNP_1094	Framework	TGCAGTGGTGCCATTGCCTTCACCTGTGAGTTCTCAGTCCTCTACTACAGCGGCTAGGATGCTGAGCAC	86.4								NLL-19	13885042	13885107	90.909	1.91e-15	83.8
251	YL-02	DArT_PAV_0638	Redundant	TGCAGACATTTGATGATGCTGATACAAATCAAGATGGCAAGATTGACAAGGAAGAATGGAGAACCCTCG	86.4	Lalb_Chr13	16030382	16030437	91.071	5.48e-12	71.9		NLL-19	13825783	13825838	92.857	2.98e-14	79.8
252	YL-02	DArT_PAV_0589	Framework	TGCAGAGGTTGCTGATCTAAGCCAAAAGTGAAGTCAAAATTACAGATCGGAAGAGCGGTTCAGCAGGAA	87.6	Lalb_Chr20	15662017	15661978	95	1.34e-09	63.9		NLL-19	13813458	13813417	100	1.91e-15	83.8
253	YL-02	DArT_PAV_0259	Framework	TGCAGTGTATTATTATGCTAATGTAGTTTAGAAAGGTACATTATAGGTTCAGTTAGTTAGATAGAATGA	102.5	Lalb_Chr20	15593722	15593661	96.774	9.94e-23	107		NLL-19	13743711	13743651	93.443	3.09e-17	89.7
254	YL-02	SCAFFOLD28707.29394	Redundant	GAGAAATCCGAATGTTCTTCTTCTCGACTGTTAGTAACTTGTTTTCGCCTAAAGAAAAATCATATTATCATATACCAACCATGAGATACCTAATCCAAACA	102.5	Lalb_Chr20	15547317	15547417	93.069	7.28e-34	145		NLL-19	13631078	13631178	92.079	2.4e-31	137
255	YL-02	DArT_SNP_0239	Framework	TGCAGAGACCACTTGTTTTCAGCACTCTTCTTCTTTGAAAAATCAGGTAAGCCACTGATGAATCTTCCA	105.3	Lalb_Chr20	15389085	15389153	98.551	2.71e-29	129		NLL-19	13386513	13386581	97.101	8.75e-27	121
256	YL-02	DArT_PAV_0641	Redundant	TGCAGAGACCACTTGTTTTCAGCACTTTTCTTCTTTGAAAAATCAGGTAAGCCACTGATGAATCTTCCA	105.3	Lalb_Chr20	15389085	15389153	100	1.11e-31	137		NLL-19	13386513	13386581	98.551	3.59e-29	129
257	YL-02	DArT_SNP_1075	Attached	TGCAGATCTGAATAGTTAGGAAATAGAACGAATCGATTTGTGTGTTCTTACGGGTATTACAGATCGGAA		Lalb_Chr20	15493247	15493305	89.831	2.17e-11	69.9		NLL-19	13545362	13545420	86.441	1.7e-06	54
258	YL-02	DArT_SNP_0285	Framework	TGCAGTTGGCAATTGTGGCCGCATCAGTTGCATATTCTCACAAGTTATAATTGCAACCGCAATCTAAAA	106.4
259	YL-02	SCAFFOLD33691.27544	Framework	AGTATATACATATTTTTAATCATTTCTTATATGTTGCTGAGGCAGTATGGGGAGGAATATTAGCACCTAGTAAAATAGATGTTACTGGCTCGGTGGTCGAA	109.2
260	YL-02	DArT_PAV_0685	Framework	TGCAGCCCCATCATAGCATTGATCAATAAAAAATGGTTCAGCTTTGAACAAGGTTTCACATAAAACAGG	112.1								NLL-19	12776540	12776476	92.308	7.54e-15	81.8
261	YL-02	SCAFFOLD114474.6420	Attached
262	YL-02	SCAFFOLD114474.6025	Attached
263	YL-02	DArT_SNP_0939	Attached	TGCAGCAGTGAGTTCTTCATATGTGATATGTCTATTCATGCTGCTACCCGCAATTTTAGGAGAGCACAA		Lalb_Chr20	14819983	14820014	96.875	3.26e-07	56		NLL-19	12662176	12662201	100	6.73e-06	52
264	YL-02	SCAFFOLD114474.6456	Attached
265	YL-02	DArT_SNP_0921	Attached	TGCAGAAGCATGTCTTGAACCAATATCATGTTTTTCTGTTCCTTTTCCTCCCAATAATTCTGCTAGCTC									NLL-19	12691413	12691481	95.652	2.13e-24	113
266	YL-02	SCAFFOLD114474.6396	Attached
267	YL-02	DArT_PAV_0284	Attached	TGCAGTTATGTTGTTCCTGTATTTTCGTTTCTCGGATTCTCCTCTATAGGCCCCACTTTTACTTATTAC									NLL-19	12929423	12929358	87.879	1.13e-10	67.9
268	YL-02	DArT_SNP_1293	Attached	TGCAGATTGGTGAAATTGCCTCACTTTCCTCTGGAGTTCCCACATAATTCCACGCATCGCCGAACAAGG		Lalb_Chr20	14919029	14919097	94.203	3.93e-22	105		NLL-19	12824671	12824739	97.101	8.75e-27	121
269	YL-02	DArT_PAV_0506	Attached	TGCAGAATGTTCCGGCCTTCTCTTGGTACGTTGTTGTTGCATTTAGTTTTACCTCTATGTGTAACTTCT		Lalb_Chr20	15085574	15085508	92.754	5.91e-18	91.7		NLL-19	13032764	13032696	95.652	2.13e-24	113
270	YL-02	DArT_PAV_0907	Attached	TGCAGAATGTTCCGGCCTTCTCTTGGTACGTTGCTGTTGCATTTAGTTTTACTTCTATGTGTAACTTCT		Lalb_Chr20	15085574	15085508	92.754	5.91e-18	91.7		NLL-19	13032764	13032696	94.203	5.2e-22	105
271	YL-02	DArT_SNP_1282	Attached	TGCAGAATGTTCCGGCCTTCTCTTGGTACGTTGTTGTTGCATTTAGTTTTACCTCTATGTGTAACTTCT		Lalb_Chr20	15085574	15085508	92.754	5.91e-18	91.7		NLL-19	13032764	13032696	95.652	2.13e-24	113
272	YL-02	DArT_SNP_0377	Framework	TGCAGTTTCAAAAGAAACAAACACTGGTTACAGATCGGAAGAGCGGTTCAGCAGGAATGCCGAGACCGA	112.7
273	YL-02	SCAFFOLD8659.1506	Framework	TCAATTTCATCCTCGAATCTCACCAACTTCCCTTTCTTTTTCACCAAACCAAAACCCATTTTCCTCCGGTTCAATCATCGGTCCGGTTCACCGGTTTACCC	122.2	Lalb_Chr20	13619526	13619426	93.069	7.28e-34	145		NLL-19	11677855	11677944	95.556	2.49e-34	147
274	YL-02	DArT_PAV_0138	Attached	TGCAGCACAACTACATCGGACTATATTTAGGTTGCAATAAACCACATAAAATTACAGATCGGAAGAGCG
275	YL-02	DArT_SNP_1136	Framework	TGCAGGCCAGTTTTGCAGTAGATTGCAAAATCTTCACAGTTGTTATTACAGATCGGAAGAGCGGTTCAG	123.9	Lalb_Chr20	13422075	13422029	97.872	3.64e-16	85.7		Scaffold_57_3	5689	5732	95.455	7.26e-12	71.9
276	YL-02	DArT_SNP_1162	Redundant	TGCAGCCGATGTTCTTCACCGTGCTTACATTCTTCTTGAAAATGGATTCGGTCGATATGATATTGTTAC	123.9	Lalb_Chr20	13421965	13422021	92.982	5.69e-15	81.8		Scaffold_57_3	5802	5736	95.522	3.33e-23	109
277	YL-02	SCAFFOLD32767.24705	Framework	CGACCAACCAATTAATAGTAGGGCATTTTAGTTCATCTTAAAACGGTAGAATCAAAGAGAAGAGATTCGTGCATCAAACATTAACTCAGTGCCTTTCATAG	124.5	Lalb_Chr20	13422530	13422617	89.773	2.48e-21	103		Scaffold_57_3	5236	5140	95.876	1.65e-38	161
278	YL-02	SCAFFOLD32767.24476	Framework	TGGAGAAGCTTATAGCTGAGATGAAGTAGACTAAGGGTGGCTGCACTAGAATTAGTGTCAGAAAGAATCCATGTTTGGTTTATTTATGTTCTAAATGTTTT	125	Lalb_Chr20	13422273	13422298	100	8.12e-06	52		Scaffold_57_3	5491	5408	91.667	3.34e-21	103
279	YL-02	DArT_SNP_1070	Framework	TGCAGGAATAGAATCTGGTTATTCCCATAGAGAATCTACAGTAACATGCTCTACTTTCACCTTATTTTA	138.2								Scaffold_15_89	6837	6905	89.855	7.54e-15	81.8
280	YL-02	SCAFFOLD155932.20303	Framework	GAAACAAAACTACAAAGCTTCTGCAGGAATAGAATCTGGTTATTCCCATAAAGAATCTACAGTAACATGCTCTACTTTCACCTTATTTTATCACTCAACTA	138.8	Lalb_Chr20	13878404	13878348	89.474	5.4e-10	65.9		Scaffold_15_89	6830	6916	91.954	2.22e-25	117
281	YL-02	SCAFFOLD125417.36336	Framework	GAAGTTCGAAGTCCCATTGTGAATACCCCAAGCTGCAGGATCTTGTTCTTGAGCTCAAAACAAACTGGTTTCCAGTATCTTTGCTCTCCATCTGCTGCCCA	143.8	Lalb_Chr20	12747019	12746960	96.667	2.48e-21	103		Scaffold_16_7	29235	29295	95.082	2.06e-19	97.6
282	YL-02	DArT_SNP_1392	Framework	TGCAGAAGCGTAAGAAGACAGTTAGAGAAATAGGATAGGGAAGAGTAGAACTAGAGAGATAAGCATATA	144.4								Scaffold_164_3	4712	4738	100	1.7e-06	54
283	YL-02	SCAFFOLD291154.21876	Redundant	TACAGGCACACACATATATAGAAACATTGTTTGTACTTGTTTGAGTAGGTGTTTATGCTGTTTATAGGTTACTTTTGCTCGATCTTCACTCAACCATGATG	144.4	Lalb_Chr20	12092684	12092590	93.684	2.77e-30	133		Scaffold_164_6	272150	272050	97.03	2.78e-43	176
285	YL-03	DArT_SNP_0202	Framework	TGCAGTTGTATTTGGTGGTGCTGCATTAGTATTTGGTATGGTGGTCTCCAAGTTAGATCTGCATGATGT	0	Lalb_Chr04	1626880	1626948	95.652	1.61e-24	113		NLL-02	23080213	23080145	94.203	5.2e-22	105
286	YL-03	DArT_PAV_0826	Redundant	TGCAGTTGTATTTGGTGGTGCTGCATTAGTATTTGGTATGGTGGTCTCCAAGTTAGATCTGCATGATGT	0	Lalb_Chr04	1626880	1626948	95.652	1.61e-24	113		NLL-02	23080213	23080145	94.203	5.2e-22	105
287	YL-03	DArT_SNP_1100	Redundant	TGCAGAGTTATAACCCTGGTGTAAATTTCAGCCAAGAAAATGGAATTGTTTTCATTCCAGGAAGAGGTA	0	Lalb_Chr04	1615816	1615748	95.652	1.61e-24	113		NLL-02	23092042	23092110	97.101	8.75e-27	121
288	YL-03	DArT_SNP_0231	Framework	TGCAGTGATAGGTAGAAGAGTACAAAACAAATCCAAGTATAAAAACAATGTCATGATGGTTTTACAGAT	0.5
289	YL-03	DArT_PAV_0277	Framework	TGCAGCCAAAAGTTGTCAGCACTAATAGCACAATGGAAAAAAAAATATCTAGCAATCAGTAACTACCTT	1.7	Lalb_Chr04	1560421	1560490	94.286	2.42e-20	99.6		NLL-02	23149490	23149422	97.101	8.75e-27	121
290	YL-03	DArT_SNP_0538	Framework	TGCAGCTGTGCCGCGAAAGGAAGAAGTTTGTTAGGCTAGCACTTGATGGACGGTGCTCGCTAGCCGCTG	5.3	Lalb_Chr04	1508943	1508875	98.551	2.71e-29	129		NLL-02	23217020	23217088	98.551	3.59e-29	129
291	YL-03	DArT_SNP_1503	Framework	TGCAGCAAAGTTGCAATCTTTTTTGTTTGATTTACATCTTACAGATCGGAAGAGCGGTTCAGCAGGAAT	7	Lalb_Chr04	1444986	1445027	95.238	2.09e-08	60		NLL-02	23294437	23294397	95.122	4.48e-10	65.9
292	YL-03	DArT_SNP_1335	Framework	TGCAGATAAAAGAACTTCCAATGGTCAAAGTTCATTTACAGATCGGAAGAGCGGTTCAGCAGGAATGCC	15.7	Lalb_Chr04	2313499	2313462	97.368	8.56e-11	67.9		NLL-02	22302191	22302228	97.368	1.13e-10	67.9
293	YL-03	DArT_SNP_0890	Framework	TGCAGGAAGTCGTGTTGGATACTTTTATGGAGTTCATTACAGATCGGAAGAGCGGTTCAGCAGGAATGC	18.4
294	YL-03	DArT_PAV_0537	Redundant	TGCAGACAATACCTATTATCCAAAACAATGAAGAAAACTAGACATCACAATGAAAAGGATGAAAAACAA	18.4	Lalb_Chr04	2448364	2448433	94.366	3.78e-19	95.6		NLL-02	22110272	22110203	90.141	7.26e-12	71.9
295	YL-03	DArT_SNP_0105	Framework	TGCAGGGAAGTGGGTCAGGCAAATATATCTCATTCAGTGTCATCTCGAGTAATGACTCGGGATACTTTA	18.9	Lalb_Chr04	2537730	2537798	94.203	3.93e-22	105		NLL-02	21989435	21989367	95.652	2.13e-24	113
296	YL-03	DArT_SNP_0126	Redundant	TGCAGCTCACATGAAAATATTAGGACAACGGATAGCAAAATAAGACATCCTTCCACACACAAAAATCTG	18.9								NLL-02	21991829	21991796	97.059	6.73e-06	52
297	YL-03	DArT_SNP_0090	Redundant	TGCAGATTTTGTTCAGGAGGCAAAGAATTCTGAGAGGGCAGCCAAAAACTTCTACAACAACAAAATGGT	18.9	Lalb_Chr04	2537733	2537665	95.652	1.61e-24	113		NLL-02	21989432	21989500	97.101	8.75e-27	121
298	YL-03	DArT_PAV_1017	Framework	TGCAGTAGGAGGTTTCTTCCTACTATTCCCGGTATATTTTTGGTTTACTTTATACGTTTCTCTCTGTGC	20.5	Lalb_Chr04	3098086	3098021	92.424	5.91e-18	91.7		NLL-02	20915734	20915799	95.455	1.32e-22	107
299	YL-03	DArT_SNP_1341	Redundant	TGCAGTCACCCAATTACAAGTCTCTTTTGTGCTAAAAGAAAAATGTTACAGATCGGAAGAGCGGTTCAG	20.5
300	YL-03	DArT_SNP_0518	Redundant	TGCAGAAAGAATTCAACAATTGCAGGATCAACTTGGCATGGCTCATAAGGACACTGCCACATGGAAAAC	20.5	Lalb_Chr04	2692805	2692858	94.444	1.44e-15	83.8	2y hit	NLL-02	21785852	21785802	92.157	2.87e-11	69.9	2y hit
301	YL-03	DArT_SNP_1345	Redundant	TGCAGGGGAATGAACTAGAGTATAGCTACCTGGTAAATGGTATGGATTAGTGTGTACTTCATTTGAGTA	20.5								NLL-02	21373245	21373214	96.875	4.31e-07	56
302	YL-03	DArT_SNP_0091	Redundant	TGCAGAGACAAGGACATTCATTGTCTGACCAGGTCCTATCATAAGAACTCTAGTAGTTGATGGCTTGGT	20.5	Lalb_Chr04	2852317	2852249	94.203	3.93e-22	105		NLL-02	21321534	21321599	95.455	1.32e-22	107
303	YL-03	DArT_SNP_0186	Framework	TGCAGTCATGGTGTTCCCTTACATGGAAGCTGTTGTTGGTGAGTTCCCTTTTCCTTTCTGTAATGGCGT	22.1	Lalb_Chr04	12843388	12843346	95.349	2.17e-11	69.9		NLL-02	1390216	1390170	91.489	6.99e-09	61.9
304	YL-03	DArT_SNP_0153	Redundant	TGCAGTTATTATACTTGCCCTAATTCATTACCATCCAAATAACTGAATAGACAGCAATAATATGATGCA	22.1	Lalb_Chr04	12860863	12860817	93.617	2.17e-11	69.9		NLL-02	1411763	1411729	94.286	1.7e-06	54
305	YL-03	SCAFFOLD209567.934	Redundant	TGCTGGAATATGAAGTTTAGTGCCTTCCCATTTTTATAGGATACCCTCTGTTCCTAAATGCAAAAGAGGTCTGATATATCTGCATTGTGGTTNNNNNNNNN	22.1	Lalb_Chr04	14564251	14564291	97.561	2.21e-12	73.8		NLL-02	3370205	3370165	95.122	7.29e-10	65.9	2y hit
306	YL-03	SCAFFOLD183652.9437	Redundant	TATAATTTTGAGACCATGTGCAACAATCTTTAGCTGCAGTTATTATACTTTCCCTAATTCATTACCATCCAAATAACTGAATAGACAGCAATAATATGATG	22.1	Lalb_Chr04	12860863	12860817	95.745	1.42e-13	77.8		NLL-02	1411763	1411729	97.143	1.14e-08	61.9	2y hit
307	YL-03	DArT_SNP_0503	Redundant	TGCAGGCATGGTTATATAACTACTTTTACACTTGTCAAACCACGGTTTCAAAACAGAGTAATAGGTGCT	22.1								NLL-02	1479907	1479843	91.045	7.26e-12	71.9
308	YL-03	DArT_PAV_0605	Redundant	TGCAGATTCTGTAAGCTTTTCTTTATGTTAGTGTTATTACAGATCGGAAGAGCGGTTCAGCAGGAATGC	22.1	Lalb_Chr04	12794435	12794406	96.667	5.09e-06	52		NLL-02	1330076	1330047	100	2.76e-08	60
309	YL-03	DArT_PAV_0092	Framework	TGCAGAGACGGAAGTTGAATTAGTGATGATGGTTTGTAAACTAACGCTCACTGATGTCATCAGCAATTT	22.7	Lalb_Chr04	13227481	13227513	96.97	8.24e-08	58		NLL-02	1731178	1731234	92.982	7.54e-15	81.8
310	YL-03	SCAFFOLD213287.4028	Attached	AAAGAGTCTTTTACCATGATTTGAACCTGTGAACTATTGGTAAGTTGCAACCTTATAGTTGTGTCGAGGCCCGGTGACTCATTTTAATGTATACAATACTA
311	YL-03	SCAFFOLD213287.9753	Attached	GAAATTAAACATGTATCACTTGAACCAATATCAGTTGTTTTATATCATGTGCATTGAATCTAAAGTCAAATTTCCTTAGCATTAAGTAAAAGAGTTGAGGT		Lalb_Chr04	13548960	13548906	94.545	5.82e-16	85.7		NLL-02	2106264	2106203	90.323	7.57e-13	75.8
312	YL-03	DArT_SNP_0140	Attached	TGCAGATTTGAGTGAGCTATCTCACTTTACATTTGGTATACGGACAGCATCAAAGCCTAGAAGGAACCA
313	YL-03	DArT_PAV_0584	Framework	TGCAGGTTGGAAACTTATCTCAAATTCTACTTTACAGATCGGAAGAGCGGTTCAGCAGGAATGCCGAGA	23.3								Scaffold_284_30	25350	25317	100	1.13e-10	67.9
314	YL-03	DArT_SNP_0843	Framework	TGCAGCCTTTGGCGGAGATGAAGTCACGGGCGCAGAAGCCACATTACTAGCTTCCGCCGCTGGCTTACA	25.1	Lalb_Chr04	5033293	5033336	93.182	1.34e-09	63.9		NLL-02	18568416	18568369	97.917	1.22e-16	87.7
315	YL-03	DArT_SNP_0371	Attached	TGCAGCAAAACAGAAGAGTTCGGTTAGCCATTCCATATAACAGTCGGGAATAGATAATCGCAAAAGGAA		Lalb_Chr04	13461001	13461070	87.143	2.09e-08	60		NLL-02	1989248	1989297	92	1.13e-10	67.9
316	YL-03	DArT_SNP_0266	Attached	TGCAGCGGAAATGCAACAAGCAACAAAGGGAATTCCTCCTTGCTTCAAGGCACTAGGATGGATCTGAAA		Lalb_Chr14	11497433	11497501	95.652	1.61e-24	113		NLL-10	3562804	3562872	94.203	5.2e-22	105
317	YL-03	DArT_SNP_0874	Framework	TGCAGCATGCAGGTAACCTAAGACTGAGCAGATAGACATATTTCATGGTCTAAAACATTTTGAATTTGG	25.7
318	YL-03	DArT_SNP_0031	Redundant	TGCAGCAACCATGCTAGCCTCTGGCCCACTTGCTACTGAAGCCTTGTTACTTGTCTTCACATCTTTACC	25.7	Lalb_Chr04	5741293	5741225	91.304	2.33e-17	89.7		NLL-02	14761070	14761138	94.203	5.2e-22	105
319	YL-03	DArT_PAV_0990	Redundant	TGCAGTTACATTGGTCATGTACTCACCAATCTCCACTTCAATTTGTCCCCACTCTGACGCTTTTTCTAT	25.7	Lalb_Chr04	11264326	11264268	88.136	5.28e-09	61.9	2y hit	NLL-02	100542	100484	88.136	6.99e-09	61.9	2y hit
320	YL-03	DArT_SNP_0004	Redundant	TGCAGTTACATTGGTCATGTACTCACCAATCTCCACTTCAATTTGTCCCCACTCTGACGCTTTTTCTAT	25.7	Lalb_Chr04	11264326	11264268	88.136	5.28e-09	61.9	2y hit	NLL-02	100542	100484	88.136	6.99e-09	61.9	2y hit
321	YL-03	DArT_PAV_0786	Attached	TGCAGAGAGGGATCAACCAACACTTCTTGACGCAGTCGCTGCACAAAGCTACAATGCGGTTCAGACCAG
322	YL-03	DArT_PAV_0792	Attached	TGCAGGTTTTGTTCCTAATACTGTATATCGTTACAGATCGGAAGAGCGGTTCAGCAGGAATGCCGAGAC									NLL-02	1757077	1757049	100	1.09e-07	58
323	YL-03	DArT_PAV_0971	Attached	TGCAGTCACCCTCGTGAGCCATCAACCTAAGAAACCGAATAAAAGAGTCGACATAAAAAAGCAAAGCCA
324	YL-03	SCAFFOLD213287.3983	Attached	CTGAGTAGGATAGATGTGCGTAGTGTTACCTCGTAAGTCAAAAGTAAAGAGTCTTTTACCATGATTTGAACCTGTGAACTATTGGTAAGTTGCAACCTTAT									NLL-02	2113153	2113087	85.075	2.77e-06	54
325	YL-03	SCAFFOLD235043.1666	Attached	ATTTCCTTTTGCGATTATCTATTCCCGACTGTTATATGGAATGGCTAACCGAACTCTTCTGTTTTGCTGCAGATTTCAGAAGCTTATGGATGCCTGCTGCC		Lalb_Chr04	13461072	13460971	89.216	1.59e-22	107		NLL-02	1989297	1989218	91.25	3.34e-21	103
326	YL-03	DArT_PAV_0711	Attached	TGCAGGAATTCCACTTAGTCCAATTGAACCATCCAAATTGTTTTCTAGCATTACTTTCATTGATTTTGT		Lalb_Chr04	8066185	8066247	96.825	2.52e-23	109		Scaffold_284_30	25347	25412	95.522	8.12e-21	101
327	YL-03	DArT_PAV_0891	Attached	TGCAGTTTTGTAACAACCTCTAGGTCCAGCTCCAAGACAAATATATGAGGCCCTAGATTAGTGTGGTTC
328	YL-03	SCAFFOLD223420.5292	Attached	CTTCAAGAAAATTTGATCACTTGTGGATTAATCTTGATTGTTCTGAAGCAATTTATCTAATTTTGTTGGGCTGTCCTTATTTACCCCACTGCTCAACTCTG		Lalb_Chr04	13226786	13226687	93.069	1.78e-31	137		NLL-02	1730488	1730388	94.059	4.03e-36	153
329	YL-03	DArT_SNP_0287	Attached	TGCAGTTAGTAAAGACGAAACATATAATAAGTGCCTCCATGCATTCATTAGCCATTCAAACAAAAAAGT		Lalb_Chr04	13255853	13255919	89.552	8.88e-14	77.8		NLL-02	1757074	1757142	97.101	8.75e-27	121
330	YL-03	DArT_PAV_0967	Attached	TGCAGTTAGTAAAGACGAAACATATAATAAGTGCCTCCATGCATTCATTAGCCATTCAAACAAAAAAGT		Lalb_Chr04	13255853	13255919	89.552	8.88e-14	77.8		NLL-02	1757074	1757142	97.101	8.75e-27	121
331	YL-03	SCAFFOLD145132.11345	Attached	ACACTGTTCTGTTCGCATTTATTTTTCTGCAGGCTACTTGACTGTATTAAAGCATAGATGATTATATGAATTAGGGATGCGATTAAGTTATGGCAATGTGA		Lalb_Chr04	13265303	13265203	89.109	2.57e-24	113		NLL-02	1780898	1780798	94.059	4.03e-36	153
332	YL-03	DArT_PAV_0528	Attached	TGCAGTTAGTAAAGATGAAACATATAATAAGTGCTTCCATTCATTCATTAGCCATTCAAACAAAAAAGT		Lalb_Chr04	13255853	13255919	91.045	3.64e-16	85.7		NLL-02	1757074	1757142	95.652	2.13e-24	113
333	YL-03	SCAFFOLD307297.1041	Attached	TGTTGTATTTATTCCATTAGATTTTGTTTATGAACTAGCTCTTCACTCACCCAGGTGAGTGGCTTTTTACCAGTCTTACCAATCACTCTGCGATCTAAGGT		Lalb_Chr04	13210832	13210760	89.041	9.08e-15	81.8		NLL-02	1711036	1710964	90.411	5.03e-17	89.7
334	YL-03	DArT_PAV_0364	Attached	TGCAGTGAACCTCAAATGAAAAAAGGGTGTGTTGGCTTTTTTTTTGATGAAATTACAGATCGGAAGAGC		Lalb_Chr04	13274002	13273949	92.727	2.17e-11	69.9		NLL-02	1792272	1792219	91.228	1.7e-06	54
335	YL-03	DArT_PAV_0002	Attached	TGCAGAAACAGAATTTTTCGAAAACAGATTTTTTTTCCAGCAGCGAAAACAAAATTTCAGCAAGTTCAG
336	YL-03	DArT_PAV_0163	Attached	TGCAGAGTTGAATAAAAAGAATAAAAGATGGAACATAGAAACAAAAGGTTACAGATCGGAAGAGCGGTT
337	YL-03	DArT_PAV_0748	Attached	TGCAGGGAAACTAAAAAGTAAAAACTATAGAACTCGTCACTACTAAAAATGGATTTGAACAATTTACAG		Lalb_Chr04	4704361	4704408	100	3.78e-19	95.6		NLL-02	15544474	15544521	100	5.01e-19	95.6
338	YL-03	DArT_SNP_0001	Attached	TGCAGAGACAATACCAAAATTGATGCTGCAAATTTTCTTTATTATGTGGATATAGTTACACCATAAATT		Lalb_Chr04	4989052	4988984	95.652	1.61e-24	113		NLL-02	18675301	18675358	96.552	3.21e-20	99.6
339	YL-03	DArT_PAV_0695	Attached	TGCAGTTACTAAATGACAACAGTTATAGGCAGCTTTACAGATCGGAAGAGCGGTTCAGCAGGAATGCCG
340	YL-03	DArT_SNP_0010	Attached	TGCAGAACTTGCAGGTCTGGTATTATGACCATGTGCCTCCTATTACAAGAAAAAAAGGCAACAAATGCG		Lalb_Chr04	9902053	9902118	90.909	1.44e-15	83.8		Scaffold_598	7631	7694	90.625	2.98e-14	79.8
341	YL-03	DArT_PAV_0326	Attached	TGCAGCTAATACCCCACTCACTAGCTGCTGAAGAACCTACAAAAAGCGTAATTTATTAGTTACAGATCG		Lalb_Chr04	12594043	12594002	100	1.44e-15	83.8		NLL-02	1141096	1141048	97.959	3.09e-17	89.7
342	YL-03	DArT_PAV_0592	Attached	TGCAGCTAATACCCCACTCACTAGCTGCTGAAGAACCTACAAAAAGCGTAATCATTAGTTACAGATCGG		Lalb_Chr04	12594043	12593985	96.61	1.49e-18	93.7		NLL-02	1141096	1141039	98.276	1.32e-22	107
343	YL-03	DArT_PAV_0568	Attached	TGCAGGTTGAGGCCTGAGGGTATCATTTAGCTACACCCAACTCAATGCATTCCCCCATCATCCAGCATA		Lalb_Chr04	2513988	2513920	97.101	6.61e-27	121		NLL-02	22025681	22025749	97.101	8.75e-27	121
344	YL-03	DArT_PAV_0756	Attached	TGCAGGTTGAGGCCTAAGGGTATCATTTAGCTACACCCAACTCAATGCATTCACCCATCATCCAGCATA		Lalb_Chr04	2513988	2513920	100	1.11e-31	137		NLL-02	22025681	22025749	97.101	8.75e-27	121
345	YL-03	DArT_SNP_0148	Attached	TGCAGGTTGAGGCCTAAGGGTATCATTTAGCTACACCCAACTCAATGCATTCCCCCATCATCCAGCATA		Lalb_Chr04	2513988	2513920	98.551	2.71e-29	129		NLL-02	22025681	22025749	98.551	3.59e-29	129
346	YL-03	DArT_PAV_0569	Attached	TGCAGAACATTTTTGTAGAGTCACATTTGACATTTGCATCATTTGTTTGGTTGAACTATTACAAAAAAT		Lalb_Chr04	3286075	3286038	97.368	8.56e-11	67.9
347	YL-03	DArT_SNP_0344	Attached	TGCAGAAAATGAAAATAACCAGATCATGGAGAACTCAACTTCTAATTCTGAGGAGACGCTCAACATTGG		Lalb_Chr04	2931804	2931736	92.754	9.57e-20	97.6		NLL-02	21208806	21208874	98.551	3.59e-29	129
348	YL-03	DArT_SNP_0897	Attached	TGCAGTGTCTCCTCAAGAATGGAAGATACCTGAAGATCACACAGATTAGTTTCAAAAAAAACTTTTACA		Lalb_Chr04	2868645	2868712	89.706	1.39e-12	73.8		NLL-02	21294236	21294169	91.176	7.54e-15	81.8
349	YL-03	DArT_SNP_0884	Attached	TGCAGGAAAATGATGCTGTTTCGATTCGTTCTGGTGATAAACAAGCTGAATCGGATAGTGTTGTTTCAA		Lalb_Chr04	3034963	3034902	93.548	5.91e-18	91.7		NLL-02	21023733	21023795	95.238	8.12e-21	101
350	YL-03	DArT_SNP_0848	Attached	TGCAGAAGAAATGCCAGCTGAGGAGAAGAAAGAAGAGCCTAAACCACCATCTCCTTGTGTTCTATTTGT		Lalb_Chr04	3124553	3124492	95.161	2.42e-20	99.6		NLL-02	20875459	20875525	95.522	3.33e-23	109
351	YL-03	DArT_SNP_0100	Attached	TGCAGCACATTCTGCTGGAGGCTTTTATAACAGTACTTCATCTAGCCACTCTCCTGTTTTAGAATAATT		Lalb_Chr04	2889338	2889274	95.385	3.93e-22	105		NLL-02	21263407	21263457	94.118	1.18e-13	77.8
352	YL-03	DArT_SNP_0033	Attached	TGCAGAAGCATCATCAGAGGGGGGGTTTTATGCCATCAATAGACGTGGCCAAGTGTTGCTTGCTACTGT		Lalb_Chr04	2960330	2960397	100	4.39e-31	135		NLL-02	21168501	21168434	100	5.82e-31	135
353	YL-03	DArT_SNP_0854	Attached	TGCAGATCACTTACAGTGTTCCATATGCCTTACAGATCGGAAGAGCGGTTCAGCAGGAATGCCGAGACC		Lalb_Chr04	3251532	3251563	100	1.34e-09	63.9		NLL-02	20650680	20650649	100	1.77e-09	63.9
354	YL-03	DArT_SNP_0051	Attached	TGCAGCTTCCTTATATTTGGTCTGAGCAAATAATTCTTGAAACCGCTGAACAACCTGAGGAAAAAAAGA		Lalb_Chr04	2961250	2961183	100	4.39e-31	135		NLL-02	21167596	21167661	100	9.09e-30	131
355	YL-03	DArT_PAV_0256	Attached	TGCAGTAGAGATGCACCTCAAATCTTGTCCGTTACAGATCGGAAGAGCGGTTCAGCAGGAATGCCGAGA
356	YL-03	DArT_PAV_0164	Attached	TGCAGAGGTTTGTAAAGTGAGGCCATTTGGCCTTAGTGAAGATATTCATATCTATTTTTCACGTGGTAA		Lalb_Chr04	2955643	2955709	89.552	8.88e-14	77.8		NLL-02	21176203	21176138	92.537	4.83e-16	85.7
357	YL-03	DArT_SNP_0009	Redundant	TGCAGCAGCGAATATGCAAAGGACAGATGGCATGAGAAAGTAATGACTCACGATGAGTTAGAGAATGTT	25.7	Lalb_Chr04	11794420	11794488	94.203	3.93e-22	105		NLL-02	611684	611752	94.203	5.2e-22	105
358	YL-03	DArT_PAV_0803	Redundant	TGCAGCAACCATGCTAGCCTCTGGCCCACTTGCTACTGAAGCCTTGTTACTTGTCTTCACATCTTTACC	25.7	Lalb_Chr04	5741293	5741225	91.304	2.33e-17	89.7		NLL-02	14761070	14761138	94.203	5.2e-22	105
359	YL-03	DArT_SNP_0039	Redundant	TGCAGAGCCTCTACCCAACCCACCTGTGTTTATTTTCAACATCATTATTTACATTATCATCTACGATCA	25.7	Lalb_Chr04	5452000	5452066	86.567	1.29e-06	54		Scaffold_154_11	42574	42513	96.774	3.21e-20	99.6
360	YL-03	DArT_SNP_0850	Redundant	TGCAGATTTTTTCAAGGAATTTTGTCAAAAAGAGAGTGCTGATTATAATATAAAGAAGAAGCCACATAT	25.7	Lalb_Chr04	9823739	9823674	91.304	3.64e-16	85.7
361	YL-03	DArT_SNP_0050	Redundant	TGCAGTATCTGAATCAAGGTAAAAAAGAAAATGTATATTCCTTACCCGACCTGCAAATCGCACATCAAA	25.7	Lalb_Chr04	4652615	4652683	94.203	3.93e-22	105		NLL-02	15455538	15455606	95.652	2.13e-24	113
362	YL-03	DArT_SNP_0861	Redundant	TGCAGCACAGATAACTGAAATCCAATGGCAATGCTATCATCAAATAGAGGCACTGGAAAGCCACCTAGT	25.7	Lalb_Chr25	16161662	16161614	100	9.57e-20	97.6		NLL-05	26169347	26169299	97.959	3.09e-17	89.7
363	YL-03	DArT_SNP_0005	Redundant	TGCAGTCTCCTCATGCATGGATTGTCAATACAGCTATATATCAGTTTTGACAGTTTTACAGATCGGAAG	25.7	Lalb_Chr04	5390407	5390460	90.741	8.56e-11	67.9
364	YL-03	DArT_SNP_0021	Redundant	TGCAGGATGTGGTGAATAGCCCTAAGATGTGCTTCTTTAGGATTATGCATAAATTGACTTACCACCCCT	25.7	Lalb_Chr04	16382048	16382007	92.857	2.09e-08	60		NLL-02	10824674	10824739	86.364	2.76e-08	60	2y hit
365	YL-03	DArT_SNP_0307	Redundant	TGCAGAGCAAAAAATGCACAAATATTAGTCCCCCCGTCAGACTTATCCATAGCAGCTAGGTCCATATAC	25.7	Lalb_Chr04	12161701	12161633	89.855	5.69e-15	81.8		NLL-02	871070	871002	92.754	1.27e-19	97.6
366	YL-03	DArT_SNP_0054	Redundant	TGCAGCATTGGGTCCTTATTCTCAAGCTATCAAATCCAACAACCTTATTTTTGTGTCCGGTGTTCTTGG	25.7	Lalb_Chr17	14575773	14575705	94.203	3.93e-22	105		NLL-02	9513294	9513356	87.879	1.77e-09	63.9	2y hit
367	YL-03	DArT_SNP_0020	Redundant	TGCAGCCTCTCCTTGAACTGCATTTTTTGATGGGTTGATACATAAATTTCATCTTGACAAATGACAACT	25.7								NLL-02	637420	637479	93.333	1.22e-16	87.7
368	YL-03	DArT_SNP_0022	Redundant	TGCAGATCCTAGCCCTCTATTTTCAGCTCCTCGCTATTGTTACAGATCGGAAGAGCGGTTCAGCAGGAA	25.7								NLL-02	18499028	18498987	90.476	6.73e-06	52
369	YL-03	DArT_PAV_0523	Redundant	TGCAGAAAGCTTCATGGATAGAAACTAAGAAGAGAAAATTTTGATTTGTTCAGTATTTTCAAGATCGGA	25.7	Lalb_Chr04	4919322	4919264	94.915	1.49e-18	93.7		NLL-02	18813766	18813822	96.491	1.27e-19	97.6
370	YL-03	DArT_PAV_0517	Redundant	TGCAGTTACTTTGGTCATGTACTCACCAATCTCCACTTCAATCTGTCCCCACTCTAACGCTTTTTCTAT	25.7	Lalb_Chr04	11264336	11264268	86.957	3.38e-10	65.9	2y hit	NLL-02	100552	100484	86.957	4.48e-10	65.9	2y hit
371	YL-03	DArT_PAV_0598	Redundant	TGCAGCAGGGGGCTGGTTTTTTTGTAGCAGAGGGACAGATTTATGCTGCAATTCTTACAGATCGGAAGA	25.7
372	YL-03	DArT_PAV_0336	Redundant	TGCAGGATGCGGTGAATAGCCCGAAGATGTGCTTCTTTAGGATTATGCATAAATTGACTTACCACCCCT	25.7	Lalb_Chr04	16382048	16382007	92.857	2.09e-08	60		NLL-02	10824674	10824739	86.364	2.76e-08	60	2y hit
373	YL-03	SCAFFOLD252190.7798	Redundant	AAAAAAAACATCTCATTTTAAGCTTATTCTTTGTATCAGTTATTAGTGTCCTTTTCTCCTTAATTTATTACTGTCTCGAAATGTTTCGTGGTACTACTATA	25.7
374	YL-03	DArT_PAV_0418	Redundant	TGCAGGTAGCCTAGCAGGTAAGTTAGCTCAGTAATTACAGATCGGAAGAGCGGTTCAGCAGGAATGCCG	25.7	Lalb_Chr21	5319405	5319369	100	1.39e-12	73.8		Scaffold_25_332	10398	10365	94.118	6.73e-06	52
375	YL-03	DArT_PAV_0115	Redundant	TGCAGAGACATGTTTAGCCAAATCTGCTTCCTTCAAGATAACTATTGTATCATATATGAATCGAAGGGA	25.7								NLL-10	4138086	4138030	89.474	1.09e-07	58
376	YL-03	DArT_PAV_0649	Redundant	TGCAGGATGTGGTGAATAGCCCTAAGATGTGCTTCTTTAGGATTATGCATAAATTGACTTACCACCCCT	25.7	Lalb_Chr04	16382048	16382007	92.857	2.09e-08	60		NLL-02	10824674	10824739	86.364	2.76e-08	60	2y hit
377	YL-03	DArT_PAV_0332	Redundant	TGCAGTTACACGTGTGTGAATCACTTTATTGAAGAGTTTTGTTAGCGGCTGTTTACAGATCGGAAGAGC	25.7
378	YL-03	SCAFFOLD220458.4026	Redundant	TTCTGTAGTATTCATACACCTCCAAAATGCAGCTGCCTGTTAAAAAAAGAAAACTAAAATGTAATTCCACAAAAAAAGTAGAAGCTATCAAAGCCAATTAC	25.7	Lalb_Chr04	11932294	11932392	95.96	1.91e-37	157		NLL-02	713505	713601	94.898	2.49e-34	147
379	YL-03	DArT_SNP_0104	Framework	TGCAGACACATTTTGTGACGGCATGCAAGCTTACAGATCGGAAGAGCGGTTCAGCAGGAATGCCGAGAC	26.2
380	YL-03	DArT_PAV_0583	Redundant	TGCAGCAAGCAAATAAAGACGCGGAAACCGATCTCTCAAACAAGTATAACCACACCAAACATCCTACCT	26.2
381	YL-03	flowercolour	Framework		27.9
382	YL-03	SCAFFOLD13933.34382	Framework	ATAGCTTCCATGAAAATATTATATCAATCACTGCTGCTTCTGCCTCACTCTTTGCCCGAGTTCGGTTCCAGATATTTGGCGATCCAGATGCTGCAGATGTT	30.7	Lalb_Chr04	12749552	12749454	86.869	2.39e-18	93.7		NLL-02	1288787	1288689	87.879	1.32e-20	101
383	YL-03	SCAFFOLD194203.23965	Redundant	CTACACAATGTGAGTGTTTTTCAATAATTCTTGCTTCCTATGTTTGGAGACTGGAAACAAAATGGTTTGTATTTTTAGCTGTAGTTTAAGTGTGCTTATGT	30.7	Lalb_Chr04	12965744	12965644	88.235	9.43e-18	91.7		NLL-02	1482915	1482874	95.238	1.84e-10	67.9
384	YL-03	SCAFFOLD13933.16327	Redundant	TGCTTGCATGTTTCTCATGCACGGAAGCTGTTCGATGAAAGTACTGCTAAATGTGGTTTGCTTTGCAATGCTATGATTGCAGGTTGGGGTTAACTTAAATG	30.7	Lalb_Chr04	12765735	12765651	87.059	9.08e-15	81.8		NLL-02	1298839	1298752	89.773	3.34e-21	103
385	YL-03	SCAFFOLD13933.16394	Redundant	ATGCTATGATTGCAGGTTGGGGTTAACTTAAATGAATATTGTTACCTTTAGGATCAAAAGAGTAATGAAATTTAGAAAATGACGACCAAATATGTATGAAT	30.7								NLL-02	1298740	1298673	88.235	1.18e-11	71.9
386	YL-03	SCAFFOLD186086.6047	Redundant	CTTCCTTAAAGTTGGAGCTTCTTGAATCAGATTCCGTACTGGAAAGAGAACTTTCCTTCTCCATTTTAACTCTTTCACCTCCTCCAGGATTTTTACTGAAT	30.7	Lalb_Chr04	12987629	12987533	92.784	1.78e-31	137		NLL-02	1507163	1507067	96.907	6.79e-41	168
387	YL-03	SCAFFOLD13933.17375	Redundant	AATGAAGTCACATTTATTGCTGTCCTTTCTGCTTGTAGCCATGTTGGATTGGTTGAAATAGGCCGTGATTATTTCGCATCGATGAAGTCCAAATATGGAAT	30.7	Lalb_Chr04	12764753	12764653	97.03	2.06e-43	176		NLL-02	1297812	1297712	95.05	1.65e-38	161
388	YL-03	DArT_SNP_0006	Redundant	TGCAGCCAAAAATGAGAGTGACATAAACGAGGAAGTGACCAGCTCCAGAACTTTACAGATCGGAAGAGC	30.7								NLL-02	1462037	1462091	92.727	1.18e-13	77.8
389	YL-03	SCAFFOLD13933.16314	Redundant	GATGTATTGCTCTTGCTTGCATGTTTCTCATGCACGGAAGCTGTTCGATGAAAGTACTGCTAAATGTGGTTTGCTTTGCAATGCTATGATTGCAGGTTGGG	30.7	Lalb_Chr04	12765748	12765651	88.776	1.59e-22	107		NLL-02	1298852	1298752	90.099	1.42e-26	121
390	YL-03	SCAFFOLD13933.35567	Redundant	GGCATTTATTTCTCCTACCATCGTGAGGCATACAACACCAAAGGTTTGTCGTTTATAATGTGTTAGAGAATTGGGACTTGGGAGCTTTATGATAATCTGAA	30.7	Lalb_Chr04	12748816	12748745	94.444	1.02e-23	111		NLL-02	1287718	1287647	95.833	5.63e-26	119
391	YL-03	DArT_SNP_0286	Redundant	TGCAGAAAAACAGTTTTCTTTAGAAAAATGCCGAAGGGGAAGAGGTAGGTAGAGAAATGGGTGGATCGA	30.7	Lalb_Chr04	13024419	13024489	92.958	3.64e-16	85.7		NLL-02	1539903	1539968	93.939	1.91e-15	83.8
392	YL-03	SCAFFOLD271068.9446	Redundant	GCTCAGTGTTTTAAATTGCAGTTACGATTGCGATTGCGTTAACGGTTCTGGTTGCTGCGATTAAGGTCATTGTGGCTGTTGTGATGCGGATTGTGGCTGTT	30.7	Lalb_Chr16	10092646	10092711	90.909	2.3e-15	83.8		Scaffold_145_3	27462	27406	91.228	2.99e-12	73.8
393	YL-03	SCAFFOLD45929.19356	Redundant	TCAATTAATCTTTTAATTAAAAATGCAATAAGAATGCATCAGAGCGACTTCAAGATCAAATGATGACATCATGTCAAAGAAAAGGGGATCCAAAAATGAAA	30.7	Lalb_Chr04	13076912	13076816	90.909	4.17e-26	119		NLL-02	1579611	1579515	91.837	3.61e-27	123
394	YL-03	DArT_SNP_0011	Redundant	TGCAGTGTTATGCTCCTGCAACAATGATTTCTTGGCAGGAGCAACCTTCTGAGGATATGCTGTCTCTTG	30.7	Lalb_Chr04	12930519	12930451	97.101	6.61e-27	121		NLL-02	1462040	1461972	97.101	8.75e-27	121
395	YL-03	DArT_PAV_0168	Redundant	TGCAGAGATTGGAAAGGTTTTCCAGTCTTACTCTTTACAGATCGGAAGAGCGGTTCAGCAGGAATGCCG	30.7	Lalb_Chr04	13122985	13123021	94.595	8.24e-08	58
396	YL-03	SCAFFOLD45929.18931	Redundant	AAACTAGTTAGTTGTTAATGAGTGATACCCAACTCATCAAGTGAGTATTGGAAAGTACTCTTTTGTATCCAATAATTACAAATACTAGATATGTACCCAGT	30.7	Lalb_Chr04	13077339	13077234	92.453	1.84e-34	147		NLL-02	1580043	1579938	89.623	3.61e-27	123
397	YL-03	SCAFFOLD145132.21433	Framework	CCATTAAACTAACACGTGTTGTGAGAAGTTGTTAGAATGCTGTTTGAGTACTTTTTTGTTTGAATGGCTAATGAATGAATGAATGGAAGCACTTATTATAT	31.7	Lalb_Chr04	13255970	13255896	92	9.79e-21	101		NLL-02	1757191	1757115	92.208	8.47e-22	105
398	YL-03	SCAFFOLD145132.21432	Redundant	TCCATTAAACTAACACGTGTTGTGAGAAGTTGTTAGAATGCTGTTTGAGTACTTTTTTGTTTGAATGGCTAATGAATGAATGAATGGAAGCACTTATTATA	31.7	Lalb_Chr04	13255971	13255896	92.105	2.48e-21	103		NLL-02	1757192	1757115	92.308	2.14e-22	107
399	YL-03	SCAFFOLD307297.1349	Framework	TTATTGGTTCATAATTGAAACGCATAACTTGACTGTTATTGTTTCTGTTACTTCGTAAGTACTCATGGTTCTCGTGTGATTCACACTCTTATCTTACACAA	32.3	Lalb_Chr04	13210429	13210362	89.706	3.59e-14	79.8		NLL-02	1710653	1710553	92.079	2.4e-31	137
400	YL-03	SCAFFOLD195771.30723	Framework	CTGGCCTGGCCTGTTATAGGTCAGGTAATAGGCCCCAGTTAGGCGACCTGGCCTGTTTCCACCATTAGGCTTAGTCAATAAGAAACAACTTTACCATTGCG	37.1	Lalb_Chr24	11692732	11692664	91.304	3.73e-17	89.7		NLL-04	7273928	7273990	95.238	1.32e-20	101
401	YL-03	DArT_PAV_0350	Redundant	TGCAGAGGAAATGGGACTTCCCACCTTTGAAGCTTCTGATTTGGAACAGGTACTAATAAATGAACTTGT	37.1	Lalb_Chr04	13674223	13674278	100	6.37e-24	111		NLL-02	2303370	2303426	100	2.13e-24	113
402	YL-03	SCAFFOLD85195.14795	Framework	CGTTGTTGTCGTCAATTTCATATATATGTTTTTCTCTCAGCTAGATTATCATTGTTATGAAGTTCTAAAGCATATTTTAAGGACTATAGGGAGGTCTTCGA	39.3	Lalb_Chr04	16696738	16696816	91.139	9.79e-21	101		NLL-02	8969266	8969182	91.765	3.47e-24	113
403	YL-03	SCAFFOLD85195.55341	Redundant	TTTGTATTTTCAAAGTCAGTATCATCTGTTTCTCCCGGAATTTTATCCTTATAATGCAAAGAAGTAAAAGAAAGTTAAGTAAACTATTTGAAATTGTAAAT	39.3	Lalb_Chr04	16726735	16726831	93.814	7.28e-34	145		NLL-02	8902869	8902773	88.66	8.47e-22	105
404	YL-03	DArT_SNP_0139	Redundant	TGCAGATATCAAAGACCAAACAAATCTTTCCTTCGAATAGCCATAACTGTAGAAATGAAAGACAACCCT	39.3	Lalb_Chr04	16702158	16702220	100	4.23e-28	125		NLL-02	8963448	8963385	100	1.42e-28	127
405	YL-03	DArT_SNP_0095	Redundant	TGCAGATCCTGATTCCAAATCATGCAATCCAAAAAGACTAGCACGCTCTTCATTTCTTTTATCAAAGCC	39.3	Lalb_Chr04	16669042	16669106	100	2.71e-29	129		NLL-02	9098306	9098238	97.101	8.75e-27	121
406	YL-03	DArT_SNP_0059	Redundant	TGCAGAAAAGGTCAAGCATCCTTACAGATCGGAAGAGCGGTTCAGCAGGAATGCCGAGACCGATCTCGT	39.3
407	YL-03	SCAFFOLD81053.35465	Framework	TATTTTCTGTCTGCAGTGATGAAGGTGTTGTTGCAGTTGAGCCAGCAGCCACTGCTTCAGTTATTCCTGGCGAGCCTATGGACATCCTGACCGCCTTGCAG	39.9	Lalb_Chr04	16550847	16550953	89.72	1.71e-28	127		Scaffold_170_33	5241	5141	96.04	6.79e-41	168
408	YL-03	DArT_SNP_0876	Framework	TGCAGAACACGCTCACGTGTTAGAAAAATGACAATAACAACAGATACTTCAAAACGATAACAGAAGAGA	41.5	Lalb_Chr04	16500031	16500086	93.22	5.69e-15	81.8		NLL-02	10035569	10035501	95.652	2.13e-24	113
409	YL-03	SCAFFOLD210128.1373	Framework	ACTGAAGGCAAAAACCTATATTTCTGCTATCTTTCGTGAGTAGAACACATTAAATATGCTGGCTCTATATACATAACATGAAGCCTATGCCTTTCCCAGGA	42	Lalb_Chr04	16436982	16436885	92.857	4.49e-32	139		NLL-02	10147796	10147894	94.949	2.58e-37	157
410	YL-03	DArT_PAV_0243	Framework	TGCAGTGTAAGTAGTCATTTCAGATTATGCTTTGAAATTGTTATATGTTCATGCAAATGCTTCTTACAG	42.6	Lalb_Chr04	16419282	16419345	92.188	2.25e-14	79.8		NLL-02	10691907	10691841	97.015	3.33e-23	109
411	YL-03	SCAFFOLD16377.1111	Redundant	AAAAGCAAAGCAAATAGATTAAATGCAATAATTAAGCACAAATCATAATGAGTTAAGAAGCATTTGCATGAACATATAACAATTTCAAAGCATAATCTGAA	42.6	Lalb_Chr04	16419401	16419300	91.176	2.67e-27	123		NLL-02	10691788	10691889	95.098	1.02e-36	155
412	YL-03	DArT_SNP_0913	Redundant	TGCAGTGTAAGTAGTCATTTCAGATTATGCTTTGAAATTGTTATATGTTCATGCAAATGCTTCTTACAG	42.6	Lalb_Chr04	16419282	16419345	92.188	2.25e-14	79.8		NLL-02	10691907	10691841	97.015	3.33e-23	109
413	YL-03	DArT_PAV_0841	Framework	TGCAGGGTTGAAGATTAGTGATGCTGTTGTTTTGATTGATAGGGAGCAAGGTGGGAGAGAGAATTTGTT	43.8	Lalb_Chr04	16288660	16288595	93.939	2.42e-20	99.6		NLL-02	12009845	12009780	93.939	3.21e-20	99.6
414	YL-03	DArT_PAV_0755	Framework	TGCAGTCTTCAAATGCCATAAGGCAACATAGCTTACAGATCGGAAGAGCGGTTCAGCAGGAATGCCGAG	44.9
415	YL-03	SCAFFOLD55233.40634	Framework	CTATCAGGTAAGGAGTTGTTGTAAATCTCTTCTTCTTCTTCTTCCATACCCTCCAAACTCTTTCTCCTTTTTCTCCTTTTCTTCCTCCTAAGGTCCAATCC	48.9	Lalb_Chr04	16181636	16181536	92.079	1.78e-31	137		NLL-02	11501942	11501845	94.059	6.3e-35	149
416	YL-03	SCAFFOLD55233.26622	Framework	GCTATGGTTCCACTCGGTTCGTTTCCAAGCCTACCATGAACAGAACAAGTCTACCTCAATCAAGTATGGAGATGGGTGCCTACAGGCTACAAGGAACTGCA	49.4	Lalb_Chr04	16195033	16194969	93.846	1.53e-19	97.6		NLL-02	11532670	11532599	94.444	1.37e-23	111
417	YL-03	DArT_SNP_0968	Framework	TGCAGATGAAAATGAAAGCATAGTCAATAGATTTATTACAGATCGGAAGAGCGGTTCAGCAGGAATGCC	53.6
418	YL-03	DArT_PAV_0521	Framework	TGCAGGCATCTGAAAATCTCGGTATGGCTATGATCTACACACTGGTCACCTCTGCTAAAGAGTGGTTGG	56.5	Lalb_Chr04	15642527	15642459	95.652	1.61e-24	113		NLL-02	4277175	4277243	97.101	8.75e-27	121
419	YL-03	DArT_SNP_0121	Redundant	TGCAGGCATCTGAAAATCTTGGTATGGCTATGATCTACACACTGGTCACCTCCGCTAAAGAGTGGTTGG	56.5	Lalb_Chr04	15642527	15642459	98.551	2.71e-29	129		NLL-02	4277175	4277243	97.101	8.75e-27	121
420	YL-03	SCAFFOLD268506.26449	Redundant	TTATGGAAATCTTGATGCATGACTTTTGTTCTGCAGGCATCTGAAAATCTTGGTATGGCTATGATCTACACACTGGTCACCTCCGCTAAAGAGTGGTTGGA	56.5	Lalb_Chr04	15642558	15642458	97.03	2.06e-43	176		NLL-02	4277144	4277244	97.03	2.78e-43	176
421	YL-03	DArT_PAV_0331	Redundant	TGCAGAGGAAAAAATTACAAATATAGACCCTCTTCCGATCTGTAATACCTTGTACAATTTTACAGATCG	56.5	Lalb_Chr04	15648953	15648894	88.333	1.34e-09	63.9		NLL-02	4269993	4270052	93.333	1.22e-16	87.7
422	YL-03	DArT_SNP_0093	Redundant	TGCAGAGGAAAAAATTACAAATATAGACCCTCTTCCAATCTGTAATACCTTGTACAATTTTACAGATCG	56.5	Lalb_Chr04	15648953	15648894	90	5.48e-12	71.9		NLL-02	4269993	4270052	95	5.01e-19	95.6
423	YL-03	DArT_SNP_0119	Redundant	TGCAGCTCAACTGGCATTGTTATTCTCACACACGGAAAGGTATCCTGATGAACCTCCACTTTTGAATGT	56.5	Lalb_Chr04	15642991	15642923	91.304	2.33e-17	89.7	2y hit	NLL-02	4276699	4276767	94.203	5.2e-22	105
424	YL-03	DArT_PAV_0699	Redundant	TGCAGAGGAAAACATTACAAATATAGACCCTCTTCCAATCTGTAATACCTTGTACAATTTTACAGATCG	56.5	Lalb_Chr04	15648953	15648894	88.333	1.34e-09	63.9		NLL-02	4269993	4270052	93.333	1.22e-16	87.7
425	YL-03	DArT_PAV_0417	Framework	TGCAGTCTCAGTCAATGTCAATCCACTAACAACATTCAAATACACAGCCTGTTGTACAAAGGCAAAAAA	58.7	Lalb_Chr04	15558234	15558300	97.015	1.03e-25	117		NLL-02	4412602	4412536	98.507	5.61e-28	125
426	YL-03	DArT_PAV_0190	Redundant	TGCAGGAGAACAAAAGATCAACAATATTGAAACGAGGGCTACGAGTAATTTTTCATATTACAGATCGGA	58.7
427	YL-03	SCAFFOLD90146.20555	Framework	TTGTTGATATAAGTATTGACTAATATCTGTCTCCATTTTTTGCCTTTGTATAACAGGCTGTGTATTTGAATGTTGTTAGTGGATTGACATTAACTGAGACT	59.8	Lalb_Chr04	15558337	15558237	94.059	2.99e-36	153		NLL-02	4412499	4412599	96.04	6.79e-41	168
428	YL-03	SCAFFOLD90146.8028	Redundant	ATCGATTTTAAATATATTTTTCTAATCACAAAATAATTCACATCATAACAGTCGCAATGATTACAATTGCATTAACCGCAACCATTATCGCAATTTAAAAC	59.8	Lalb_Chr22	5072740	5072785	93.478	1.37e-10	67.9		NLL-07	15375729	15375657	89.333	4.85e-14	79.8
429	YL-03	SCAFFOLD90146.20620	Redundant	TTGAATGTTGTTAGTGGATTGACATTAACTGAGACTGCAGGAGATCTTGCGGTAGCAGCTGCAATTTGCAGCAGGTTCATTTCTCTATTTCTTTATTTTTC	59.8	Lalb_Chr04	15558272	15558171	94.118	1.84e-34	147		NLL-02	4412564	4412657	95.745	1.02e-36	155
430	YL-03	DArT_SNP_0109	Redundant	TGCAGGAGATCTTGCGGTAGCAGCTGCAATTTGCAGCAGGTTCATTTCTCTATTTCTTTATTTTTCTCC	59.8	Lalb_Chr04	15558237	15558168	95.714	9.94e-23	107		NLL-02	4412599	4412657	96.61	8.12e-21	101
431	YL-03	DArT_PAV_0918	Framework	TGCAGTACTATATGTCTCTGGTGAAGAGGTTTGTTTTAGCCGAGCCTCATAATGGTTTTACAGATCGGA	60.3	Lalb_Chr04	15563509	15563452	94.828	5.91e-18	91.7		NLL-02	4408295	4408352	94.828	7.82e-18	91.7
432	YL-03	SCAFFOLD148329.49283	Attached	CTACCAGGTGTGCTCCCTTGCTCTCTCCTTATGCTGCAACTTTTTAACTTCGAGGATCTCACTTTTCCTTGTTTCTTAAGTTATAGCAACTTAATATTTGC		Lalb_Chr04	15396848	15396942	96.842	1.91e-37	157		NLL-02	4776148	4776051	95.918	1.02e-36	155
433	YL-03	SCAFFOLD148329.33191	Attached	AAAGACAACAAAAATGATGGCAAGTGGTGGTTACCAATGCCTAAGGTTTCACCAGATGGTTTATCCGATGTGGCAAGGAAGTTTCTGCAGTACCAAAAAGA		Lalb_Chr04	15380110	15380186	89.61	3.73e-17	89.7		NLL-02	4794269	4794169	91.089	5.84e-29	129
434	YL-03	DArT_SNP_0162	Attached	TGCAGCTTTAGCCTCTGCTTCCTGTGGGGACAATAGAGAAGATAAAGGAATACGATAAAATCCAGGAAG		Lalb_Chr04	15397353	15397288	92.537	3.64e-16	85.7		NLL-02	4775644	4775710	97.015	1.37e-25	117
435	YL-03	DArT_SNP_0856	Framework	TGCAGCTGCCTCTGCATAAGCCTGAGATCGCTTTTTGATGGGGTTACTGAATTGTAAGAGTAGGAGGTT	62.5	Lalb_Chr04	15376309	15376377	92.754	9.57e-20	97.6		NLL-02	4797917	4797849	92.754	1.27e-19	97.6
436	YL-03	DArT_SNP_1115	Framework	TGCAGTGTAATTTTTCCTGTTATGTTGCACTAGTTGTAGACTTGCAGTCTTTTGTAATAAATAGGGGGC	73.9	Lalb_Chr04	15302460	15302392	94.203	3.93e-22	105		NLL-02	4836894	4836960	92.537	1.98e-18	93.7
437	YL-03	SCAFFOLD267273.18441	Redundant	TCCTGTTATGTTGCACTAGTTGTAGACTTGCAGTCTTTTGTAATAAATAGAGGGCACTCTCCATCCTTTAAATACTCATGCTATTCTATGATTCTATGTAG	73.9	Lalb_Chr04	15302446	15302346	91.089	4.33e-29	129		NLL-02	4836908	4837005	94.949	6.3e-35	149
438	YL-03	SCAFFOLD285974.2195	Framework	GAATTGGCACCAATCAAAGCAAGTAGCACAGCAGTTTCCAAACAATGCTGCAAATACGGATCCNNNNNNNNNNNNNNNNNNNNNNNNNNNNNNNNNNNNNN	83.3	Lalb_Chr04	15942072	15942134	100	6.76e-28	125		NLL-02	5694925	5694987	100	9.12e-28	125
439	YL-03	DArT_SNP_1237	Redundant	TGCAGCTACAACTGTGGAATTGGCACCAATCAAAGCAAGTAGCACAGCAGTTTCCAAACAATGCTGCAA	83.3	Lalb_Chr04	15942056	15942124	98.551	2.71e-29	129		NLL-02	5694913	5694977	98.462	8.75e-27	121
440	YL-03	DArT_PAV_0548	Framework	TGCAGTAGCAGAGGAAGTAGCTAAGGGTCCTACAACTAAACTTGTTGTTGGAGCTTCATCTAATGGCAT	89.9	Lalb_Chr04	16422092	16422160	100	1.11e-31	137		NLL-02	10676708	10676640	100	1.47e-31	137
441	YL-03	SCAFFOLD16377.4833	Attached	AATGTGTACCCACACCAGTAAGCCAATAACAGAAATCTTTTCCCTTCTTTCTCTTTGCACTTACATAAATATAATTAATCCTTCCCTGCTGCAGTACTCGC		Lalb_Chr04	16415626	16415531	89.583	1.02e-23	111		NLL-02	10695519	10695586	88.406	7.29e-10	65.9	2y hit
442	YL-03	DArT_SNP_1105	Framework	TGCAGAATGATTGTTTTACTGCTAGTGTGCTACTGCTCACGTGTTTTATACAAGAGGGAGGGGTAAACT	90.4	Lalb_Chr04	16398657	16398621	94.595	8.24e-08	58		NLL-06	22482484	22482518	94.286	1.7e-06	54
443	YL-03	DArT_SNP_0299	Framework	TGCAGAAGCAGGATCATCAAATATTTCTTCGCTATAATCAGTTCGGTAATTACAGATCGGAAGAGCGGT	91.5	Lalb_Chr04	16441352	16441399	97.917	9.22e-17	87.7		NLL-02	10141373	10141324	98	7.82e-18	91.7
444	YL-03	SCAFFOLD81053.10001	Attached	CTTTAAAATTTTCTCGACGGCAATTTTTCGAAATCTAATGCTTAATCAAACACACCTTTGTACTACATACAATTCTACCCTTGTTAAAAGTTTCTCCACAT		Lalb_Chr04	16524859	16524949	85.87	8.75e-12	71.9		NLL-02	9969805	9969714	86.957	1.99e-16	87.7
445	YL-03	DArT_SNP_0206	Framework	TGCAGGTATGAAAACAGCCTCCCCAAGGTGTTGCTCAAACGTCCACGGTTCAATATCTGATAGGAAAAA	92.1	Lalb_Chr04	16527559	16527491	95.652	1.61e-24	113		NLL-02	9967106	9967174	97.101	8.75e-27	121
446	YL-03	DArT_SNP_1106	Framework	TGCAGAAGTTTCAAGAACGATTATGGAATTATCCAAAGTGGCCACGCTTTCAACTTTACAGATCGGAAG	92.6	Lalb_Chr04	16748958	16748905	92.593	3.51e-13	75.8		NLL-02	8834490	8834547	93.103	1.91e-15	83.8
447	YL-03	SCAFFOLD85195.78170	Redundant	CCTTCATTGGTTAAAGTTGAAAGCGTGGCCACTTTGGATAATTCCATAATTGTTCTTGAAACTTCTGCAGGGAATGGCTTGTGAATGTTGTTGTTATTCTT	92.6	Lalb_Chr04	16748900	16748994	92.632	2.77e-30	133		NLL-02	8834558	8834458	95.05	1.65e-38	161
448	YL-03	DArT_SNP_0346	Redundant	TGCAGCCAGAAATCAAAGACCTTGTCGACTCTATGGTTGAAAGACTTAGAACTTTACAGATCGGAAGAG	92.6	Lalb_Chr04	16724732	16724677	94.643	9.22e-17	87.7		NLL-02	8904643	8904698	91.071	7.26e-12	71.9	2y hit
449	YL-03	SCAFFOLD294621.1209	Framework	GGGTGTGAGATCGAGTTTAGATTCAAAGTCTCACCCGACAAATATTTGAGATAAGATTAACTTTGGGTCTAAGGTCGGATACAAAAAATAACTTATTCAAT	93.2
450	YL-03	SCAFFOLD294621.1262	Redundant	AGATTAACTTTGGGTCTAAGGTCGGATACAAAAAATAACTTATTCAATATCTACGATATGAGACAAAACTTGCTCAACTCAAGTTGGCCCATAATCCCTAG	93.2
451	YL-03	DArT_PAV_0960	Framework	TGCAGAGCACATTGCAGACATAATGACAAAGCCTCTCAAATTAGAGCAATTTGTGAAGCTTGGAGGGAT	94.2	Lalb_Chr03	6384563	6384508	91.071	5.48e-12	71.9		Scaffold_48_72	18247	18307	95.082	1.27e-19	97.6
452	YL-03	DArT_SNP_1124	Redundant	TGCAGTACCAACCAAACCGATCCATCAGTGCTTATCGGAAATCCAAGTCAAAAAAATGTTTTTTTGCAG	94.2								NLL-02	8566757	8566813	92.982	7.54e-15	81.8
453	YL-03	DArT_PAV_0270	Redundant	TGCAGTACCAACCAAACCGATCCATCAGTGCTTATCGGAAATCCAAGTCAAAAAAATGTTTTTTTGCAG	94.2								NLL-02	8566757	8566813	92.982	7.54e-15	81.8
454	YL-03	DArT_PAV_0732	Redundant	TGCAGTACCAACCAAACCGATCCATGAGTGCTTATCTGAAATCCAAGTCAAAAAAATGTTTTTTTGCAG	94.2								NLL-02	8566757	8566813	92.982	7.54e-15	81.8
455	YL-03	DArT_PAV_0963	Framework	TGCAGGTAAGTAGTGTAATAAATATTTTGGACGACCTCCACATTTGATGCCATATGAATGAGGAATTGA	94.8								NLL-02	2607346	2607280	89.552	1.18e-13	77.8
456	YL-03	SCAFFOLD289501.40134	Redundant	TGCATGATCATTCACTTTCTTTGGCAATTGGCACATTGAGTAGCTCTTGGAGTGATGCTGATGCAAAGACTTTTCTCCTTGGGTTGTTTATTTTTGGTAAC	94.8	Lalb_Chr15	1016458	1016526	92.754	1.53e-19	97.6		NLL-02	2438420	2438321	95	6.54e-38	159
457	YL-03	DArT_PAV_0837	Redundant	TGCAGATTCAATACTTGAGGAAAAAGATATGGTGGATGTGTCAATTAGTCATTCTTTCGTGTCTAATGT	94.8
458	YL-03	SCAFFOLD289501.45161	Attached	GGATCTACTTCTCCCACTAAATCTAAGTTCCCAAATTCTACTGCTCTTCTACTCTACACATTATATAAGCAGGTATTTTAACTTTCTTTTTTGTTAGATCT		Lalb_Chr04	13804510	13804410	94.059	2.99e-36	153		NLL-02	2427504	2427428	90.909	2.06e-19	97.6
459	YL-03	DArT_SNP_0448	Framework	TGCAGCTCCGTGCTGAAAATATAAACATACTTGGCTTGGGGAGTAAAAGAAAGAAAGAAAATAGACTCA	97.6	Lalb_Chr04	13801924	13801986	93.651	1.49e-18	93.7		NLL-02	2425076	2425137	90.476	2.87e-11	69.9
460	YL-03	DArT_PAV_0500	Framework	TGCAGCTGTGGTAAATCTAATCCTTCTATTCAAATTTTTTACCAAGGGAACACCAAAACCGTACAGTTT	102.4
461	YL-03	DArT_PAV_0057	Framework	TGCAGGTAGAGGTACTTTCTAGTACTCAAATGTAAAACTCATATTGATTTACAGATCGGAAGAGCGGTT	103
462	YL-03	DArT_PAV_0446	Redundant	TGCAGGAAAAGTTTCAGAACTCAACAATGTTTGATTCAAGTGTTCCATTGTTGAATTAGTGAACCGTGA	103	Lalb_Chr10	16168320	16168258	88.889	2.17e-11	69.9		NLL-02	19665216	19665153	100	1.42e-28	127
463	YL-03	DArT_SNP_0442	Redundant	TGCAGTGAAACTGAAGGCATTGACAACCCACCAGATCATTCTTTGACTTACTTGAAATTACTCAACAGG	103	Lalb_Chr10	16168684	16168748	93.846	9.57e-20	97.6		NLL-02	19665573	19665637	98.462	8.75e-27	121
464	YL-03	DArT_SNP_0465	Redundant	TGCAGTTGTGGTAAATCTAATCCTTCTATTCAATTTTTTTACCAAGGGAACACCAAAACCGTACAGTTT	103
465	YL-03	DArT_SNP_0399	Redundant	TGCAGATAAAACCAGCATGTGTGGCTCAGTTTACTCATTTTTTCAATATCCCATTTTTTATATCAACCT	103								NLL-02	20362711	20362655	92.982	7.54e-15	81.8
466	YL-03	DArT_SNP_0340	Redundant	TGCAGGGTATGTGTCTTTAGTAAATATAATGGTTACAGATCGGAAGAGCGGTTCAGCAGGAATGCCGAG	103
467	YL-03	DArT_SNP_1312	Framework	TGCAGAGTCTCATCGCATTGCGGCGCGACGAGGATTTCAACGAGGGACTTACAGATCGGAAGAGCGGTT	104.7	Lalb_Chr04	2450276	2450323	93.75	5.48e-12	71.9		NLL-02	22107984	22107937	95.833	2.98e-14	79.8
469	YL-04	DArT_PAV_0983	Framework	TGCAGTATGTTGATTATTATTGTTCAACTTGTAATAGTATTGAACTTAGTATTGAATACTCTACTTTCT	0	Lalb_Chr02	12320757	12320796	95	1.34e-09	63.9		NLL-06	26741737	26741793	91.228	1.84e-12	73.8
470	YL-04	DArT_PAV_0371	Attached	TGCAGCTCAATTTATTTGAGCACCTTTATATAACTTGTTTTCGAAACATTGCACAAACTCTAGATTACA		Lalb_Chr17	454979	455020	97.619	3.51e-13	75.8		NLL-09	228064	228105	95.238	1.13e-10	67.9
471	YL-04	DArT_SNP_1217	Framework	TGCAGCAGTTAGATTCTAGATATTCTATAACACAGTCGAAAAGAAACCCCTTTAGTTCCTTCCTCTGTT	1.1	Lalb_Chr17	409054	408992	92.063	3.64e-16	85.7		NLL-09	171974	171907	94.118	2.06e-21	103
472	YL-04	DArT_SNP_1018	Framework	TGCAGAAATCAAGGGCTCTAAATCGCAGTCGCAGTTGCATCCAGATGCGACCTGCAATCCTCTGTTGTG	5.8								NLL-09	515337	515291	89.362	1.7e-06	54
473	YL-04	DArT_SNP_0191	Redundant	TGCAGAAATTTTAGATAATGCTCATGTAACATATTCTTTTTCCAACCATACAGAAATTATAAACCAACA	5.8	Lalb_Chr17	938455	938403	94.34	5.69e-15	81.8
474	YL-04	DArT_PAV_1003	Framework	TGCAGTTTTATGCTATTGATATGGTGTTGTTGGTTAGTGACCACGAGGTCATTACTTCAAATCCCGGAA	9.7	Lalb_Chr04	16088681	16088644	92.105	5.09e-06	52	2y hit	NLL-09	10017888	10017931	90.909	4.31e-07	56
475	YL-04	DArT_PAV_0929	Redundant	TGCAGTAAGCTGACTATTATCCAGATGATCCTTTTAGAACATGCATATGTTTTTACAGATCGGAAGAGC	9.7
476	YL-04	DArT_SNP_1011	Framework	TGCAGGTTCTGAGCATGACCCTTGCGTTCTGTTGAGAGAACAGATTAGAAATTTGTGTTTCCTTACCTC	13.1								NLL-09	1535628	1535569	88.333	1.77e-09	63.9	2y hit
477	YL-04	DArT_PAV_0399	Attached	TGCAGGTACCGCTTCAATTGTGGTATGATATTGAATAACAATGTTGTAGCCACATTGTGTCGCAATATA		Lalb_Chr17	1696060	1696085	100	5.09e-06	52
478	YL-04	DArT_SNP_0910	Framework	TGCAGAAGGGTCAACGGTGTTGTTTTGTAAGTGTAAAGAGAAGAAGAACAAGTGTTTATGTGTTGCTTA	13.7	Lalb_Chr17	2139366	2139434	94.203	3.93e-22	105		NLL-09	1507301	1507233	97.101	8.75e-27	121
479	YL-04	DArT_SNP_0259	Framework	TGCAGCATAAAACCTACATAATAATACACTCATACTTTAGAATATTACATAACTAACAAGTTTTGATAA	14.8
480	YL-04	DArT_PAV_0047	Redundant	TGCAGCTATTTGTGACCCTTTGGCCACCAATAGTGGCTTATGTCTTTCTATTACCATGTGCATGTTGTT	14.8	Lalb_Chr17	2553883	2553817	89.552	1.34e-09	63.9		NLL-09	1623887	1623819	95.652	1.32e-22	107
481	YL-04	DArT_PAV_0586	Attached	TGCAGCAAGGACATATATCAAGTTAGAGTAAAACTTGAAGAGCATGCAAACATTACAGATCGGAAGAGC		Lalb_Chr17	8227408	8227462	92.727	8.88e-14	77.8		NLL-09	11132694	11132640	96.364	1.98e-18	93.7
482	YL-04	DArT_PAV_0011	Attached	TGCAGAAATGTTGATCAATAACACATCCTAATTTACAGATCGGAAGAGCGGTTCAGCAGGAATGCCGAG
483	YL-04	DArT_SNP_0362	Framework	TGCAGAATGACCTTCAACAAATGAGCTTTTTTCCTCAGTTATTTTCTGTCTCTTCACTCTTCTAGATTC	15.3	Lalb_Chr17	8821950	8821882	92.754	9.57e-20	97.6		Scaffold_419	244647	244712	95.455	1.32e-22	107
484	YL-04	DArT_SNP_0411	Redundant	TGCAGTGAAGATAAAAAATAGTACAGATGATTTTGGGTATGTTGTTCCAAGCATTCATAAAAATGCAGA	15.3	Lalb_Chr17	8820627	8820695	97.101	6.61e-27	121		NLL-02	14482797	14482729	91.304	3.09e-17	89.7
485	YL-04	DArT_SNP_1235	Redundant	TGCAGGAGTAGGTGGTGAAGAGTCTGTTGAAACCGTTGCTCGTCTAGCTAATCCAGGGCCGCCACCTTT	15.3	Lalb_Chr17	8825724	8825658	97.015	1.03e-25	117		Scaffold_419	240865	240933	94.203	5.2e-22	105
486	YL-04	DArT_SNP_0458	Redundant	TGCAGAATACTGTGAAAAATCTTATCTCCATACTGAGCAGAAACAAATGTAAGGGCATTTCTTTTTTGA	15.3	Lalb_Chr17	8050716	8050653	95.313	1.55e-21	103		NLL-09	11737702	11737765	95.313	2.06e-21	103
487	YL-04	DArT_SNP_0245	Framework	TGCAGTGGAAGATTTACCTCATGCAAAATTATTTCCTTCATGTCCTCCAATCTATGTTTGGGCATGGGA	18.1	Lalb_Chr17	11118255	11118208	93.75	5.48e-12	71.9		NLL-09	16597400	16597354	95.745	1.18e-13	77.8
488	YL-04	DArT_PAV_0959	Redundant	TGCAGTGGAAGATTTACCTCATGCAAAATTATTTCCTTCATGTCCTCCAATCTATGTTTGGGCATGGGA	18.1	Lalb_Chr17	11118255	11118208	93.75	5.48e-12	71.9		NLL-09	16597400	16597354	95.745	1.18e-13	77.8
489	YL-04	DArT_PAV_0922	Redundant	TGCAGACGAGCCTAACTCCTAGGAAACATGTCACTAGTACCCTACACACCACGTGTTGTATTATCTATC	18.1	Lalb_Chr17	11341393	11341425	97.059	5.09e-06	52
490	YL-04	DArT_PAV_0875	Redundant	TGCAGTACTATGGTAAAAGTAGCAAAGCCCAGTGATTCATAAAAAATATGAATTATGCTAGGGCCATAG	18.1	Lalb_Chr17	11269358	11269428	88.889	8.56e-11	67.9		NLL-09	16829040	16829078	95	4.31e-07	56
491	YL-04	DArT_PAV_0493	Redundant	TGCAGTTCAGTTTCAATATTTTTCACTCTCATTTATAGTTGCATATGTACTTGTTAGTTTTGTTTACAG	18.1
492	YL-04	DArT_SNP_0264	Redundant	TGCAGGTTCACTTTCTATAAAATCATTGTAACTAGTCTGATTTTTTGGCTATTCCTCTCACTCAACAAA	18.1								NLL-09	16700087	16700019	85.507	1.09e-07	58
493	YL-04	DArT_PAV_0835	Redundant	TGCAGATGGCTCGAGGTCTGCTTTCAAACGGCTAGTGGAGGAGAGCCTTAGATGAACTTTTTACAGATC	18.1
494	YL-04	DArT_PAV_0881	Redundant	TGCAGGCAATAAAGACAACGGCTCTTTCTCCCAACTGGCACACAAGCCTGCTACACTGAAAAGTCACGT	18.1
495	YL-04	DArT_PAV_0228	Attached	TGCAGATAAAAGTGATTGCTTGAATTTTTTCCATATAAAAATGATTGCTTTACTTCTAAATTTTGAAGC		Lalb_Chr17	11245785	11245838	94.545	2.17e-11	69.9		NLL-09	16603794	16603727	91.304	7.54e-15	81.8
496	YL-04	SCAFFOLD304364.5592	Attached	AGCTGCTGGGGCTGCAACAGCGACCGGAGCTCTACCTCCTGCGGCACTCGATATCAAATCCCCAATACCCGCTTCTCAGCAAGCATAGCAAATAAACTTGG		Lalb_Chr17	11432426	11432330	92.784	4.33e-29	129		NLL-09	17139610	17139509	95.098	1.02e-36	155
497	YL-04	SCAFFOLD303204.2888	Attached	CATTAACGCATATTTGGGCTTTTAAGTCCTAGCATCGTTTTCTGCAGCATCACTATTCACTAGCACCAACACCACATATAAATATATAAATAATAATAACA		Lalb_Chr17	11492287	11492341	89.091	8.43e-09	61.9		NLL-09	17233077	17233150	89.024	1.99e-16	87.7
498	YL-04	DArT_PAV_1004	Attached	TGCAGCACGCATGACGCAACCATGGCTGGAGGAAACAATTTTATCCAGTTTCTCATACTTGGCAATTCC		Lalb_Chr17	11549127	11549179	98.113	9.57e-20	97.6		NLL-09	17489585	17489637	96.226	3.09e-17	89.7
499	YL-04	DArT_PAV_0996	Attached	TGCAGTAGTGATCTATAGTTGTATTATGTGCACAGACAAATGTGGATACTAAAAAGGATAATATTCTTA		Lalb_Chr17	11678520	11678451	92.857	5.91e-18	91.7		NLL-09	17659924	17659856	92.754	1.27e-19	97.6
500	YL-04	DArT_PAV_0519	Attached	TGCAGTAGTGATCTGTAGTTGTATTATGTGCAAAGACAAATGTGGATACTAAAAAGGATAATATTCTTA		Lalb_Chr17	11678520	11678451	91.429	1.44e-15	83.8		NLL-09	17659924	17659856	89.855	7.54e-15	81.8
501	YL-04	DArT_SNP_0930	Attached	TGCAGTAGTGATCTGTAGTTGTATTATGTGCAAAGACAAATGTGGATACTAAAAAGGATAATATTCTTA		Lalb_Chr17	11678520	11678451	91.429	1.44e-15	83.8		NLL-09	17659924	17659856	89.855	7.54e-15	81.8
502	YL-04	DArT_PAV_0409	Attached	TGCAGTGTTTTTGGTGATTCTACAGGTAACACAACTTACAGATCGGAAGAGCGGTTCAGCAGGAATGCC		Lalb_Chr17	11746655	11746627	100	8.24e-08	58		NLL-09	17733612	17733584	100	1.09e-07	58
503	YL-04	DArT_SNP_0318	Framework	TGCAGTACTTGAAGTGTGAGTCCCGTGACCTTCTGTGTCGCGCGTGGAGTTATACTTCGCTATGGTGAT	18.6	Lalb_Chr17	11425929	11425997	92.754	9.57e-20	97.6		NLL-09	17105937	17106005	97.101	8.75e-27	121
504	YL-04	DArT_SNP_1132	Redundant	TGCAGCAGCTGCTGGGGCTGCAACAGCGACCGGAGCTCTACCTCCTGCGGCACTCGATATCAAATCCCC	18.6	Lalb_Chr17	11432426	11432369	94.828	5.91e-18	91.7		NLL-09	17139614	17139548	95.522	3.33e-23	109
505	YL-04	DArT_PAV_0785	Redundant	TGCAGCAGCTGCTGGGGCTGCAACAGCGACCGGAGCTCTACCTCCTGCGGCACTCGGTATCCAATCCCC	18.6	Lalb_Chr17	11432426	11432369	91.379	3.51e-13	75.8		NLL-09	17139614	17139548	92.537	1.98e-18	93.7
506	YL-04	DArT_SNP_0991	Framework	TGCAGATGATGTATCTCACGTGGCAGATGCTACTATGGCGGGTGAACATGGATGTGGATCTGAAACTGA	19.6	Lalb_Chr17	10783365	10783299	94.03	6.13e-21	101		NLL-09	15713909	15713841	97.101	8.75e-27	121
507	YL-04	DArT_SNP_0955	Redundant	TGCAGTGTTGTGTTCAGATTGAAATATTGGATAACTTCCATGCTTTTGCTATATTAGTTCTCCAGCGGA	19.6	Lalb_Chr17	10649358	10649414	98.246	3.93e-22	105		NLL-09	15498946	15498997	96.154	1.22e-16	87.7
508	YL-04	DArT_SNP_0256	Redundant	TGCAGCCGTATTATCTTATGTAAAATACATTGTAAATTATTCATCCTTGTCTCACTATTCTCTTCCATT	19.6	Lalb_Chr17	10867329	10867395	91.045	3.64e-16	85.7		NLL-09	16059929	16059992	89.552	1.84e-12	73.8
509	YL-04	DArT_PAV_0515	Redundant	TGCAGTGCATTTTGGACTTCTGGTGTCTAAAATATGACATCAAGGGTGATTATCAATATATTAGAATCA	19.6
510	YL-04	DArT_PAV_0101	Redundant	TGCAGATATCTGTCAAATTGCTTTGTGTTGATTGATTCTAAGCACAAGGCTTGCAAAACCTTACTTCAT	19.6	Lalb_Chr17	10777660	10777595	90.909	1.44e-15	83.8		NLL-09	15699770	15699709	95.238	4.83e-16	85.7
511	YL-04	DArT_PAV_0007	Redundant	TGCAGCTTTTGTCCACTTTTTTGTTACAGATCGGAAGAGCGGTTCAGCAGGAATGCCGAGACCGATCTC	19.6
512	YL-04	SCAFFOLD284628.22532	Framework	AAAAAATAAATAGAAACACATGTACAGAGCTATAAAACTAACGTTAGAAGAAGAGGGTTAGCAAAACAAGAACCAAAAAGAGTCGTTGCTAGTCCTAAAAC	20.2
513	YL-04	DArT_PAV_0920	Redundant	TGCAGTGCATTTTGGACTTCTGGTGTACATCAAGGGTGATTATCAATATATTAGAATCGATTTTACAGA	20.2
514	YL-04	DArT_PAV_0659	Redundant	TGCAGATATCTGTCAAATTGCTTTGTGTTGATTGATTTTACAGATCGGAAGAGCGGTTCAGCAGGAATG	20.2	Lalb_Chr17	10777660	10777629	96.875	3.26e-07	56		NLL-09	15699770	15699732	100	1.18e-13	77.8
515	YL-04	SCAFFOLD18103.3532	Framework	CATTCCCCCTCCAACTATTTGTTGTTGCTGAGGATGTTGTTGATGCTGCAATTGCTGTAATTGCGGAAGTTGTTGCTGAGACTGCAGTTGTGAGAGTTGTT	20.7	Lalb_Chr17	10714610	10714507	88.462	1.59e-22	107		NLL-09	15616663	15616560	91.346	1.48e-29	131
516	YL-04	DArT_SNP_1058	Framework	TGCAGTTAGAAAAAATAACAGTAAGGAAAGGAAAAACGTTCTTTTACAGATCGGAAGAGCGGTTCAGCA	23.6	Lalb_Chr17	10621881	10621836	91.304	2.09e-08	60		NLL-09	15455326	15455281	93.478	1.13e-10	67.9
517	YL-04	DArT_SNP_1061	Redundant	TGCAGCTTCTAATGTCATCAAGAATAGTAACGGTGATGTTTTTTTTACAGATCGGAAGAGCGGTTCAGC	23.6								NLL-09	15453453	15453498	91.304	2.76e-08	60
518	YL-04	DArT_SNP_1049	Redundant	TGCAGAGTTTGATGCATCTACTGAGAGCAATTTGATGTCAGATGCTACCCCAGAGGCCGAACTATCTGG	23.6	Lalb_Chr17	10626370	10626438	94.203	3.93e-22	105		NLL-09	15461153	15461221	91.304	3.09e-17	89.7
519	YL-04	DArT_PAV_0253	Redundant	TGCAGAAAATCGTATACCTGAAAGTGTGGTGGCATCATTCACACATGATATTTTTATCAAGGGTTGCCA	23.6	Lalb_Chr17	10631981	10631916	95.455	9.94e-23	107		NLL-09	15467888	15467826	96.825	3.33e-23	109
520	YL-04	DArT_SNP_1087	Redundant	TGCAGGTTCCATCACAAATATCTTCCCACTTTTTATAATAAAAAAGAGTAAATATTTATTTCAGTTCGT	23.6	Lalb_Chr17	10632393	10632330	89.231	3.38e-10	65.9		NLL-09	15468537	15468472	89.552	1.77e-09	63.9
521	YL-04	SCAFFOLD147460.556	Framework	TTTTTGTCTTATATTTCACTCCATATATAATAAATTATGATTGATTGAAATAGATAATATTTTTACCAAAAAAACACTTATAATTTGTGACCTCTTTGTCT	28.2
522	YL-04	SCAFFOLD81336.6591	Framework	TTTCAAGCCAGTGGTGAATCTTCTGAACATTCACCAGCCATTCGAGGAAAATACTAAAATAATAGTATATATGGATAAAATTTTAATGCAGTTCTTATTAG	28.8								NLL-09	18547948	18548047	85	4.85e-14	79.8
523	YL-04	DArT_PAV_0930	Redundant	TGCAGACAAATAGCCCCCCCAACATACCAACCCTATAACTTTTTACAGATCGGAAGAGCGGTTCAGCAG	28.8	Lalb_Chr17	12073436	12073480	91.111	8.24e-08	58
524	YL-04	SCAFFOLD177656.3159	Redundant	CTCGACGGAAACAGAGAAATGGTGGCATTAGGAGCTATGAACGTTGTTGGTTCAATGACNNNNNNNNNNNNNNNNNNNNNNNNNNNNNNNNNNNNNNNNNN	28.8	Lalb_Chr10	16254953	16255010	94.828	9.43e-18	91.7		NLL-09	18464362	18464420	96.61	1.32e-20	101
525	YL-04	DArT_PAV_0934	Redundant	TGCAGCAACAACCTTGTGCCTTGCAGCACATTGCTAGTCAATCTGTTCACAGTGCTAAAGCCAAAGTCG	28.8	Lalb_Chr17	12069480	12069548	97.101	6.61e-27	121		NLL-09	18372408	18372476	95.652	2.13e-24	113
526	YL-04	SCAFFOLD281995.14463	Redundant	ACAAGAAAGTTTGATTCTTTCCGTTCAGAAAGCATACTATCATAAGGCATACCATATTCATCCAACCGGAACCCAATTTTGGGGTTATCAAGCCGCAGAGC	28.8	Lalb_Chr17	11982780	11982880	91.089	4.33e-29	129		NLL-09	18208645	18208745	94.059	4.03e-36	153
527	YL-04	SCAFFOLD247788.11091	Redundant	CCTGCCTCTTTTACTCTGCAGAATTTAACCACGTCTGGGGATACTTTACCTGAAGTTCAAGGTATGGCTCTGTCTTAAAACACTACCTTTTCAAGAAACAA	28.8	Lalb_Chr17	12093742	12093817	93.75	1.59e-22	107		NLL-09	18388208	18388306	92.079	9.12e-28	125
528	YL-04	DArT_SNP_1161	Framework	TGCAGCTTTCTTTAGCTCATCTTCTTCAAGCCCTAGCCCGATTGACATACTTTTGAACAATTTGTCCAC	29.3	Lalb_Chr17	11996338	11996273	93.939	2.42e-20	99.6		NLL-09	18227508	18227440	97.101	8.75e-27	121
529	YL-04	DArT_PAV_0962	Attached	TGCAGTTCTCTGCTTCTTCAATTGTTTATCGGAGAAGATCTGAATTCTATTCCGCTTTTGATACGTTTT		Lalb_Chr17	11844998	11845056	94.915	1.49e-18	93.7		NLL-09	17917068	17917125	94.915	4.83e-16	85.7
530	YL-04	DArT_PAV_0433	Attached	TGCAGATTCTCTGCTTCTTCAATTGTTTATCGGAGAAGATCTGAATTCTATTCCGCTTTTGATACGTTT		Lalb_Chr17	11844998	11845055	94.828	5.91e-18	91.7		NLL-09	17917068	17917124	94.828	1.91e-15	83.8
531	YL-04	DArT_SNP_0323	Framework	TGCAGCAACAACCTTGTGCCTTGCAGCACATTGCTAGTCAATCTGTTCACAGTGCTAAAGCCAAAGTCG	29.8	Lalb_Chr17	12069480	12069548	97.101	6.61e-27	121		NLL-09	18372408	18372476	95.652	2.13e-24	113
532	YL-04	DArT_SNP_1145	Redundant	TGCAGTATGACCAATTTTTTTCTTTTCTGACATTCAGCAGTTTTCTTTTTATTTACAGATCGGAAGAGC	29.8	Lalb_Chr17	12011602	12011655	96.364	3.64e-16	85.7
533	YL-04	DArT_SNP_1149	Redundant	TGCAGAATTAGGTGGTGGTGTCGCTAATTTCTTCTCTCTCAGCATCTTCCAAACAAAAAAAAAATTACA	29.8	Lalb_Chr17	11993546	11993597	88.462	3.26e-07	56		NLL-09	18224367	18224418	92.308	7.26e-12	71.9
534	YL-04	DArT_SNP_0366	Redundant	TGCAGCCAACAGTTTTGCCATTACTTTTGACCGAAAGTTCTTTGGGACAAGTGGTTCTAAGGTCAGAGT	29.8	Lalb_Chr17	12006372	12006304	92.754	9.57e-20	97.6		NLL-09	18244883	18244815	92.754	1.27e-19	97.6
535	YL-04	DArT_PAV_0440	Redundant	TGCAGTTGTGGAAGGAAACAAAGTGGTGGCTATTTAGATGGAGCTGCTCCTGATGGCCTTTTGGGGCTT	29.8	Lalb_Chr17	12157848	12157780	97.101	6.61e-27	121		NLL-09	18429820	18429888	100	1.47e-31	137
536	YL-04	DArT_SNP_0350	Redundant	TGCAGAGGTGAGGATCTGCTTATTGGGTCTTGGTTGTATCGTGCATCAATGTGGAGGATGATATATGGT	29.8
537	YL-04	DArT_PAV_0890	Redundant	TGCAGTATGACCAATTTTTTTCTTTTCTGAATTTCAGCAGTTTTCTTTTTATTTACAGATCGGAAGAGC	29.8	Lalb_Chr17	12011602	12011655	96.364	3.64e-16	85.7
538	YL-04	DArT_SNP_1146	Framework	TGCAGTGGAAGGAATCTATCTACAAGAGGTTACATGAGTCTATACAAAACTCTTTCCTACTAGAATTTG	30.9	Lalb_Chr17	12335663	12335730	94.118	1.55e-21	103		NLL-09	18613552	18613619	97.059	3.46e-26	119
539	YL-04	DArT_SNP_1116	Redundant	TGCAGGAGAATGACCTTTTCATACAAACCGGGCTTATATGTAAACACTCTTCAATTGCTGAACGACGCA	30.9	Lalb_Chr17	12335666	12335598	91.304	2.33e-17	89.7		NLL-09	18613555	18613487	94.203	5.2e-22	105
540	YL-04	DArT_SNP_0356	Redundant	TGCAGTGGCACGGGGTCAGGCTCAGGCACAGCATTTTTCTCCTTTTCACCAGCATCGATATTTCCGAGA	30.9	Lalb_Chr17	12437359	12437427	89.855	5.69e-15	81.8		NLL-09	18761118	18761170	96.226	3.09e-17	89.7
541	YL-04	DArT_PAV_0847	Attached	TGCAGAGCGATAGAAACGGGTCGGGCTATGTATGCGTCTACGGCACGTGGAATGGATCAAAATTACAGA
542	YL-04	DArT_PAV_0218	Attached	TGCAGAGCGATAGAGAGACGGGTCGGGCTATGTATGCGTCTACGGCACGTGGAATGGATCAAAATTACA		Lalb_Chr17	12493376	12493430	87.719	5.09e-06	52
543	YL-04	DArT_SNP_1181	Framework	TGCAGCTTGGCAATAAGCTCTAATCATCCTCTGAGGATCAGGAATCCTTGACTTCTCATCAAAAGCATC	31.4	Lalb_Chr17	12288871	12288803	97.101	6.61e-27	121		Scaffold_94_13	16373	16305	97.101	8.75e-27	121
544	YL-04	SCAFFOLD138187.8772	Framework	ACATGTGACAGGTACTATATATCTATAACTATCATTATAGATTATACACCAAAAAAAACATGTTGATTTCACATAGAGCCATGTTAGTTGTAAAGCAAAGA	32	Lalb_Chr17	12289198	12289128	83.544	3.33e-08	60		Scaffold_94_13	16944	16849	89.109	3.47e-24	113
545	YL-04	SCAFFOLD306751.4253	Redundant	ACGGATCTCATCAACTGAAACTGTGATATTCTGCTTACTTTTCAGCAATGAAAGTGAACATCCTCTCAGTTTGGATACAAGAAACACAGAGCTTCCGAAGG	32	Lalb_Chr17	12282308	12282211	93.878	1.84e-34	147		Scaffold_94_13	5766	5670	96.907	6.79e-41	168
546	YL-04	C28383571.790	Framework	GCTTGATTTCTTCCCAAGTTGGTATTTTCTTGATCTATTGATGCCGAATTCGACATTGCTACTTCAGGGGTGACACTGACATTGTTATTAGAAACAATACC	32.5	Lalb_Chr17	12335256	12335156	90.099	1.05e-26	121		NLL-09	18613151	18613051	93.069	9.83e-34	145
547	YL-04	C28383571.380	Redundant	AACCTCTTGTAGATAGATTCCTTCCACTGCAGGAGAATGACCTTTTCATAGAAACCGGGCTTATATGTAAACACTCTTCAATTGCTGAACGACGCATTATC	32.5	Lalb_Chr17	12335693	12335593	94.059	2.99e-36	153		NLL-09	18613582	18613482	97.03	2.78e-43	176
548	YL-04	SCAFFOLD269089.28244	Framework	GAGCTGATTAATATTTTTCATGTTGTTCGATTTTATGTAGGAGTTCCCCCATTGCTGTCCCGACGAATACTTGAAACACTCACTTACCTTGCTCGGAATCA	33	Lalb_Chr17	12522970	12522870	94.059	2.99e-36	153		NLL-09	18888995	18888895	93.069	9.83e-34	145
549	YL-04	SCAFFOLD158129.17540	Redundant	TGTGCTATTTTTTATATATTTTCAGGTGTTGTGTGTATCCGATACATAGCCGATGTTAGTGCAACATAGTCAATTTATCTTTCAATTATTAGTTTATGGTT	33
550	YL-04	DArT_SNP_1274	Framework	TGCAGTTTTCCCTAACAAAATAACTCTTACCACAGAAAGTCATATCCCTTTATGGTGTGACATTCTTCA	38.2
551	YL-04	SCAFFOLD301458.2707	Redundant	ATGATTGTTCCATCCAACAAGTATCACTCTATGTAATCGAACTCTCAACCGTAGAGATCCAGTAGGATCTTACACCACTAGATCAACACCTTGTTAGTGAC	38.2	Lalb_Chr19	4826785	4826813	100	1.32e-07	58		NLL-19	4011000	4011053	90.741	1.84e-10	67.9
552	YL-04	SCAFFOLD301458.14162	Redundant	NNNNNNNNNNNNNNCTCAAAGTCTCCAATTTCCTATTAGTTCAGATGAAATTTTAAACTAAGGCATGCTGTTCTATTAAAAAAATGATGTAGTTGGACACA	38.2	Lalb_Chr17	13048851	13048886	100	8.75e-12	71.9		NLL-09	19652287	19652356	94.286	2.14e-22	107
553	YL-04	SCAFFOLD146735.2841	Redundant	TTCCTCAACAAAAGACTCTTCTCTGCTTCACAACAAGTTTCAGAAGCTGAGTCGCAATGTTTCTGAAGCCATAGCATCATTCAAAAACTCCCTCAACCTCG	38.2	Lalb_Chr17	12935557	12935462	95.833	4.84e-38	159		NLL-09	19442046	19441952	94.737	6.3e-35	149
554	YL-04	SCAFFOLD186492.19758	Redundant	ATTTCCTTGATAAATATTCTAGAATAACTTCTGCAGATGTTCTATGAGTTTTGTTGTACAAAGAAATTATACACGCAAATGAAATCTTTTTCTATCTCCAA	38.2								NLL-09	19300793	19300736	98.276	2.14e-22	107
555	YL-04	SCAFFOLD213463.15468	Redundant	CAACTTTATTTTCATGGCATGCTTGGATTTTGCAAAGAAGAAAATATCATACAAAAGGGAAATTGATGGGGAAGATACAAAAGTCACATACATGTACATAT	38.2	Lalb_Chr17	12734055	12734161	84.112	3.59e-14	79.8		NLL-09	19179401	19179454	96.296	1.27e-17	91.7
556	YL-04	DArT_SNP_0473	Redundant	TGCAGGCACTGAGATCATGAGTGATGCAGCTTTCTTTGTGTATGTGGTTTCTAATGGCAGCATTTCTAC	38.2
557	YL-04	DArT_SNP_1243	Redundant	TGCAGATGTTCTATGAGTTATGTTGTACAAAGAAATTATACACGCAAATGAAATCTTTTTCTATCTCCA	38.2								NLL-09	19300762	19300736	100	1.7e-06	54
558	YL-04	SCAFFOLD243186.30303	Redundant	GGTGAAGATCCACTTGACACCATGCCTCAAAATAACCACCCTTCAATGGACGATCCAACTGTTGAATCACATAACAGTGAGTTCAGACATTCTCAGGTGTG	38.2	Lalb_Chr17	12748747	12748647	93.069	7.28e-34	145		NLL-09	19201758	19201658	97.03	2.78e-43	176
559	YL-04	SCAFFOLD243186.30304	Redundant	GTGAAGATCCACTTGACACCATGCCTCAAAATAACCACCCTTCAATGGACGATCCAACTGTTGAATCACATAACAGTGAGTTCAGACATTCTCAGGTGTGA	38.2	Lalb_Chr17	12748746	12748646	93.069	7.28e-34	145		NLL-09	19201757	19201657	97.03	2.78e-43	176
560	YL-04	SCAFFOLD243186.37750	Redundant	ATAGATTAGAATTTGATGGATGAAACAGAGGAGATACAGAGGAATGAGAACAGAGGTGTGAAGGATAAATTCATAAGCATTTTGAAAGGAATCAGAATAGT	38.2	Lalb_Chr17	12742022	12741950	95.89	1.05e-26	121		NLL-09	19193221	19193122	93	3.89e-33	143
561	YL-04	SCAFFOLD243186.23208	Redundant	TGCAACATGAGTTGGCAATTAATATTCCTGAAAAGGCATAAAGTCAATTTCCCCTCCTATCTGGTTGCAGACAATTTACAGGAACTTTCAAAAGCTTACAC	38.2	Lalb_Chr17	12755445	12755347	89.899	1.65e-25	117		NLL-09	19208676	19208581	91.837	9.12e-28	125
562	YL-04	DArT_SNP_1232	Redundant	TGCAGATGCAGCATTGCTGCATGCTGGCTGCATCACATTGATCAATCCGACCGATGATCCCTGGAAACA	38.2	Lalb_Chr17	12724127	12724195	94.203	3.93e-22	105		NLL-09	19161607	19161675	92.754	1.27e-19	97.6
563	YL-04	DArT_SNP_1323	Redundant	TGCAGGTTTCTCCTCGGCTTCTTTGTTCTCTTCTTTCTTTTCTGGTTCAGGTTCTGGCTGAGGAACTAT	38.2	Lalb_Chr17	12699167	12699099	98.551	2.71e-29	129		NLL-09	19133701	19133633	98.551	3.59e-29	129
564	YL-04	DArT_PAV_0158	Framework	TGCAGCGTTCCCAACAATTGGTAGAAATATTATGCTGATGAAGCTAACTGAAATACCCCAAGAATCTGA	38.7								NLL-09	19271282	19271350	94.203	5.2e-22	105
565	YL-04	SCAFFOLD213463.2800	Redundant	CATTGAATCTGCAGATGCAGCATTGCTGCATGCTGGCTGCATCACATTGACCAATCCGACCGATGATCCCTGGAAACAAAAGTTCAAATCTGACATGACTT	38.7	Lalb_Chr17	12724118	12724218	97.03	2.06e-43	176		NLL-09	19161598	19161698	95.05	1.65e-38	161
566	YL-04	SCAFFOLD167461.16423	Redundant	TGTACTTGAGCTACCTCTGATTTATCTATGATGACAAAGCAGGTTTTGGTATACATGGGCGAAGGGTGGCAATCCGATTTTGGCCGAACACACTTCGATCT	38.7	Lalb_Chr17	12818472	12818572	94.059	2.99e-36	153		NLL-09	19290992	19291069	98.718	2.49e-34	147
567	YL-04	SCAFFOLD199882.13021	Framework	AATATAGTCACGACTCGAGTATCTGAATTAACGCAACTACTATTATAAAGTGTCCATGCTTTCTTCCACCTAGTAGCTGGAAAAAAGCATAGTCAAAATGC	39.8	Lalb_Chr17	13121356	13121382	100	2.05e-06	54		NLL-09	19740162	19740243	90.698	8.15e-19	95.6
568	YL-04	SCAFFOLD199882.18451	Framework	CGATGAATTCAAGTTGGCGCTGCAGCGTCTTCAACCTGCTGTAGAGATCGCCCTCGTCGGAGATTGAACCTCCGAAGACTTTAAGGTGGTCGGAGAGGATC	40.4	Lalb_Chr17	13126228	13126319	88.043	6.04e-19	95.6
569	YL-04	DArT_SNP_0176	Redundant	TGCAGCGTCTTCAACCTGCTGTAGAGATCGTCCTCGTCGGAGATTGAACCTCCGAAGACTTTACAGATC	40.4	Lalb_Chr17	13126246	13126293	91.667	1.34e-09	63.9
570	YL-04	DArT_PAV_0252	Redundant	TGCAGCGTCTTCAACCTGCTGTAGAGATCGCCCTCGTCGGAGATTGAACCTCCGAAGACTTTACAGATC	40.4	Lalb_Chr17	13126246	13126293	89.583	3.26e-07	56
571	YL-04	DArT_PAV_0246	Framework	TGCAGTTTGCTTTTGATTTTTACTTCAATTTTGAAATTACAGATCGGAAGAGCGGTTCAGCAGGAATGC	48.6
572	YL-04	SCAFFOLD224251.6445	Framework	AAACTATTCGATCTAGGGTTCAGTTCTTCAAGATCTCAGCACTGAGCCTTGTTTTCTGTGTTTCCGTTGTTTTTGGTAACATTTCACTCCGTTATCTACCT	49.1	Lalb_Chr17	13574954	13574860	93.684	1.14e-32	141		NLL-09	20390599	20390500	97	1.1e-42	174
573	YL-04	SCAFFOLD224251.928	Redundant	GTGTTTATAAGAACCCCAATGCGAGTGGTGGCGCTGTTGAAGGAGGCGTGTTTTTGCATTCATCAAAATGGTTAAGGGTAGACAAGGAGAGCGTGTCAGGT	49.1	Lalb_Chr17	13580554	13580496	94.915	2.39e-18	93.7		NLL-09	20395964	20395896	97.101	1.42e-26	121
574	YL-04	DArT_SNP_0400	Redundant	TGCAGTCTGTGAATCTTTTCATGATAAACACCGGCTACATCATTTTGGCTGGTTCCGCCTTACAGATCG	49.1	Lalb_Chr17	13587651	13587590	96.774	9.94e-23	107		NLL-09	20405035	20404976	98.333	8.43e-24	111
575	YL-04	SCAFFOLD123354.34248	Redundant	TATGATGATTATGCAGTGATCTGATGGGGGCAATTTGGCATAATAATTTGACCAGTTTTTTTTGTTTCTCACGTCCATCATCGCACTGAAAGCAATCATGT	49.1	Lalb_Chr17	13609826	13609781	93.478	3.33e-08	60		NLL-09	20429640	20429591	92	4.5e-08	60
576	YL-04	SCAFFOLD7571.32962	Framework	TGTTCGAATTGTTGGCACTTATGAGATTTTGTTAATCCATCTGCTAGTTCCTCTGTTCTGCAATGAACAACATTTATCCTTCCTTTATTCACCAAGTCTCT	52.5
577	YL-04	SCAFFOLD7571.32990	Redundant	TTGTTAATCCATCTGCTAGTTCCTCTGTTCTGCAATGAACAACATTTATCCTTCCTTTATTCACCAAGTCTCTAAGAAAATGAAACCTCACNNNNNNNNNN	52.5	Lalb_Chr12	7627217	7627256	92.5	5.2e-07	56		NLL-01	34357587	34357633	89.362	2.77e-06	54
578	YL-04	SCAFFOLD7571.32961	Redundant	ATGTTCGAATTGTTGGCACTTATGAGATTTTGTTAATCCATCTGCTAGTTCCTCTGTTCTGCAATGAACAACATTTATCCTTCCTTTATTCACCAAGTCTC	52.5
579	YL-04	SCAFFOLD7571.32929	Redundant	TGAATTCCGTAAGTTTCAGTGCTTTTGGTTTAATGTTCGAATTGTTGGCACTTATGAGATTTTGTTAATCCATCTGCTAGTTCCTCTGTTCTGCAATGAAC	52.5
580	YL-04	SCAFFOLD7571.3194	Redundant	GAATACATTATGTGTGTCACCGGTAATACCTCAGTCGTGACATGTGATCTCCCCGGCCCATGAACTCATTGAGCATGCTATCCACAAACTTAAACAACCCT	52.5								NLL-07	7671227	7671178	92	1.84e-10	67.9
581	YL-04	SCAFFOLD7571.3268	Redundant	ATGCTATCCACAAACTTAAACAACCCTTGCAGTATTTTATTCTCCAAAGGGGAGCCTCCAGCGACTCGAACCCATCATCTCAGCGATAAATGGTCACTATG	52.5	Lalb_Chr03	11069005	11068927	88.608	1.42e-13	77.8		Scaffold_41_46	22295	22370	89.474	1.23e-14	81.8
582	YL-04	SCAFFOLD7571.30893	Redundant	AGAGAAGCCAGAGTTTCATTGATCGTGGTGCTGCAACACACCATATCGGATTGTCATCGCCTTCCAACCCCTCCTGCAGGGTGTCCTCTCCCGTTTCCGAT	52.5	Lalb_Chr17	13751415	13751514	92	7.01e-31	135		NLL-09	20578946	20579046	90.099	1.42e-26	121
583	YL-04	DArT_SNP_0418	Redundant	TGCAGAAGAAAAATTATGATCGTACATATTTAGACATGACCTGTTACAGATCGGAAGAGCGGTTCAGCA	52.5	Lalb_Chr17	13739618	13739577	95.238	8.56e-11	67.9
584	YL-04	DArT_PAV_1005	Framework	TGCAGTTGCTAGCTTTTGCTTCACATTCTTCATCCTATGTGTGATGATGTTTAGGATGCTTCTATTTTA	54.1	Lalb_Chr17	13898441	13898373	94.203	3.93e-22	105		NLL-09	20745436	20745368	89.855	7.54e-15	81.8
585	YL-04	DArT_SNP_1128	Redundant	TGCAGTTGCTAGCCTTTGCTTCACATTCTTCATACTATGTGTGATGATGTTTAGGATGCTTCTATTTTA	54.1	Lalb_Chr17	13898441	13898373	94.203	3.93e-22	105		NLL-09	20745436	20745368	89.855	7.54e-15	81.8
586	YL-04	DArT_PAV_0495	Redundant	TGCAGTTGCTAGCCTTTGCTTCACATTCTTCATACTATGTGTGATGATGTTTAGGATGCTTCTATTTTA	54.1	Lalb_Chr17	13898441	13898373	94.203	3.93e-22	105		NLL-09	20745436	20745368	89.855	7.54e-15	81.8
587	YL-04	DArT_PAV_0271	Redundant	TGCAGAAGCAAAACTGACCCCAAAGGCAAAGTCTGAAATGTTATACTTAGGATCCAAGTATGCAGGAAC	54.1	Lalb_Chr17	13890020	13889955	98.485	1.67e-27	123		NLL-09	20737197	20737132	98.485	2.22e-27	123
588	YL-04	DArT_SNP_0303	Redundant	TGCAGAAGCAAAACTGACCCCAAAGGCAAAGTCTGAAATGTTATACTTAGGATCCAAGTATGCAGGCAC	54.1	Lalb_Chr17	13890020	13889952	98.551	2.71e-29	129		NLL-09	20737197	20737129	98.551	3.59e-29	129
589	YL-04	DArT_PAV_0969	Redundant	TGCAGAAGCAAAACTGACCCCAACGGCAAAGTCTGAAATGTTATACTTAGGATCCAAGTATGCAGGCAC	54.1	Lalb_Chr17	13890020	13889952	100	1.11e-31	137		NLL-09	20737197	20737129	98.551	3.59e-29	129
590	YL-04	SCAFFOLD132004.27264	Redundant	AAAATACCAACTGACTTCATATCAGAGGCTTTTGGCCTTAAAAAATATGTTCCTGCATACTTGGATCCTAAGTATAACATTTCAGACTTTGCCTTTGGGGT	54.1	Lalb_Chr17	13889904	13890004	98.02	8.46e-46	184		NLL-09	20737081	20737181	95.05	1.65e-38	161
591	YL-04	DArT_PAV_0111	Redundant	TGCAGAGCAATGTGAGAAGGACAAGGCTCGTGTGCTGGTTCATTGCATGTCAGGAAAGAATCGGTATGA	54.1	Lalb_Chr17	13885004	13885067	100	1.07e-28	127		NLL-09	20729802	20729868	100	2.3e-30	133
592	YL-04	DArT_PAV_0900	Attached	TGCAGACTGAGCTTCCGGTTTTCCTTTTACCTTATTTTTGCTTTGCCTTTTTTGTCAATTACAGATCGG									NLL-09	20790885	20790947	93.651	1.22e-16	87.7
593	YL-04	DArT_SNP_0294	Framework	TGCAGTAAACATGGTAAACCCATGTATTCAGAAAAAATAGTATTCACAAAAGATTACAGATCGGAAGAG	55.2	Lalb_Chr17	13939211	13939156	94.643	9.22e-17	87.7		NLL-09	20791266	20791211	98.214	2.06e-21	103
594	YL-04	SCAFFOLD132004.76173	Redundant	TTGTTTTCTATTTTCTGCTCTTTTGATTAGTAAGTGGTAGCATTTGTATTGTTGTGCTTTTGGCCAACTACTTCATGGGAGAAGAGCCAATTTCAACAATT	55.2	Lalb_Chr17	13939318	13939368	94.118	1.42e-13	77.8
595	YL-04	DArT_PAV_0249	Redundant	TGCAGACTGAGCTTCCGGTTTTCCTTTTACCTTTTATTTTTGCTTTGCCTTTTTTGTCAATTACAGATC	55.2								NLL-09	20790885	20790947	95.238	8.12e-21	101
596	YL-04	SCAFFOLD132004.41183	Redundant	GACCACCCGGTAGCATCAACTTTAGAAGTTATCACAGACGAGAACTAGTGGCACAATGCAACAATTATGATTTCAAGTCATTCCTGTGATAAAAACTCGAA	55.2	Lalb_Chr17	13904990	13905090	93.069	7.28e-34	145		NLL-09	20751947	20752043	94.845	4.03e-36	153
597	YL-04	SCAFFOLD132004.38365	Redundant	TGAAAAGTAATCAAAATACTTAACCATTATAAGGAAGGTTAAGCACCACAGGGGAGGAGTATGATGTTACCAAGAGCATGTAACATAAGCGAAACAAATAC	55.2	Lalb_Chr17	13901799	13901867	95.652	6.27e-22	105		NLL-09	20748732	20748832	91.089	1.42e-26	121
598	YL-04	DArT_SNP_0292	Redundant	TGCAGGTTCATTCATAACCTGTAAAGCAATTACACTGGGAACAGTTATTTTTGTTTTCCTAATCTATTC	55.2	Lalb_Chr17	13939687	13939620	95.588	6.37e-24	111		NLL-09	20791548	20791499	100	3.21e-20	99.6
599	YL-04	SCAFFOLD132004.76726	Redundant	TGCTATTAAAATCAGTGTCTTCTGGTTTATTCTTGTTTTGTTTCCCAAACCAATAGATTAGGAAAACAAAAATAACTGTTCCCAGTGTAATTGCTTTACAG	55.2	Lalb_Chr17	13939569	13939669	97.03	2.06e-43	176		NLL-09	20791499	20791530	100	2.88e-09	63.9	2y hit
600	YL-04	SCAFFOLD132004.76293	Redundant	AAGTTCATCGAGGGAGGTATGGATTATATGATAAATTTAGGAAAAAAGTTAAAGAGAGTCAGATACTTTAGATAAAATGAAAAGCATATAATAGTTGTTTT	55.2
601	YL-04	SCAFFOLD132004.76350	Redundant	GTCAGATACTTTAGATAAAATGAAAAGCATATAATAGTTGTTTTGAGGGCACGTCTTGGCGCACTGGTAAGGTTGTAGCTTTGTTCAAATCCCCAAAACTG	55.2
602	YL-04	SCAFFOLD120177.13907	Framework	CATATTGAGTTTTCCCCATTAAATTCGAGTTCGATTGGGGCGGATATCCACGAGTTCGGTTTTCATTGTCATCCCTGCTAGCTTATTGTTATATTAGCTTT	56.3	Lalb_Chr10	16030447	16030512	90.909	2.3e-15	83.8		NLL-09	5076522	5076454	91.304	5.03e-17	89.7
603	YL-04	SCAFFOLD306904.3756	Framework	GTGTTTTTGAATTCATATTCATGCACATGTCTTAGAATTTTTAATTTTGCGCAAGATATATTGCCTCGGGCTTTTCCTTTTAGGGTCTTGTGGTGTGTAGA	57.9	Lalb_Chr17	14034734	14034644	86.813	5.82e-16	85.7		NLL-09	20894799	20894738	90.323	7.57e-13	75.8
604	YL-04	SCAFFOLD305146.6051	Redundant	TTTTAGGTCAAGATGTGGTGTCAAAAACACAGTTATATGCTTCTTTCGATACAAGAGAGTTTTAATTAATAAAGTTGTTGTTGTTGTTTTGAATGGTTGAG	57.9	Lalb_Chr17	13982164	13982216	90.566	5.4e-10	65.9		NLL-09	20840060	20840087	100	7.02e-07	56	2y hit
605	YL-04	SCAFFOLD38028.1461	Redundant	TTCGAATATTTGTTTCAGATACGTCCAAGAGAATAAATGAGTCGTTTTGGAATCCTTCTTTTGATCCTGGGGGAGTTTTCCTGTATTATGGTGCATATGAT	57.9	Lalb_Chr17	13987429	13987507	94.937	6.76e-28	125		NLL-09	20845970	20846048	96.203	3.74e-30	133
606	YL-04	SCAFFOLD38028.1816	Redundant	AAGTAGTGCTTTAACTTTTACGCTTGCATCTTGTACTAATTAGTTGCTATAGTTGTTGATTGGGGAAAACTCTTCAGATTATTCTCTTAGATACCAGATAC	57.9	Lalb_Chr17	13987759	13987858	91	1.71e-28	127		NLL-09	20846302	20846402	93.069	9.83e-34	145
607	YL-04	SCAFFOLD306904.4937	Redundant	TCTTAAATTCTTTGTACGTTTTAAAATTATATCTGCACCATATATATTATTTTAGACTAGTTTAAAATTTTCTGACGAATTGTTTTTTCGAAATTTGTTAT	57.9	Lalb_Chr17	14033518	14033490	100	1.32e-07	58		NLL-09	20893646	20893563	94.048	2.31e-28	127
608	YL-04	SCAFFOLD306904.3045	Redundant	AGTGAAACAGATGGCTGCATTTGCTCTCAGTGCAATTCAATGTGATCGAAATGGTAGTCTCTTGGACAAAATACGGGTTGTACAATCTGATACTGTGAGCT	57.9	Lalb_Chr17	14035450	14035350	95.05	1.23e-38	161		NLL-09	20895338	20895238	97.03	2.78e-43	176
609	YL-04	DArT_PAV_0780	Attached	TGCAGAATTGATGAAGTCTGTGACTCCAAACTTTTTCCCTGAGTAAACAAGTGGAACAAGCTCATGAAA		Lalb_Chr17	14060222	14060288	95.522	2.52e-23	109		NLL-09	20931799	20931865	91.045	4.83e-16	85.7
610	YL-04	DArT_PAV_0965	Attached	TGCAGAATGTGGAGACAAATCTGTGAGCCAGGTCTAACCTTTTCAAGGCTCCGATCGTTTTTTTTCCTT		Lalb_Chr17	14060220	14060174	95.745	8.88e-14	77.8		NLL-09	20931797	20931738	95	5.01e-19	95.6
611	YL-04	DArT_PAV_0549	Framework	TGCAGTATACAGTATACAGTATACAGTATACAACTCAAATCAACTATCAAATGTGTCATCCTTTACTGT	59
612	YL-04	DArT_PAV_0782	Redundant	TGCAGTATACAGTATACAACTCAAATCAACTATCAAATGTGTCATCCTTTACTGTTTTCACGTTGTCAT	59
613	YL-04	DArT_SNP_1089	Redundant	TGCAGGGAGAAAATGGACAAGTACAAAATACAGTGACACAGATGATGTGGTTGTAATACTAATATTAGA	59	Lalb_Chr17	14065491	14065423	97.101	6.61e-27	121		NLL-09	20937557	20937488	97.143	5.4e-25	115
614	YL-04	SCAFFOLD52222.54432	Framework		60.6
615	YL-04	DArT_SNP_0260	Redundant	TGCAGCTTTCAGTCTTTCATTAGTCATATTGAAAATCACCCACTACTTTAGTGATCATATGTTTCGGAC	60.6
616	YL-04	DArT_PAV_0735	Redundant	TGCAGAACATTGGGTGGTACAGAAAATGGTTTTTTTACAGATCGGAAGAGCGGTTCAGCAGGAATGCCG	60.6
617	YL-04	DArT_PAV_0741	Redundant	TGCAGCAATATAAAATCATTTTCTCCATAAGCTTTTCATAGAATCGATGTTTCCGATTAGATTTTATTT	60.6								NLL-09	20969061	20969118	93.103	1.91e-15	83.8
618	YL-04	SCAFFOLD52222.58477	Redundant	TCCGAACCTTATTGCTAAGGTTAAGTGTCAAAGTAACGCTCTGGATTAATATGTTTAGCACAAACTCTTTTTTGGGTACATGTTTAGCACAAACTCTATGC	60.6	Lalb_Chr17	14087888	14087826	95.238	9.79e-21	101		NLL-09	20959397	20959348	96	3.1e-15	83.8
619	YL-04	DArT_SNP_0296	Redundant	TGCAGCATGGATCTACCACATACGTCGTAAGTGGTCGGACTCGTTGTATAGAACAGCGATCAGCGATAT	60.6
620	YL-04	SCAFFOLD52222.27281	Framework	GACTGCAAGGCTGTCACTGATAAACTCTCCGGGAAATCGAAAGGTTATGCATTTATCCTCTTCAAACAACGCAGTGGAGCACGCAGGGCGCTGAAGCAGCC	62.2	Lalb_Chr17	14126380	14126280	90.099	1.05e-26	121		NLL-09	20992833	20992733	94.059	4.03e-36	153
621	YL-04	SCAFFOLD52222.27332	Redundant	TTTATCCTCTTCAAACAACGCAGTGGAGCACGCAGGGCGCTGAAGCAGCCGCAGAAGAAGATAGGTAATAGAATCACTTCATGTCAATTGGCCTCTGCTGG	62.2	Lalb_Chr17	14126329	14126229	91.089	4.33e-29	129		NLL-09	20992782	20992682	95.05	1.65e-38	161
622	YL-04	DArT_SNP_1111	Framework	TGCAGTGCCTTCCTGCAAGTAATTACAGATCGGAAGAGCGGTTCAGCAGGAATGCCGAGACCGATCTCG	62.8
623	YL-04	DArT_SNP_0159	Framework	TGCAGCAGAACAAAAATACATCAAATAGGAGAAATATATCTACATGAAAATCTAAAAACGTTACCCGGT	63.3	Lalb_Chr17	14158393	14158458	93.939	2.42e-20	99.6		NLL-09	21015372	21015428	98.246	5.2e-22	105
624	YL-04	SCAFFOLD299875.8877	Attached	TTCCTTTTAAGTCTTGAATGTAGTTTGTTTTAAATGAAGCCTTTTCCATAGATATATTATCGAGAAAAGCTGTCCTTGAATTTGTTTAATCAAAACTTAAA		Lalb_Chr17	14172099	14172189	89.13	6.04e-19	95.6		NLL-09	21026763	21026867	85.714	2.06e-19	97.6
625	YL-04	DArT_PAV_0423	Attached	TGCAGTGACATTGATTCTGTAAAAGTAATAACATCACCTAATAGAACTAATTGAAATCTACCTATAATG		Lalb_Chr17	14244527	14244462	95.455	9.94e-23	107		NLL-09	21089132	21089067	98.485	2.22e-27	123
626	YL-04	SCAFFOLD170138.14179	Framework	TGGATAGTATTTTGTTTACCACCTTCTATCCACCACAAACCAGACAAGGCATAACTAAGAACTTTGAACTGTAAAGATGCTTGCTTATCTTCCTTCATTCG	63.9	Lalb_Chr17	14253374	14253280	94.898	1.18e-35	151		NLL-09	21098378	21098281	97.959	7.05e-44	178
627	YL-04	SCAFFOLD170138.17922	Redundant	AACTCACGCTTTATCGATTCACCTTTCCCATACAATCCTTTGTAACGAGCGAGATCACCCAAGTATATCAGACAACGATGACAAGATATTACACCTTTCTT	63.9	Lalb_Chr17	14249838	14249738	100	1.42e-50	200		NLL-09	21094683	21094583	96.04	6.79e-41	168
628	YL-04	DArT_PAV_0653	Framework	TGCAGTAATAGATGAATATGACATCATAGGCACATTGCTAGTAAGAATGAGAATGAGAATGAGAATGAG	67.6	Lalb_Chr17	14333640	14333604	100	1.39e-12	73.8		Scaffold_9_17	1008	1033	100	6.73e-06	52
629	YL-04	DArT_SNP_0196	Framework	TGCAGTAGTAACTAGCAAGAATACAAGATCAAGCATAGTTGATACATAATTGACTTTTGTAAGCATGGT	68.8	Lalb_Chr17	14309327	14309294	94.118	5.09e-06	52
630	YL-04	DArT_PAV_0438	Redundant	TGCAGTAATAGATGAATATGACATCATAGGCACATTGCTAGTAAGAATGAGAATGAGAATGTAGAATGC	68.8	Lalb_Chr17	14333640	14333604	100	1.39e-12	73.8
631	YL-04	DArT_PAV_0531	Attached	TGCAGACTTGTTATGTTATTTATAGTTTGATTACAATCAGCAAAGTAATCTACATGGCAATTAGTAGTT		Lalb_Chr17	14327332	14327399	91.176	3.64e-16	85.7
632	YL-04	SCAFFOLD100255.40061	Framework	NNNNNNNNNNNNNNNNNCTTATGTTCATCATCTAATTTTCCAATTATATAGAGTCAAATACAGGCACATGTTGAAGACTTCAATAAAAGCTCTACAAAACT	69.9
633	YL-04	SCAFFOLD100255.40090	Redundant	ATCTAATTTTCCAATTATATAGAGTCAAATACAGGCACATGTTGAAGACTTCAATAAAAGCTCTACAAAACTATGTATATCGTTGGGAACCTCTATGTCAT	69.9
634	YL-04	SCAFFOLD32888.268	Framework	ATTTTGCTGGCGGAAATCTTTTGATGGATGCAGGTACGCAATGATAAGGCGAGGAGATACCTAACTAGAATAAGGAAGAAGCAGCCTGTACCGTTTGCACA	78.4	Lalb_Chr17	14488187	14488288	98.039	5.22e-44	178		NLL-09	21317486	21317584	98.99	7.32e-47	188
635	YL-04	SCAFFOLD32888.17588	Framework	CAGGGGAAGCTGAGAAGGTGATCGGATCTCTTAAAGAGAGAGCGGTTGAGATTGTCAATGGAGGTGTAAATGGAACACATGGTGAAGAGAAAGGGTTGAAC	78.9	Lalb_Chr17	14497829	14497928	94	1.18e-35	151		NLL-09	21329706	21329802	89.691	3.47e-24	113	2y hit
636	YL-04	DArT_SNP_0182	Redundant	TGCAGATATGATTGATAACTCATTCCCCTTTACAGGCTGGGGGAAGGGAAGCATAAGAACTAACTGTTC	78.9	Lalb_Chr17	14510073	14510003	88.732	1.39e-12	73.8	2y hit	NLL-09	21342896	21342828	95.652	2.13e-24	113
637	YL-04	SCAFFOLD32888.43259	Framework	GAAGTCATCCTCACTCTGTTTGCATTGAAGTGCATGTCTCCATCAGGTGAGCCCTAAATGTTTACCAGTCTATCATATTTTATAGATGCATTAGGAATTTA	80.5	Lalb_Chr17	14523697	14523797	98.02	8.46e-46	184		NLL-09	21354863	21354963	100	1.92e-50	200
638	YL-04	DArT_PAV_0406	Redundant	TGCAGGCCAAATAGGACTTCTGCTTTCAGTTACATGAATCTGAAGTCTGACACACAAAAATCTCAGCTT	80.5	Lalb_Chr17	14538982	14539050	94.203	3.93e-22	105		NLL-09	21372728	21372796	95.652	2.13e-24	113
639	YL-04	SCAFFOLD294597.18474	Framework	ATATGGAAGGCGGACTTTGAGATATATGCTTCAGATCAGAACCACGAGTGATGCCATTTGGACGACCATGGAATTGGGGGCCTACATGGCCAATTCCATGC	81	Lalb_Chr17	14563100	14563196	95.876	1.23e-38	161		NLL-09	21399460	21399500	97.561	2.99e-12	73.8	2y hit
640	YL-04	DArT_SNP_0152	Redundant	TGCAGCATGGAATTGGCCATGTAGGCCCCCAATTCCATGGTCGTCCAAATGGCATCCCTCGTGGTTCTG	81	Lalb_Chr17	14563200	14563132	94.203	3.93e-22	105		NLL-11	487491	487544	94.444	1.91e-15	83.8
641	YL-04	DArT_PAV_0668	Redundant	TGCAGCATGGAATTGGCCATGTAGGCCCCCAATTCCATGGTCGTCCAAATGGCATCACTCGTGGTTCTG	81	Lalb_Chr17	14563200	14563132	95.652	1.61e-24	113		NLL-11	487491	487556	92.424	7.82e-18	91.7
642	YL-04	DArT_PAV_0216	Redundant	TGCAGCATGGAATTGGCCATGTAGGCCCCCAATTCCATGGTCGTCCAAATGGCACCCCTCGTGGTTCTG	81	Lalb_Chr17	14563200	14563147	98.148	2.42e-20	99.6		NLL-11	487491	487556	92.424	7.82e-18	91.7
643	YL-04	SCAFFOLD33340.17224	Framework	GTCATTTGATCGATGTACCCGATCCCACCAAGCTAGAAAAGGCTATGATTATTGTTATAAGATTTGAATAGTCACTGTTTTGTTCATGCATTTGCCCAAAA	82.1	Lalb_Chr17	14674632	14674733	90.196	6.51e-25	115		NLL-09	21479335	21479436	87.255	1.27e-17	91.7
644	YL-04	SCAFFOLD33340.42614	Redundant	TAGTAGTAGTAGTAAAAGATCCTATGATTAGGTTGAAGCTATAAAGGGTGGTGTATGATTGTCATAAACATCACCATGTGAACCATGCAACCTAGCAAAAA	82.1								NLL-09	21502934	21502985	92.593	4.67e-11	69.9
645	YL-04	DArT_PAV_0490	Framework	TGCAGCGGCATTGGCAGCAGCATCTATTTTGTTTAGGAGAACAAACCCACATTACTCTCAACTACTGTT	83.2								NLL-09	21504294	21504233	98.387	5.4e-25	115
647	YL-05	DArT_SNP_1195	Framework	TGCAGGGGGTCAAAAACTTCATACACAATACAGTTTCTTCTATCTTTAGCCAATGTAGATACTATACTA	0	Lalb_Chr06	418321	418389	92.754	9.57e-20	97.6		NLL-04	26952696	26952628	94.203	5.2e-22	105
648	YL-05	DArT_SNP_1160	Redundant	TGCAGCAAAATGATGGGATTCAAAGTGCTATTCTTCATTGCAAGAGATCCTTTACAGATCGGAAGAGCG	0	Lalb_Chr06	440241	440190	96.154	9.22e-17	87.7		NLL-04	26933851	26933904	100	1.32e-22	107
649	YL-05	DArT_PAV_0491	Attached	TGCAGCAGGGTTATGCAGCAAAGTAAACAAAGCTCAGCGATACAGTTTTGAAGCAAAAGGGTTTTACAG		Lalb_Chr06	265668	265718	90.385	3.26e-07	56		NLL-04	27112510	27112456	92.857	7.26e-12	71.9
650	YL-05	SCAFFOLD42097.76481	Framework	CTCCACAGTGGTTGCCTTCCTTCATCCATTCTATTAACATAAGTTCAAATAAAATATTCATATACCAAACACAGAATTGCAGTAGGACATTCTTATGGTTA	7.2	Lalb_Chr06	615645	615543	92.233	7.01e-31	135
651	YL-05	DArT_SNP_1230	Attached	TGCAGGCCGAATGCCAGGTCGGAGAAAGGTGCCGAAGGTAGTCAATGGTGATATATGAAATGGCGGCGA
652	YL-05	DArT_SNP_1250	Attached	TGCAGCCTGCACTATGGTCCCTCACTGGGTGTGCAGCTTCTCGGTTTGACATACCATTCTTAGAAGCTG
653	YL-05	SCAFFOLD42097.95392	Redundant	TTCACGCCTGCAGCCTGCACTATGGTCCCTCACTGGGTGTGCAGCTTCTCGGTTTGACATACCATTCTTAGAAGCTGAATGTTACAAAAAGATGGTAATGC	7.2
654	YL-05	SCAFFOLD42097.83343	Redundant	ACTGCAGGGTTACTATTAATGAATGGCATGCCATTGCTACCACCACTTTTCTCAGGTACTAATGGAACTGTTCCACTTGGTGATTGTGCTGGTGCTTGTCC	7.2	Lalb_Chr06	609278	609181	96.939	1.27e-41	170		NLL-04	26763277	26763374	100	1.19e-48	194
655	YL-05	SCAFFOLD305785.2578	Framework	AAACGGTCATAAGTAACGAAGTGCAGAATGTTGTGGATTCGAGTCTCACCATATAAGAGTTATAAGGTAGTTTGATGGTTAAGGAGGTTGAAAGTGAAATC	7.7	Lalb_Chr11	17447369	17447436	85.294	5.2e-07	56		NLL-20	4173146	4173177	96.875	7.02e-07	56
656	YL-05	SCAFFOLD42097.7315	Framework	TTAGCATTGCTTGGTTTCTTGCCTGTGTGCAACGAGTTGCGAAACACTAATAATTGAGAACTTGTAGCAAACTAAGATGTGTTGTATTTTAAGATATGATT	11.2	Lalb_Chr06	672340	672244	85.714	5.6e-13	75.8		NLL-04	26695419	26695515	89.691	3.47e-24	113
657	YL-05	DArT_SNP_1177	Framework	TGCAGCTTGTTTCAGGTCTTCATCTAGAGTAAATTCAAATCGAGCACCTAAAAATAATAAAATTATGTA	14	Lalb_Chr06	807471	807408	95.313	9.57e-20	97.6		NLL-04	26559367	26559427	98.361	2.13e-24	113
658	YL-05	SCAFFOLD52389.15112	Framework	GAGGGTAACACAATTTGATATAGGGTGTAGAAAGAATAACAATACATATTTTATAATCATCTTACACTACTAGTTCTGTTCATACATATTTTATAGTTATC	16.2
659	YL-05	SCAFFOLD52389.11649	Redundant	AAAATGTCTAAAGATGATGTCTGCAGAAAAAAAAGGATATAGTATCTGGCTATGTGCAAAAATATTAGTTCATTCAAGCTCATCACAACTCAAATTTATCT	16.2	Lalb_Chr06	854743	854849	88.785	4.17e-26	119		NLL-04	26520496	26520398	93.069	5.84e-29	129
660	YL-05	SCAFFOLD52389.7689	Redundant	CAACTTCGATAATAATTAATGCTGCACCACTATAGTGTTCATGTAAGTGTGCATGAAAGACACAACTTACAGTATGTCATTTTCTGCTAAGATTCAATGTT	16.2	Lalb_Chr06	849930	849988	89.831	3.46e-11	69.9		NLL-04	26525569	26525476	91.489	3.61e-27	123
661	YL-05	SCAFFOLD98723.5023	Framework	AAGGAAATGTATTTCCACGAAGCTGGCTGAGCTGTCCAACCGATGGACCTGTGTTTGTAAGGGTGTGCCTTACAGAAGGGAGAAGACTACCTGCAGTAGAG	17.8	Lalb_Chr06	889991	890091	97.03	2.06e-43	176		NLL-04	26475938	26475838	97.03	2.78e-43	176
662	YL-05	DArT_SNP_0395	Framework	TGCAGATAATACGAAAAGATTAGCAACAAAGATATGAAGCCAAACCAAGGAGCATTTGAGAAATGATGC	20.6	Lalb_Chr06	913434	913487	92.593	3.51e-13	75.8		NLL-04	26447834	26447781	90.741	1.13e-10	67.9
663	YL-05	DArT_SNP_0367	Redundant	TGCAGAGACCGAGAACAATTTGCGTGAAAATTCACCTGAAACATTCGAAAACAGGTGAGTGTGTTATAC	20.6	Lalb_Chr06	913437	913369	92.754	9.57e-20	97.6		NLL-04	26447831	26447896	92.424	7.82e-18	91.7
664	YL-05	SCAFFOLD6847.7296	Framework	CCTGAAACATTCGAAAATAGGTGAGTGTGTTATACGTTATTTGTCGATTATACGTAATTGGAAAAATGATGGTACAAACTAAATGGTATATTCTTGACAGG	21.1	Lalb_Chr06	913403	913309	87.129	3.87e-20	99.6		NLL-04	26447865	26447965	88.119	8.47e-22	105
665	YL-05	SCAFFOLD6847.6985	Redundant	ATCTACGTGATTGAACCGTCCTAGCGGGGAAAAGCTTTGATCGTGTTATCGTCTTTTTAGTCATTGTTTACCTATGCTTCACCAAGCCAAGCCATTTTCTT	21.1
666	YL-05	SCAFFOLD6847.878	Redundant	TCAAGAGTAATTCTTTTAGATAGAGCCCCAACCCTGATCAAATACTGATCTGTTTGTATTGGGTTAACACCTCTTGTATTTTTATCTAATACGTTTTTCGC	21.1
667	YL-05	SCAFFOLD305439.4906	Framework	TCATATGCAGGATTTCATTTATGCTTTGTTGCATTTTGTGGTGTGTGGTAAAATTGTACTTGTCAGCACATGGATATGTAGGAGGTAGGAGGCGGAATACT	25.1	Lalb_Chr06	1148492	1148568	100	2.99e-36	153
668	YL-05	DArT_PAV_0094	Framework	TGCAGCACCAATCTATTCACATGATAGGCTACCTTGTATTTTGCCCAAGTCACAGTTTTCCGAGGTGTT	27.9								NLL-04	26136919	26136955	97.297	4.48e-10	65.9
669	YL-05	DArT_PAV_0719	Redundant	TGCAGCACCAATCTATTCACATGATAGGCTATACCTTGTATTTTGCCTAAGTCACAGTTTTCCGAGGTG	27.9
670	YL-05	DArT_PAV_0936	Framework	TGCAGTCTCAACTATCATGCTCTTTAGTTTCATATGTGAAAGAAGTTTATTTTGCAAAGAAAACATTGG	29.6								NLL-04	26090647	26090590	96.552	3.21e-20	99.6
671	YL-05	DArT_PAV_0633	Framework	TGCAGTATTTTTCGGTTACGTGCTTCAAGGTCTTGGATCCTCCGTTGAAGCAGTTTCACGTATTCAATG	33.9								NLL-04	25761329	25761263	92.537	1.98e-18	93.7
672	YL-05	SCAFFOLD121051.69175	Framework	CATTGGTCTTCTTTTCTGCTATCTCTTTCTCGTCAGATTTGGCTGCAGAAGTATTCTTGTGCACATCATTCTCCACTTCTGACTTTGATGCATTATCAGTT	34.5	Lalb_Chr06	1584508	1584604	93.814	7.28e-34	145		NLL-04	25663260	25663164	89.691	3.47e-24	113
673	YL-05	SCAFFOLD284114.19091	Framework	CATTTGCTAAGACCTTTCAAACAAAAAGAAGAGCAAAGCAAAATTAGACCGCAGAAATAAACTAAACAGTTTACTAGAAAACGCTTAATGCTATGGCATTG	36.2	Lalb_Chr06	1656712	1656612	89.109	2.57e-24	113		NLL-04	25579734	25579833	89.109	8.47e-22	105
674	YL-05	SCAFFOLD284114.19070	Redundant	CTTCATAACCTATGTTGACTTCATTTGCTAAGACCTTTCAAACAAAAAGAAGAGCAAAGCAAAATTAGACCGCAGAAATAAACTAAACAGTTTACTAGAAA	36.2	Lalb_Chr06	1656733	1656633	91.089	4.33e-29	129		NLL-04	25579713	25579802	93.333	1.48e-29	131
675	YL-05	DArT_SNP_0403	Framework	TGCAGGCAAGTCATATCCAAATTTTGAGATCGATTCCCACATTCCCCCGACTTCATGTGTTTCTCAAAT	36.8	Lalb_Chr06	1656746	1656793	93.75	5.48e-12	71.9		NLL-04	25579700	25579633	92.754	3.09e-17	89.7
676	YL-05	DArT_SNP_1212	Redundant	TGCAGATTGTTCATATCTTCATAACCTATGTTGACTTCATTTGCTAAGACCTTTCAAACAAAAAGAAGA	36.8	Lalb_Chr06	1656749	1656684	92.424	5.91e-18	91.7		NLL-04	25579697	25579762	96.97	5.4e-25	115
677	YL-05	DArT_PAV_0817	Framework	TGCAGGAATAGAAGAACCCGCTGGCACAGCTCCCATAAGGGTTGCTGCTGGTATGTTTCCTGTCGCTGG	38.4	Lalb_Chr06	1892994	1893062	88.406	1.39e-12	73.8		NLL-04	25312235	25312167	95.652	2.13e-24	113
678	YL-05	DArT_PAV_0998	Redundant	TGCAGATTTTTTACGTTGAGGAAGGAAGAGTGGCTGGTCACATGGACACAATTGCAACCCTTTTCACGA	38.4	Lalb_Chr06	1893914	1893959	93.478	8.56e-11	67.9		NLL-04	25311448	25311380	86.957	6.99e-09	61.9
679	YL-05	SCAFFOLD38237.8901	Framework	CACAGGCCTTAATCTACCAGCGACAGGAAACATACCAGCAGCAACCCTTCTGGGAGCTGTGCCAGCGGGTTCTTCTATTCCTGCAGTACCTGGATTGCCAG	39.5	Lalb_Chr06	1893070	1892978	92.473	4.33e-29	129		NLL-04	25312151	25312251	96.04	6.79e-41	168
680	YL-05	DArT_SNP_0172	Redundant	TGCAGGAATAGAAGAACCCGCTGGCACAGCTCCCATAAGGGTTGCTGCTGGTATGTTTCCTGTCGCTGG	39.5	Lalb_Chr06	1892994	1893062	88.406	1.39e-12	73.8		NLL-04	25312235	25312167	95.652	2.13e-24	113
681	YL-05	DArT_SNP_1019	Redundant	TGCAGTAATTCATAAAATGCCAATAGTTGCTGAGACACACTATCTAGCTACCCTACACATACCAGGTAC	39.5	Lalb_Chr02	1507273	1507217	87.719	8.24e-08	58		NLL-04	25314432	25314472	95.122	4.48e-10	65.9
682	YL-05	DArT_PAV_0223	Redundant	TGCAGGAATAGAAGAACCCGCTGGCACAGCTCCCGGAAGGGTTGCTGCTGGTATGTTTCCTGTCGCTGG	39.5	Lalb_Chr06	1892994	1893062	88.406	1.39e-12	73.8		NLL-04	25312235	25312167	95.652	2.13e-24	113
683	YL-05	DArT_PAV_0156	Framework	TGCAGTTGCTGGATGTGCTGAGAGACAGGTCAAGAGTCAAGGGGCTATGTTAGAGCATTGTAAAAGGAG	41.1								NLL-04	25095923	25095975	94.444	4.65e-13	75.8
684	YL-05	DArT_SNP_1028	Redundant	TGCAGCTTTTTTGTTATGTACCAAATTTGGAACCAGTGAACTTTTTATTGCATCTGCAACTTTTCAACC	41.1								NLL-04	25095858	25095819	92.5	4.31e-07	56
685	YL-05	DArT_SNP_0188	Redundant	TGCAGCCAGAACCTGTTTGTTACTCACTTTCTCTTCTATTTGTGTCATTCTATTGTTTCTGAGTTACAG	41.1	Lalb_Chr06	2068309	2068370	96.774	9.94e-23	107		NLL-04	25077543	25077482	95.161	3.21e-20	99.6
686	YL-05	DArT_PAV_0070	Framework	TGCAGAGAACAAAGTTGGAGTGCAAACAAAGAACGGACGAAACAGATGAAGCACGGTTTTACAGATCGG	56
687	YL-05	DArT_PAV_0577	Framework	TGCAGAGACAGGATATGATTCAAACTATTATTCCACAGAGTCAGAGAAATTCCTGCTAGAGTGTACATG	57.2	Lalb_Chr06	3564846	3564894	89.796	8.24e-08	58		NLL-04	22887996	22887945	88.462	4.31e-07	56
688	YL-05	DArT_SNP_1210	Redundant	TGCAGTTTATTTTTGGCCTACAACTTTCCCTGGGTTGTTTTATGTGGGGTATCTCATATCTACTATCTT	57.2	Lalb_Chr06	3482161	3482229	95.652	1.61e-24	113		NLL-04	23057329	23057265	93.939	7.82e-18	91.7
689	YL-05	DArT_SNP_0402	Redundant	TGCAGATTCTGCAATTGCGAACATCACTTGCAGGTCCTCTTCTCAATATGCATCTCATTCTAGCATTTG	57.2	Lalb_Chr06	3516015	3516077	92.063	3.64e-16	85.7		NLL-04	23015152	23015084	91.304	3.09e-17	89.7
690	YL-05	DArT_SNP_1241	Redundant	TGCAGAGAACAAAGTTGGAGTGCAAACAAAGAACGGACGAAACAGATGAAGCACGGTTTTACAGATCGG	57.2
691	YL-05	DArT_PAV_0902	Framework	TGCAGGATAATAATATTCATGTTAGGATCTTTCGTTTTTTATTCAAGTCTTGTTCTGATGACAGTTTGT	57.7								NLL-04	23916108	23916161	90.741	1.77e-09	63.9
692	YL-05	DArT_SNP_1221	Redundant	TGCAGTGTCTGTTGTAGGGTCCCTCTGTAGTGAAAAGGACCCTGACTTTTGTTCCGCAAAATCAAAGGA	57.7	Lalb_Chr06	3393609	3393661	94.34	5.69e-15	81.8	2y hit	NLL-04	23167796	23167728	95.652	2.13e-24	113
693	YL-05	DArT_PAV_0387	Redundant	TGCAGGATAATAATATGCATATGTTAGGATCTTTCGTTTTTTATTCAAGTCTTGTTCTGATGACAGTTT	57.7	Lalb_Chr06	2929722	2929665	87.931	3.26e-07	56		NLL-04	23916093	23916159	92.537	3.09e-17	89.7
694	YL-05	DArT_SNP_1204	Redundant	TGCAGTACAAAATTAGAAAATATAATTTGTTATGAGGTTGTATCTTATATTTTTATTTTTACAGATCGG	57.7	Lalb_Chr06	2991445	2991505	90.164	1.39e-12	73.8		NLL-04	23804374	23804314	91.803	7.54e-15	81.8
695	YL-05	SCAFFOLD304647.4346	Framework		58.8
696	YL-05	DArT_SNP_1183	Redundant	TGCAGATGGTGTAGCTGGCCAAGTTCTGGGCCCAGAACTCCAGAAATGTTAGAATTGCCCAAGTCTCTG	58.8	Lalb_Chr06	2749548	2749616	94.203	3.93e-22	105		NLL-04	24169219	24169151	98.551	3.59e-29	129
697	YL-05	DArT_SNP_0365	Redundant	TGCAGTGACTTCATACCATAATAATAGTGCTAATATGGAATCATTTTTACAGATCGGAAGAGCGGTTCA	58.8
698	YL-05	DArT_PAV_0663	Framework	TGCAGCAATATGTTCTTCCATCAATTTGCGAAATTCATCACGGTTTTTACGTTCTGTCTTTCTCAATTC	68	Lalb_Chr06	2623770	2623713	98.276	9.94e-23	107	2y hit	NLL-04	24391082	24391150	100	1.47e-31	137
699	YL-05	DArT_SNP_0969	Redundant	TGCAGATATTAGAATTCGGAACTAATTAGCTAGCCATTACAGATCGGAAGAGCGGTTCAGCAGGAATGC	68								NLL-04	24386355	24386393	92.308	1.7e-06	54
700	YL-05	SCAFFOLD38019.17328	Attached	CGAACTGCATTTTCAGCCACAAAAGAATAACTGCAGTTGCATTTCTACTACCAAAGAACAAGAGAAGATTCAAATCACAGGTTGAACTACCTATTATCTAG		Lalb_Chr06	2660903	2660999	91.753	4.33e-29	129		NLL-04	24336757	24336671	93.182	5.63e-26	119
701	YL-05	SCAFFOLD306944.6727	Attached	TCGCAGGTCCAGCAGTAGCTGGATTCAACGAAACGACCCTGGTAGATGCAAATTTCAAAAATACTGCAGCTGGAGACGTCGTGGACAAGCTTATCGAGGAG		Lalb_Chr06	2663277	2663187	89.011	9.79e-21	101		NLL-04	24320970	24321067	85.714	3.1e-15	83.8
702	YL-05	SCAFFOLD306944.6547	Attached	AAAATCAAAAGACAAAATATAATGCCCCGTGATTCAATACAAAAATACACTAATTTTATCTAACACAAAAATACATAATTCACATTTTTTTTTCATTCTTG
703	YL-05	SCAFFOLD13100.6998	Attached	CTGCAGTGCCGGGTCATACAAAACTAATAAACAACGTTCCCAACCACATGTACATTATTGTGAAACATAAAGAAGTGAAATCACATAACAAGACATTAATG		Lalb_Chr06	2870430	2870516	90.909	2.48e-21	103		NLL-04	24002672	24002572	96.04	6.79e-41	168
704	YL-05	SCAFFOLD28143.21516	Attached	TATGGGTGAATTATCAACAAAAACAAAAAAGTCAGCAAAACTCGGCTATGTAGGTAATATTCTGGGGTTAAAGGTATGAGACTAAATATTAAGAACCAGAA		Lalb_Chr06	3713466	3713548	91.566	1.53e-19	97.6		NLL-04	22665130	22665074	89.655	7.02e-07	56
705	YL-05	SCAFFOLD306944.2411	Attached	CAGACTCCGAGATCGGACCAACTGAATAACCAGCAAAGAACAAATATGAAGTTTGCACAAGGCTGCAGTTTATTGTTCTCCAACTTATCTTTCCTTTTATT									NLL-04	24313195	24313254	95	8.15e-19	95.6
706	YL-05	SCAFFOLD38019.17464	Attached	GCGATCATGTTCGGGTCCGAATAGGGTCGGGTTTCATCGGGTCCAGGGCCAGGTTCGAGTTTAAAAATTAGACCCGATCATTATTTAGGGTCGGGTAGGGA		Lalb_Chr18	2664171	2664253	91.566	4.02e-23	109		NLL-08	18586291	18586192	90	5.63e-26	119
707	YL-05	SCAFFOLD38019.14593	Attached	CCCCTCAAAAGAACAGTAGTTGCTTAGCTGCAAACAAAGTTATAACACTTTAAAAAAATCAGATCATTTGGTCTTTGAAGGTTTGAGTTTGGTAAAGATGG		Lalb_Chr06	2658871	2658918	93.75	8.75e-12	71.9		NLL-04	24346198	24346097	93.137	1.54e-32	141
708	YL-05	SCAFFOLD38019.17412	Attached	AACTACCTATTATCTAGGGTGAGCAGTACCCGACCCGCTCACCCGGTGTGACGCGATCATGTTCGGGTCCGAATAGGGTCGGGTTTCATCGGGTCCAGGGC		Lalb_Chr18	10052958	10053030	89.041	9.08e-15	81.8		NLL-16	4725254	4725190	89.231	2.99e-12	73.8
709	YL-05	SCAFFOLD306195.1796	Attached	CCTGAAACCCTAATTCACAAACCGGTGGATATCACTATGAGCGATGCTCCTTCAATTCCTGAACCTGAAAAGTTTCAAACTTTGGATGCTGCAGAAGCGAA		Lalb_Chr06	2609619	2609524	95.833	4.84e-38	159		NLL-04	24413837	24413932	94.792	1.59e-35	151
710	YL-05	SCAFFOLD306195.1591	Attached	TTCATTGCAGCAACTCAAAGAAACCATTTCTCGTCTCATCTCTTCTTCATCTTCATCTCCATCTCCTCCTTCTCTCTCTTCCTTTCATCTTTCTCTCAACA		Lalb_Chr06	2609815	2609759	94.737	3.73e-17	89.7		NLL-04	24413635	24413727	87.879	3.34e-21	103
711	YL-05	DArT_PAV_0565	Framework	TGCAGAGATAACATGCACGTGTAGGCTAAAGTTTCTACCCAGAAAGCAAAGCTAACATGCTTGACACTG	68.5	Lalb_Chr02	2288944	2288881	98.438	2.61e-26	119		NLL-04	24391793	24391861	97.101	8.75e-27	121
712	YL-05	DArT_PAV_0570	Redundant	TGCAGTAGAGCACCCCCTCAAAAGAACAGTAGTTGCTTAGCTGCAAACAAAGTTATAACACTTCAAAAA	68.5	Lalb_Chr06	2658858	2658918	95.082	9.57e-20	97.6		NLL-04	24346211	24346157	98.182	8.12e-21	101
713	YL-05	DArT_SNP_0945	Redundant	TGCAGTTGCATTTCTACTACCAAAGAACAAGAGAAGATTCAAATCACAGGTTGAACTACCTATTATCTA	68.5	Lalb_Chr06	2660938	2660999	95.161	2.42e-20	99.6		NLL-04	24336725	24336671	92.857	7.26e-12	71.9
714	YL-05	DArT_PAV_0763	Redundant	TGCAGTAGAGCACGCCCTCAAAAGAACAGTAGTTGCTTAGCTGCAAACAAAGTTATAACACTTTACAGA	68.5	Lalb_Chr06	2658858	2658918	93.443	2.33e-17	89.7		NLL-04	24346211	24346157	96.364	1.98e-18	93.7	2y hit
715	YL-05	DArT_PAV_0096	Redundant	TGCAGATGATATGCATCTTACCCAAGCAGATATATTGGATGTTTTCCAGATCATAAAAAATTTAGTTAT	68.5
716	YL-05	DArT_SNP_0935	Framework	TGCAGTTTTTATGATAATGTGTTTGATTTTGTGTGATTTGATCTTTTTGATTTTGTAGGCTCATAAGAA	70.2								NLL-04	24267586	24267654	97.101	8.75e-27	121
717	YL-05	SCAFFOLD44996.2522	Framework	GAACGCCTTGACGCCGATGATATTGAAGCCCTGAGAGAGCGCAGGTTGCAGCAGATGAAGAAGATGGCAGAGAAGCGCAGCCGCTGGATCTCCCTCGGGCA	70.7	Lalb_Chr06	2783124	2783221	96.939	1.27e-41	170		NLL-04	24111378	24111281	95.918	4.19e-39	163
718	YL-05	DArT_PAV_0097	Redundant	TGCAGTGCCGGGTCATACAAAACTAATAAACAACGTTCCCAACCACATGCCACATTATTGTGAAACATA	70.7								NLL-04	24002671	24002604	92.754	3.09e-17	89.7
719	YL-05	DArT_PAV_0625	Redundant	TGCAGTGCCGGGTCATACAAAACTAATAAACAACGTTCCCAACCACATGTACATTATTGTGAAACATAA	70.7	Lalb_Chr06	2870443	2870498	91.228	3.38e-10	65.9		NLL-04	24002671	24002603	95.652	2.13e-24	113
720	YL-05	SCAFFOLD101088.2477	Framework	NNNNNNNNNNNNNNNNNNNNNNNTATCATCCACTCGACTCCTAAGACACCCCAACCCTCTCCACCACGAGGAACCCTGCTTACAGCACTGAACTCCACTCT	71.8
721	YL-05	SCAFFOLD307264.188	Redundant	CAGAGACTTATAGTTATTATCAATTACTATAAGACTCTGAGGTCACACGTTCGTGTCGCGCGAGGCTCCCTTTGAGGGAATAAAATGCTACAATGGTATTT	71.8	Lalb_Chr06	17729120	17729071	88	8.12e-06	52
722	YL-05	DArT_PAV_0753	Framework	TGCAGTGTACTACTGATAGATGAGTTATCATGCAGGGTCCTAACAATTTGTTTTTGCCAATTGTCAATG	72.3								NLL-04	23839010	23838980	96.774	1.7e-06	54
723	YL-05	DArT_SNP_0087	Redundant	TGCAGACAATGGTCAATCATCTAGTTGGAATACATCAGCATCAGATGGTAAGGAAGAAATTCCACCCAA	72.3	Lalb_Chr06	3368539	3368604	91.304	3.64e-16	85.7		NLL-04	23202411	23202346	94.203	8.12e-21	101
724	YL-05	DArT_SNP_0097	Redundant	TGCAGCACCAATTGCAAAGGGAATGCTATAGAGAGTTGTAAGGGTATCGAGGCTGAAAAGCGACAAGAA	72.3	Lalb_Chr06	2984846	2984778	94.203	3.93e-22	105		NLL-04	23814315	23814373	98.305	3.33e-23	109
725	YL-05	DArT_SNP_0106	Redundant	TGCAGTGTACTACTGATAGATGAGTTATCATGCAGGGTCCTAACAATTTGTTTTTGCCAATTGTCAATG	72.3								NLL-04	23839010	23838980	96.774	1.7e-06	54
726	YL-05	DArT_PAV_0622	Redundant	TGCAGAACTCCATGATAAACACACATGATTGATGAGAAAAAGTTTATTTTGGGTTGAACAATTCTAACA	72.3								NLL-04	23267536	23267481	94.643	2.98e-14	79.8
727	YL-05	DArT_SNP_0080	Framework	TGCAGGATCAATGTAACTATATCTGAGTTCAACAAGGAATATCAACATGCTAACAAACTTTGCATGTTC	72.9	Lalb_Chr02	3263787	3263838	88.462	3.26e-07	56		NLL-20	3852135	3852180	89.13	6.73e-06	52
728	YL-05	SCAFFOLD105089.5504	Framework	CATAAGGATCTATGCATTCAGGTCCTTTCATCAGACCCAACAAGTGCATTCGGAAACCTACAAGACCTTGCATTGATATCACTAAGAATGGCTGCAGCAAA	73.4	Lalb_Chr06	3533277	3533377	93.069	7.28e-34	145		NLL-04	22989307	22989207	95.05	1.65e-38	161
729	YL-05	DArT_SNP_1112	Framework	TGCAGTTGCTCTAGTTGCTACAAACTGTGTTCTAAGATCATCCAACTCCTTCAGATACTGTATCAAGAT	75	Lalb_Chr06	4009929	4009861	97.101	6.61e-27	121		NLL-04	22079405	22079473	94.203	5.2e-22	105	2y hit
730	YL-05	DArT_SNP_0301	Redundant	TGCAGCAGAGTTGATATGGTTTTTATTGGATAGGACATTGCCAGGCTTCACCTTGGCATGCACTGTTGG	75	Lalb_Chr06	3814561	3814493	91.304	2.33e-17	89.7		NLL-04	22476838	22476906	95.652	2.13e-24	113
731	YL-05	DArT_SNP_1133	Redundant	TGCAGGTTTATCATCTTCAATTGTAGCTGTCTTTGCCTCAATCTGTTTCTCATCCTTGTTGATTTCAAC	75	Lalb_Chr06	3962815	3962758	91.379	3.51e-13	75.8		NLL-04	22162538	22162606	92.754	1.27e-19	97.6
732	YL-05	DArT_PAV_0739	Attached	TGCAGGTTCATCATCTTCAGTTGTAGCTGTCTTTGCCTCAATCTGTTTCTCATCCTTGTTGATTTCAAC		Lalb_Chr06	3962816	3962758	93.22	3.64e-16	85.7		NLL-04	22162538	22162606	95.652	2.13e-24	113
733	YL-05	DArT_SNP_0079	Attached	TGCAGGTATCTGTCTAGTTCAACATGTACACAAAATCATGCAGAAACAGTAAAATGTTTCTTCCAATAA		Lalb_Chr06	3988923	3988858	100	6.86e-30	131		NLL-04	22115871	22115939	98.551	3.59e-29	129
734	YL-05	DArT_PAV_0626	Attached	TGCAGTGATCAAAAGGCACAACTTTGGTCTCTGATTACAGATCGGAAGAGCGGTTCAGCAGGAATGCCG
735	YL-05	DArT_SNP_0940	Attached	TGCAGGGTATGTCTTTCTTCTTCTTCCTACATCTTATCCTTACATAAGCTCTTTTTGTCATCCTTTTAC		Lalb_Chr02	3760865	3760919	91.379	5.48e-12	71.9		NLL-04	22212760	22212693	92.647	5.01e-19	95.6
736	YL-05	DArT_PAV_0112	Attached	TGCAGGAAAGGTGATGCGGAAATTTTGAAGATTCTTTCTCTGTTTACGCCAGTTTAGACTATTCTTTCC		Lalb_Chr06	3793343	3793411	91.304	2.33e-17	89.7		NLL-04	22504103	22504035	94.203	5.2e-22	105
737	YL-05	SCAFFOLD222255.3698	Framework	ACCTCCAACTCTCTCCACCTTCTCCTCCTCCTCTAGTTGTTCTGCACATGAAATCCGTCCTCTCTTTCGTGAGGCTATACTTGCATTTTTTTGCTGATCAC	76.1	Lalb_Chr06	4133394	4133488	94.737	4.66e-35	149		NLL-04	21842146	21842050	90.722	2.22e-25	117
738	YL-05	SCAFFOLD192951.5838	Redundant	AGCTCCTTGCTTCTCCTAGTGATGATGTTCGAGAACAGGTATGCTCTACATGCCTTAGCATATGTATAGCATGCTGTTTTGATGGATGATCAAGCCTTTTT	76.1	Lalb_Chr06	4125896	4125988	91.398	1.05e-26	121		NLL-04	21850667	21850576	92.391	2.31e-28	127
739	YL-05	SCAFFOLD192951.5744	Redundant	TTTGAGGCAGCATGGGCTTTGACAAATATAGCCTCTGGGACGTCTGAAAACACCAAGGTGGTGATTGATCATGGGTCTGTCCCAATTTTTGTGAAGCTCCT	76.1	Lalb_Chr06	4125802	4125902	99.01	3.47e-48	192		NLL-04	21850761	21850661	96.04	6.79e-41	168
740	YL-05	DArT_SNP_1126	Redundant	TGCAGAAGTTTGACATCATACTTCAACATTCATCTGCATCTTAGTGTTCAAGTATTTGTCACGACATTG	76.1								NLL-04	22161363	22161295	89.855	7.54e-15	81.8
741	YL-05	DArT_SNP_0088	Framework	TGCAGCAACTTTTGTTTGTCTATCATTTATCAGCATACTGCTAACCATGGTGTTTCCCCTTCACAATTG	76.6								NLL-04	21884990	21884951	95	1.77e-09	63.9
742	YL-05	DArT_PAV_0567	Framework	TGCAGCTGTGGAAAGTCTTCTCTCATCAGAAATTCAACAAACCGAGAAACTGCACCAGTTTGTATAACT	77.1	Lalb_Chr06	4125708	4125640	97.101	6.61e-27	121		NLL-04	21850855	21850923	98.551	3.59e-29	129
743	YL-05	DArT_SNP_0044	Redundant	TGCAGGGGCAAGCCACAGCCTTCTTTTGATCAGGTATAAAAATATACACTGCCTAACATAACTGAATAG	77.1	Lalb_Chr06	4126399	4126467	94.203	3.93e-22	105		NLL-04	21850163	21850095	94.203	5.2e-22	105
744	YL-05	DArT_PAV_0511	Framework	TGCAGAAGGCAATTGATGGGAGGGGATACTTGTACCACGATGCACAAAGGATTAGACAATTAGTCTAAT	78.8	Lalb_Chr06	4588293	4588359	91.045	8.88e-14	77.8		NLL-04	7238554	7238488	89.552	2.87e-11	69.9
745	YL-05	DArT_SNP_0052	Framework	TGCAGGTAGATAAGAAAAAATCTGAACATTATTCTCAGATTGACAAGAGTGGCAGCATATCTATGTGGT	79.3	Lalb_Chr06	4642626	4642561	90.909	1.44e-15	83.8		NLL-04	7174573	7174614	97.619	4.65e-13	75.8
746	YL-05	DArT_SNP_1135	Framework	TGCAGCAGCAACAAGATAAGAACAAAAAATATAGCACACTCTTGCCAAAACCTTCAACTTGCTAACATG	80.4	Lalb_Chr06	4576964	4577032	95.652	1.61e-24	113		NLL-04	7259401	7259346	92.857	2.98e-14	79.8
747	YL-05	DArT_SNP_0333	Redundant	TGCAGAAGGCCGAGGAAATAATAGCCAAGACGCCCAGGAGTATTATGCTCCGACAGATCGATAATCTTG	80.4	Lalb_Chr06	4442529	4442464	90.909	1.44e-15	83.8		NLL-04	7598712	7598780	91.304	3.09e-17	89.7
748	YL-05	DArT_PAV_0738	Redundant	TGCAGCAGATAGCCATTATGTTGGCAGTTTACGGTAGAAGTAAATGCAGAGGAAGTTATGAAATAAATA	80.4
749	YL-05	DArT_PAV_0086	Framework	TGCAGTACGTCCATTTGCCAACAGTTTTGGATGCTAATAGCAAAAAACAAACTTACAGATCGGAAGAGC	91								NLL-04	19691210	19691240	96.774	1.7e-06	54
750	YL-05	DArT_PAV_0087	Framework	TGCAGCAATTATCAATGTTCCTTCAAAATGAAAAGTGGGAATGAGAGAGGGGTTTACAGATCGGAAGAG	92.2								NLL-05	15246545	15246498	95.833	2.98e-14	79.8
751	YL-05	SCAFFOLD28157.20304	Framework	AAAGGTCCTACTTGAGTCAGTACATTGTGTCTTGTGTTAACCTCCTTCCTACTTATGGTGGTTGAAGTGCTATGAAACTTCCAAATCTTGCTGTTTTCATC	92.8	Lalb_Chr06	6325529	6325453	97.403	1.78e-31	137	2y hit	NLL-04	18360684	18360752	94.203	8.47e-22	105	2y hit
752	YL-05	SCAFFOLD1892.13774	Framework	TGAAAAATAATTGTTAATGTAAGAGCAAACAGAAAACATCAATGGTTAAAGTCTGCCCAATGTTTTAGGGAAACACCCTTGAAAAGATCATGTGCACGCCA	93.3								Scaffold_90_112	12289	12226	93.75	8.15e-19	95.6
753	YL-05	SCAFFOLD1892.13317	Redundant	ATTTAAGTTGTATTTGTGTCCTAAGATCGTAAGCTCAAGAGTCAACTCGAAAGTTTGATAACCATGGTTATATGTACAGGAAATAGTTCCTCCCTTCTTAA	93.3	Lalb_Chr06	5327194	5327243	94	5.6e-13	75.8	2y hit	Scaffold_90_112	12693	12644	96	3.1e-15	83.8
754	YL-05	SCAFFOLD1892.13924	Redundant	GAAATCTCCTTAAAGATGAGTTAACCTGCAACATATGCATCAAAGTGTAGTGTAGATTACATTAGCCACACAAAAAATTGCCTTTTTGTTTCAACAAACCT	93.3								Scaffold_90_112	12166	12103	89.063	1.78e-07	58
755	YL-05	SCAFFOLD275682.4016	Redundant	TAGCATTAGGTCGAGAATTCTCTTCCCGTGATATTGGTGCTGCAGCTGTACTGTTCCATTTCATTATTGATAGGAACCAAAGAACTGTACTGAGAAATTTA	93.3	Lalb_Chr02	5327783	5327742	92.857	3.33e-08	60		NLL-04	21193767	21193868	92.157	1.48e-29	131
756	YL-05	SCAFFOLD209690.11023	Redundant	TAAGAAGAGCTATCATAAGGAGTATAATATGATAATCAGAGAGAAAGACCAAGGATGAAACATCTGAAGGACGGATACATGCAACCCCCTTGCGTGCCGGT	93.3	Lalb_Chr06	5015030	5015088	100	1.65e-25	117		NLL-04	21419323	21419269	98.182	1.32e-20	101
757	YL-05	DArT_SNP_0551	Framework	TGCAGAATGTGTATATAAATGAAAAGAAAATGCAAGTAGCTAGTTATGGAACAAGAACCTACTATCTGA	93.8	Lalb_Chr06	5339754	5339729	100	5.09e-06	52
758	YL-05	DArT_SNP_0575	Redundant	TGCAGAGATGTATCTTAGGTGCATACAGCGAGGGGGGGAATAAGGTAAAAGTATCTAACAAAAAAAGAA	93.8	Lalb_Chr06	5365852	5365826	100	1.29e-06	54		Scaffold_90_104	35899	35926	100	4.31e-07	56
759	YL-05	DArT_SNP_1450	Redundant	TGCAGCTGTATTGTTCCATTTCATTATTGATAGGAACCAAAGAACTGTACTGAGAAATTTAGAAAGTGA	93.8	Lalb_Chr02	5327783	5327738	93.478	8.56e-11	67.9		NLL-04	21193827	21193874	93.75	7.26e-12	71.9
760	YL-05	DArT_SNP_1427	Redundant	TGCAGTAAGAAGAGCTATCATAAGGAGTATAATATGATAATCAGAGAGAAAGACCAAGGATGAAACATC	93.8	Lalb_Chr06	5015027	5015088	100	1.67e-27	123		NLL-04	21419330	21419269	96.774	1.32e-22	107
761	YL-05	DArT_SNP_1422	Redundant	TGCAGTATCATCATCCATATTTGAAGTTACATTTCCTACAGATATAACAAGCTTCTGATTTTTTTGACA	93.8	Lalb_Chr02	5091035	5090976	90	5.48e-12	71.9		Scaffold_26_26	62687	62749	96.825	3.33e-23	109
762	YL-05	DArT_SNP_1447	Framework	TGCAGCCTAAAAACAACATTAGAGAGTTCCATTTGAGCCTTTACAGATCGGAAGAGCGGTTCAGCAGGA	94.4	Lalb_Chr06	4607001	4606958	93.182	3.26e-07	56		NLL-04	7215361	7215404	93.182	4.31e-07	56
764	YL-06	DArT_SNP_1326	Framework	TGCAGAAGGGTTATTGATTTTTTCTCCATATCTGTCATGTGAACTTTGAAAATTGAGCAAGGAAAATAA	0	Lalb_Chr02	1392807	1392871	93.846	9.57e-20	97.6		NLL-20	1543571	1543635	89.231	1.84e-12	73.8
765	YL-06	DArT_SNP_0467	Redundant	TGCAGATATCACAAGCTTGGAGTCTTTGTTAGAAGACTCAGATGACTGCATAAAATGGTAGCTTATAGC	0	Lalb_Chr02	1392810	1392742	98.551	2.71e-29	129		NLL-20	1543574	1543506	98.551	3.59e-29	129
766	YL-06	DArT_SNP_0594	Framework	TGCAGAGCTTGGGATCATCAGAGCAGGGACATCAATGACCGTTACAGATCGGAAGAGCGGTTCAGCAGG	4.7	Lalb_Chr02	1322270	1322307	100	3.51e-13	75.8		NLL-20	1480008	1480051	93.182	1.77e-09	63.9	2y hit
767	YL-06	DArT_SNP_1562	Framework	TGCAGTATTTTATTCCCCGTAAAAGGAGAATCCTGCGACTCGAATCCATGACCTCAGAGACATAGTCGT	6	Lalb_Chr01	6337726	6337672	89.091	5.28e-09	61.9		NLL-20	3148761	3148702	88.525	1.09e-07	58	2y hit
768	YL-06	DArT_PAV_0120	Framework	TGCAGGTTCTGAGAATTCTGGTGTGGTCTCATTCAACTGCTTCAACAAGCATTCCTCTATCTAACTTAC	14.1								NLL-08	8819578	8819636	86.441	1.7e-06	54
769	YL-06	DArT_SNP_1159	Framework	TGCAGATATTGCTAAGGAATTGGTTGATGAAGGCAAGTTCTTTGCCGAATTCGCGCAGTCGATGAAGAG	14.7	Lalb_Chr02	1292745	1292677	91.304	2.33e-17	89.7		NLL-20	1451428	1451360	91.304	3.09e-17	89.7
770	YL-06	SCAFFOLD124184.92548	Framework	TTTGGTATTTGGGGTGCCTACACCTTTTCAAAGTCTCCACCAAACTCGAATTCAGACCACGCTTCTCTTCCCAAGAAAGGCGGCGATTCTCTCCTCCACCA	15.8	Lalb_Chr02	1467013	1467065	100	6.27e-22	105		NLL-20	1624150	1624182	100	7.29e-10	65.9
771	YL-06	SCAFFOLD305114.3543	Redundant	GAAGAAGGTATAAAATTTGAAGAACATACTTCTGATTGAAAATCTAATTTATTTATAGCATAAAGAGATGCAAACTCTGTTAGTAATGATATCCCTATTAC	15.8	Lalb_Chr02	1490692	1490792	96.04	5.03e-41	168		NLL-20	1650008	1650102	97.895	4.35e-42	172
772	YL-06	DArT_PAV_0938	Redundant	TGCAGATCAATTAGCCCTAATAGAGAAATAGCACCACTCCCCTCCCCTAATTTCCGGGTAAAACCAAGG	15.8								NLL-20	1644164	1644233	95.714	1.32e-22	107
773	YL-06	SCAFFOLD305114.3551	Redundant	TATAAAATTTGAAGAACATACTTCTGATTGAAAATCTAATTTATTTATAGCATAAAGAGATGCAAACTCTGTTAGTAATGATATCCCTATTACAGGAAGCA	15.8	Lalb_Chr02	1490700	1490800	96.04	5.03e-41	168		NLL-20	1650012	1650112	97.03	2.78e-43	176
774	YL-06	DArT_PAV_0499	Redundant	TGCAGATCATAGAGATTTATCAATTTTATTGCAGATATTGCTTTTGTTGACCGAGCTGATATCAAAGCA	15.8	Lalb_Chr23	6263475	6263543	95.652	1.61e-24	113		NLL-15	5027695	5027763	98.551	3.59e-29	129
775	YL-06	DArT_PAV_0373	Redundant	TGCAGAAATTGGAAACAAAAGAAACTAATCAAATGCATGTTGTAACACCGCGAATTTTGGGAATTTTTA	15.8
776	YL-06	DArT_SNP_1147	Framework	TGCAGACCCACCAAAGCCATTCTCTCCACTCTCTTCTGAGGCAGAAGTAATGCTGCTTGAATTTTCCCT	17.4	Lalb_Chr02	1515397	1515465	95.652	1.61e-24	113		Scaffold_77_3	23073	23005	97.101	8.75e-27	121
777	YL-06	DArT_SNP_0381	Framework	TGCAGCCGGGGAGTGTATGCCCATAAATGAGACAATATCGACATGCAACCAGTTCTCAACAGCTGACCC	18.5	Lalb_Chr21	1478393	1478329	90.769	5.69e-15	81.8		NLL-20	1692634	1692701	92.647	5.01e-19	95.6
778	YL-06	DArT_PAV_0283	Framework	TGCAGTTACATCGATAACAAGAAGGAGCACTGGCATGCTTCACCTCTCATTGTATTCAAGGACTGTGAA	20.1	Lalb_Chr02	1580904	1580837	92.647	3.78e-19	95.6		NLL-20	1735059	1734991	95.652	2.13e-24	113
779	YL-06	DArT_PAV_0579	Framework	TGCAGTTTCTCATACTTGTTCTGTTTCAGTATGTTCTTTCAGAAAAAAAGAAAGTTTTTCTTCATTACA	20.6	Lalb_Chr18	6521751	6521684	89.855	1.39e-12	73.8		NLL-20	1757433	1757468	94.444	4.31e-07	56
780	YL-06	DArT_SNP_1279	Framework	TGCAGGCAGTTTTGGGCTGAAATAGACAATCAGAAATGTACATACACAAATTACAGATCGGAAGAGCGG	21.7	Lalb_Chr02	1613184	1613236	92.453	1.39e-12	73.8		NLL-20	1786835	1786887	90.566	4.48e-10	65.9
781	YL-06	DArT_PAV_0581	Framework	TGCAGTTTTTTTATGTATTGCCATTTAGGGTAGAATTCTGGTCGAAACTTTGCCATTACCATGTGTCCA	22.2	Lalb_Chr02	1612040	1611972	97.101	6.61e-27	121		NLL-20	1785683	1785615	95.652	2.13e-24	113
782	YL-06	DArT_SNP_0014	Framework	TGCAGCCCATCTGAAAATCAACAAAAAAGAAGTGAGGGCAGAAAAAATACAAGTGCATGACATACAAAA	26.2	Lalb_Chr02	1691237	1691167	92.958	3.64e-16	85.7		NLL-20	1871800	1871729	91.667	7.26e-12	71.9
783	YL-06	DArT_PAV_0864	Framework	TGCAGCTAAATAAAATACTTACGCAGAGCTTTTTTCATGGGGTTGCCATCGGTTTTGGATTTGGCTTTT	28.5	Lalb_Chr02	1806104	1806172	94.203	3.93e-22	105		NLL-20	2006264	2006332	95.652	2.13e-24	113
784	YL-06	DArT_SNP_0873	Redundant	TGCAGATAGTTTACTTATCAACTAAGGTATGCAGGATCATGCTTAGTCACCCACTCGACATGATCACAT	28.5
785	YL-06	SCAFFOLD184759.43307	Framework	AAACTATCTTCTAAAATGATTTATTTAATAAATTAATATCAATTTTTTTTATAGTTTTACATTAATATGGATACTACAATACTTCCTATGTGCACCAATCG	29.1	Lalb_Chr02	1815874	1815830	95.556	2.21e-12	73.8		NLL-20	2019860	2019823	97.368	1.84e-10	67.9
786	YL-06	SCAFFOLD184759.21650	Framework	CACTGTTTCACTGCAGACATCAACTTGGTTGTTTCTATTTCAACACTGTAGTCATTTTTTATGTAATCAGCTATTCTTTGGCCGAGAAAGAAGCATATTTT	30.8	Lalb_Chr02	1836494	1836434	91.935	1.37e-10	67.9		NLL-20	2042182	2042077	88.679	8.47e-22	105
787	YL-06	DArT_PAV_0870	Attached	TGCAGTGTAAATTATCCGAACAAGCTCAGTCAGTGAGTTATGGCTGTCATTACAGATCGGAAGAGCGGT		Lalb_Chr02	1894895	1894856	97.5	5.48e-12	71.9	2y hit	NLL-04	24862181	24862218	97.368	1.13e-10	67.9
788	YL-06	DArT_SNP_0129	Framework	TGCAGTCAAGCACAACCAGTTACGAAAGTAAAATCACTTTATGCAAACTTACAGATCGGAAGAGCGGTT	31.4	Lalb_Chr02	1925017	1924970	91.837	8.24e-08	58		NLL-20	2125927	2125882	95.652	4.65e-13	75.8
789	YL-06	DArT_SNP_0092	Redundant	TGCAGTATTATCTATATTGAGCTAACAGTGTCATTTTTTTTACAGATCGGAAGAGCGGTTCAGCAGGAA	31.4
790	YL-06	SCAFFOLD284343.2371	Redundant	GCTAATTTTTTCCTCCCGGAATGGTCGATTAGGTAAATGCCGAGAATTGTTCCAGCAGCATTCATGGCAGCAACTATGAGAGAGAGGAATAGAGCCAACTC	31.4	Lalb_Chr02	1993229	1993326	93.878	1.84e-34	147		NLL-20	2238378	2238475	91.837	1.48e-29	131
791	YL-06	SCAFFOLD229960.26478	Redundant	NNNNNNNNNNNNNNNNNNNNNNNNNNNNNNNNNNNNNNNCTCAGTCAGTGAGTTATGGCTGTCATTAACATATATGATATGTCTGTGTAAGTAGGCATATA	31.4	Lalb_Chr02	1894871	1894810	91.935	2.3e-15	83.8		NLL-04	24862205	24862266	87.097	4.5e-08	60
792	YL-06	SCAFFOLD229960.26230	Redundant	TTAAATACTTGTTGGGTTACTCCTCTCATTGTCAATTGGTTTTCAGATGGGATCTAAACACAACTATAATGATGACGCTCTACCCATAGAATATACTATTA	31.4	Lalb_Chr22	302624	302673	98	9.43e-18	91.7		NLL-15	3039866	3039818	95.918	1.23e-14	81.8
793	YL-06	DArT_PAV_0933	Framework	TGCAGTATGATAATGTAGTTTAGAAAGGAGTGTTCCGGTTTATACATTAGTTAGATGTTCTAGACCCTA	34.2								NLL-20	2300530	2300485	97.826	1.91e-15	83.8
794	YL-06	DArT_SNP_0352	Redundant	TGCAGCATACTCTTATAACAGATACTGTCAACAATTTTCTAAATGCTATGCTAGCTAAGAAGAATATAA	34.2								NLL-20	2300527	2300595	94.203	5.2e-22	105
795	YL-06	DArT_PAV_0178	Redundant	TGCAGTATGATAATGTAGTTTAGAAAGGAGTGTTCCGGTTTATACAGTTAGTTAGATGTTCTAGACCCT	34.2								NLL-20	2300530	2300481	98	7.82e-18	91.7
796	YL-06	DArT_PAV_0718	Framework	TGCAGCCGTTACCTGCCAGTGTAGTCAAAATTATAAATATTTACAGATCGGAAGAGCGGTTCAGCAGGA	35.9	Lalb_Chr02	2082992	2083033	95.238	8.56e-11	67.9		NLL-20	2361102	2361143	100	1.91e-15	83.8
797	YL-06	DArT_PAV_0619	Attached	TGCAGACATCTCATATTAGTCTGATTGTATTAGTTGTTTGCAAAATTTTGTGCACTTCATTATGACCAT									NLL-20	3011866	3011822	97.778	7.54e-15	81.8
798	YL-06	DArT_SNP_1153	Framework	TGCAGGAGCACCCGGGTATCAGCAAAGGAGAGAGGAAGAGGATATGCAAGCTGATGAATTGCAGAAAGC	38.8	Lalb_Chr02	2382654	2382722	97.101	6.61e-27	121		NLL-20	2728499	2728567	97.101	8.75e-27	121
799	YL-06	DArT_PAV_0788	Redundant	TGCAGGAGCACCCTGGTATCAGCAAAGGAGACAGGAAGAGGATATGCAAGCTGATGAATTGCAGAAAGC	38.8	Lalb_Chr02	2382654	2382722	100	1.11e-31	137		NLL-20	2728499	2728567	100	1.47e-31	137
800	YL-06	DArT_SNP_0359	Redundant	TGCAGCTTCATCAGGTACTAGCACTCCTGACATACCTAAAGGAATCAAGGATTTGAACAATGGATCCAA	38.8	Lalb_Chr02	2382814	2382882	94.203	3.93e-22	105		NLL-20	2728659	2728727	95.652	2.13e-24	113
801	YL-06	DArT_PAV_0186	Redundant	TGCAGGAGCACCCGGGTATCAGCAAAGGAGAGAGGAAGAGGATATGCAAGCTGATGAATTGCAGAAAGC	38.8	Lalb_Chr02	2382654	2382722	97.101	6.61e-27	121		NLL-20	2728499	2728567	97.101	8.75e-27	121
802	YL-06	DArT_PAV_0937	Framework	TGCAGCTAGTGTTTGATGAGCTACTGGAACGGGCAAGGGAGAAGGAGGAGAAAGAGGCTAAGAAGCGTA	47.5	Lalb_Chr02	2292104	2292170	97.015	1.03e-25	117	2y hit	NLL-20	2622346	2622414	97.101	8.75e-27	121	2y hit
803	YL-06	DArT_PAV_0436	Framework	TGCAGCTAGTGTTTGATGAGCTACTGGAACGGGCAAAGGAGAAGGAGGAAAAAGAGGCTAAGAAGCGTA	48.6	Lalb_Chr02	2292104	2292170	97.015	1.03e-25	117	2y hit	NLL-20	2622346	2622414	97.101	8.75e-27	121
804	YL-06	DArT_SNP_0382	Redundant	TGCAGCTAGTGTTTGATGAGCTACTGGAACGGGCAAAGGAGAAGGAGGAGAAAGAGGCTAAGAAGCGTA	48.6	Lalb_Chr02	2292104	2292170	98.507	4.23e-28	125		NLL-20	2622346	2622414	98.551	3.59e-29	129
805	YL-06	DArT_SNP_0315	Framework	TGCAGCCTCGGATAAAAAGAAAGGTCAAACACTGCAAATTCATAACTAACTGAAATTTCATACGACAAA	49.1	Lalb_Chr02	2205261	2205321	87.097	5.09e-06	52		NLL-20	2495124	2495162	92.308	1.7e-06	54
806	YL-06	DArT_SNP_1127	Redundant	TGCAGCCGTAACAAACATAACAAAACTCTGCCCAAACAAGAAAGAATCGATAATATGGTACGACGAGTG	49.1	Lalb_Chr02	2228882	2228943	93.548	5.91e-18	91.7		NLL-20	2520544	2520612	95.652	2.13e-24	113
807	YL-06	DArT_SNP_0564	Redundant	TGCAGATAGAAAAGAGATTTGTTTCAAGACTCAAGAATTTGGAAAGGCACAATATACACACACACACAC	49.1	Lalb_Chr02	2206111	2206166	94.643	9.22e-17	87.7		NLL-20	2495947	2496000	92.857	1.84e-12	73.8
808	YL-06	DArT_SNP_0271	Framework	TGCAGTTTCTGAAAAGCATGTGGCATTATTACAGATCGGAAGAGCGGTTCAGCAGGAATGCCGAGACCG	50.2	Lalb_Chr02	2111711	2111741	96.774	1.29e-06	54		NLL-20	2394745	2394775	100	6.99e-09	61.9
809	YL-06	DArT_SNP_0237	Redundant	TGCAGATCAGAGTACACCAGCTTCCAGCTTATGAAAATTTTGGACATTGATTTTTATAATACGAATAAT	50.2								NLL-20	2394742	2394702	95.122	4.48e-10	65.9
810	YL-06	DArT_PAV_0784	Redundant	TGCAGATCAGAGTACACCAGCTTCCAGCTTATGAAAATTTTGGACATTGATTTTTATAATACGAATAAT	50.2								NLL-20	2394742	2394702	95.122	4.48e-10	65.9
811	YL-06	DArT_SNP_1120	Framework	TGCAGACACCATTGTTGCAGCACGGACATTTTCAAGGCCAATGTTTTCAGCAAATCCAGCAAGGAATTT	51.9	Lalb_Chr02	1971703	1971635	98.551	2.71e-29	129		NLL-20	2212768	2212700	100	1.47e-31	137
812	YL-06	SCAFFOLD75021.7103	Framework	GAGCCAACTTACTCTACTTCAATTGATATTGATGGTGAGGATGCTCAGAAGTTCCTTGCTGGATTTGCTGAAAACATTGGCCTTGAAAATGTCCGTGCTGC	52.9	Lalb_Chr02	1971590	1971687	97.959	5.22e-44	178		NLL-20	2212658	2212752	98.947	1.78e-44	180
813	YL-06	DArT_PAV_0465	Framework	TGCAGTCTCAAGTACCTAATCAAAGTTATCACTCTGAAATGAAGTTCTCTAATGATCAGTGCTTTACAG	63	Lalb_Chr02	14726527	14726580	98.148	2.42e-20	99.6	2y hit	NLL-20	21973943	21974004	96.774	1.32e-22	107
814	YL-06	DArT_PAV_0464	Redundant	TGCAGTCTCAAGTACCTAATCAAAGTTATCACTCTGAAATGAAGTTCTCTAATGATCAGTGCTTTACAG	63	Lalb_Chr02	14726527	14726580	98.148	2.42e-20	99.6	2y hit	NLL-20	21973943	21974004	96.774	1.32e-22	107
815	YL-06	DArT_PAV_0290	Framework	TGCAGAGTAAGAAAGTCTAGACAATTTTCTGAGAAAAGTGATGTGTACAGTTATGGCATATTTTTGCTT	64.7	Lalb_Chr02	14827880	14827812	92.754	9.57e-20	97.6
816	YL-06	SCAFFOLD127249.10032	Framework	AATCCTTTCTCCGTTTATGTGTTTGTCGATAAGGTCAGATACCGCGTTAATAGTTTCACTAACTATAAACAACACTCTCTACCTTAATGTGTTGATTACTA	65.3	Lalb_Chr02	14924937	14925036	91.089	1.05e-26	121		NLL-20	21556857	21556761	90.722	1.42e-26	121
817	YL-06	SCAFFOLD97926.8027	Attached	TGAAATTTATTGTGACAAAGGCAGTTTTTAACTGACTCCTTCAATTTGTTGGAAGGAAAACATGCATCGAAGTTGTCCCTATGATAGTCAAATTATGTTCT		Lalb_Chr02	5991091	5990998	87.234	5.82e-16	85.7		NLL-20	8326027	8325940	87.5	1.23e-14	81.8
818	YL-06	SCAFFOLD27479.5083	Framework	AAAAAATCATGAACTTCAGAACAGGTCACCCAGACCCAAACCATTTACTACTCGACCCAGAAGTCATTTTAAAATAACTCATCTGAAACCAAAAACACCTG	68.5	Lalb_Chr02	5998157	5998057	91.089	4.33e-29	129		NLL-20	8336111	8336013	87.129	1.27e-17	91.7
819	YL-06	DArT_SNP_0446	Framework	TGCAGACTCACAGACAGGGCCAACCACATCAAAGTTCGCAACCTCGGCATTTGCTGGGGCAGGGGAAAT	82	Lalb_Chr02	13960842	13960774	100	1.11e-31	137		Scaffold_26_81	6348	6280	100	1.47e-31	137
820	YL-06	DArT_PAV_0666	Attached	TGCAGAGTTTGGCAAACCAGGCTGAATAATTACATGTTTGTTTCGAATATTGAGCATATACGATGCTGA		Lalb_Chr09	1799138	1799204	88.06	2.17e-11	69.9		NLL-17	1990669	1990729	86.885	1.09e-07	58
821	YL-06	alkaloid	Framework		84.9
822	YL-06	DArT_PAV_0503	Framework	TGCAGTGGTGTGTTCAACAAATTATAATTCATTTACATAGTAATATACAGAAATTACATTTCTTACAGA	93.5								NLL-20	20699635	20699597	94.872	6.99e-09	61.9
823	YL-06	DArT_SNP_1068	Framework	TGCAGTTTATAAGAGAAGAAAAGGACAACAAGTGATCCAGTCACTGAATTTATAAGCACCTGTCATATT	96.4	Lalb_Chr02	15935928	15935878	88.235	1.29e-06	54		NLL-20	20618152	20618203	92.308	1.77e-09	63.9
824	YL-06	DArT_SNP_0246	Framework	TGCAGCCACCTGCACCTCAAGCAATTAGAAAAGGATCAAACAGCAAAAGCCATATTTGAAACTCGCCTA	101.4	Lalb_Chr02	16089435	16089368	97.059	2.61e-26	119		NLL-20	20422496	20422553	93.22	1.18e-13	77.8
825	YL-06	SCAFFOLD140923.6765	Redundant	CACTGAGTGAGTTCCACCTGCAGCCACCTGCACCTCAAGCAATTAGAAAAGGATCAAACAGCAAAAGCCATATTTGAAACTCGCCTATAGGACTGTTTATC	101.4	Lalb_Chr02	16089449	16089353	95.876	1.23e-38	161		NLL-20	20422478	20422553	94.805	3.47e-24	113
826	YL-06	DArT_SNP_0192	Framework	TGCAGACTGGCACGTGTCACAGACACGTGACCACTTGTTGGAACTTCCAACACCATTGTTCTTCAACAT	103.8	Lalb_Chr02	16327719	16327648	95.833	4.08e-25	115		NLL-20	20118778	20118710	98.551	3.59e-29	129
827	YL-06	SCAFFOLD203124.860	Attached	GTCTGTGACACGTGCCAGTCTGCAGCGTGCATAGTGTATTGTCTTGCTGAGTCTCTCTACTTGTGCTCACTCTGTGATGCAAAACTTCATGCATCAAACTA		Lalb_Chr02	16338651	16338554	90.816	2.67e-27	123		NLL-20	20118755	20118852	92.857	6.07e-32	139
828	YL-06	SCAFFOLD203124.894	Attached	TGTATTGTCTTGCTGAGTCTCTCTACTTGTGCTCACTCTGTGATGCAAAACTTCATGCATCAAACTATGTTGCTTCATGGCATGAGCGTGTGTGGGTTTGT		Lalb_Chr02	16338617	16338517	89.109	2.57e-24	113		NLL-20	20118789	20118889	91.089	5.84e-29	129
829	YL-06	SCAFFOLD203124.875	Attached	CAGTCTGCAGCGTGCATAGTGTATTGTCTTGCTGAGTCTCTCTACTTGTGCTCACTCTGTGATGCAAAACTTCATGCATCAAACTATGTTGCTTCATGGCA		Lalb_Chr02	16338636	16338536	88.119	6.27e-22	105		NLL-20	20118773	20118870	89.796	8.79e-25	115
830	YL-06	DArT_SNP_0168	Framework	TGCAGGTTGTGCTTGCTCTTCCACTTGTAATCTTTCATAATACTTGACAAGAACATTCCATCCACTTGG	104.9	Lalb_Chr02	16392230	16392282	92.453	1.39e-12	73.8	2y hit	NLL-20	20064262	20064199	93.75	5.01e-19	95.6
831	YL-06	DArT_PAV_0133	Framework	TGCAGGAATCTCTTTGTAAATCAACAAATGGTAGAAAGTGGTGGAGAATAGTATGGTTTACTTCCGTTT	114.6								NLL-09	8580702	8580646	91.228	1.84e-12	73.8
832	YL-06	DArT_SNP_0187	Framework	TGCAGGATCTCTACTCCTCAAACAAAAAATCACAAGAAAACAATGATCTAGATCATTGTACTTTATTGC	116.3	Lalb_Chr02	16452530	16452592	93.75	9.22e-17	87.7		NLL-20	19873531	19873473	93.333	2.98e-14	79.8
833	YL-06	SCAFFOLD93540.9574	Framework	ATTATGATACCGAAACTGTAGATGTCGCTCTTCGTTGTTAACTTGTTTGTGGAAATGTATGCTGGATCCATGTAGCCATATGTACCTCTAAGCGCAGAATT	116.8	Lalb_Chr02	16427415	16427315	95.05	1.23e-38	161		NLL-20	19923424	19923524	98.02	1.14e-45	184
834	YL-06	SCAFFOLD4809.13605	Framework	GAGAATGGATTTGGTGGAACTGAAGATAAGTTACTTGCCCCACAAGCCTCCTTTAAGGCACGCAGTGGCCCTCTGCAGTATAGTATGGGATCGGGAGTAAT	119	Lalb_Chr02	16397051	16396951	96.04	5.03e-41	168		NLL-20	20057198	20057298	96.04	6.79e-41	168
835	YL-06	SCAFFOLD203124.21167	Framework	AACATGGTACATCATTCTATAAAAACAGATTGGATTTCAATGACTTTAGAGTTTCGTGATTTTGGTGCAGTCGAGCGAATTAGAAACGCAATCGCTTGAAC	119.5	Lalb_Chr02	16304282	16304188	87.368	2.39e-18	93.7		NLL-20	20146393	20146493	91.089	5.84e-29	129
836	YL-06	DArT_SNP_0177	Framework	TGCAGCGACTTCTTTTGATGCAAAAAGGGCAACTTATGGCGCTCAAAGGTTACAGATCGGAAGAGCGGT	121.2
838	YL-07	DArT_SNP_0213	Framework	TGCAGTGAAGAAAAAAACAAAGATTCACATGAATCAGTGGCTGAGTGTAGTCATGACTGAACCGATAAT	0	Lalb_Chr18	2494870	2494918	94.118	5.48e-12	71.9		NLL-16	15583164	15583100	89.394	1.13e-10	67.9
839	YL-07	SCAFFOLD133201.17159	Framework	CACACTTTGATCCATTGAACGTGTGAGTTCCCATGTTGTCCTATTTCTCCAACTGCAGAAGCTGCACCATTGGCTGAGAACAGAAGTGCCATGATCACAAG	1.1	Lalb_Chr18	2484275	2484372	94.898	7.56e-37	155		NLL-16	15594459	15594359	97.03	2.78e-43	176
840	YL-07	SCAFFOLD71660.4612	Framework	GCCTATATTTATTTGATGCTGCTATACATAGTTGGTCTTAATTCCGGATAAAAGTGAAGGTCGTATTAGGTAGTTGACAGTCAATGTAAAACTTTGTCGAA	3.9	Lalb_Chr03	1639051	1639108	93.103	5.6e-13	75.8		NLL-20	8077339	8077282	93.103	7.57e-13	75.8
841	YL-07	DArT_SNP_0243	Framework	TGCAGTATTTATAGTGTTGTTACTTGTATTTCTAGAATTTTCTTATTCTTCCTATCAACCACTGCCTCA	4.4	Lalb_Chr18	2249189	2249251	92.063	3.64e-16	85.7		Scaffold_145_73	5208	5144	95.385	5.2e-22	105
842	YL-07	DArT_PAV_0344	Framework	TGCAGCCTAAAAGATCGTATCCTTCGTTCTTCATATCCAGAAAGCACCCGGGCATAAAATAGGGCTTTC	5.5	Lalb_Chr18	2323245	2323313	95.652	1.61e-24	113	2y hit	NLL-16	15779360	15779292	97.101	8.75e-27	121	2y hit
843	YL-07	DArT_SNP_0520	Framework	TGCAGTTAGTAAACGTCAATGTGAGACACAGCTTTTCTGGTTATCAAAAACATGAATTCAGGAAAACAC	6	Lalb_Chr18	2317280	2317212	89.855	5.69e-15	81.8		NLL-16	15790452	15790520	92.754	1.27e-19	97.6
844	YL-07	DArT_PAV_1009	Framework	TGCAGTTTCGGTGGATTGGGTGTTTTTTGTCAGTTGGCAGTGTAATAGTAGGTAGTTTGGAACAAATAT	10	Lalb_Chr18	2012248	2012316	94.203	3.93e-22	105		Scaffold_260_5	19027	18971	100	2.13e-24	113
845	YL-07	SCAFFOLD131096.13072	Redundant	AAGCAAAATAGTGATAGCACAAATTAACAACCAAAACTTTCGACAGTTTATAGATAAGTTGGGAAGGCATAAAATTACCTTGATTTGCTAAATAAAATTTT	10	Lalb_Chr18	2014960	2014863	90.816	2.67e-27	123		Scaffold_260_5	16244	16333	92.222	3.61e-27	123
846	YL-07	DArT_PAV_0840	Redundant	TGCAGAACACACATACACTGATAACAAGTAACATAAAAAACCAGTTCTTTTCCTCACTATGATTATAAT	10	Lalb_Chr18	2014573	2014507	92.537	3.64e-16	85.7		Scaffold_260_5	16620	16676	87.719	6.73e-06	52
847	YL-07	DArT_PAV_0787	Redundant	TGCAGCATTCAGTTTCAGTACTACTAACTGACAAACATAAATCTATAAACATGGTTACAGATCGGAAGA	10								Scaffold_260_5	19036	19089	94.444	2.98e-14	79.8
848	YL-07	DArT_PAV_0008	Framework	TGCAGAACACACACGCACTGATAACAAGTAACATAAAAAAACAGTTCTTTTCCTCACTGTGATTATAAT	10.6	Lalb_Chr18	2014573	2014507	91.045	8.88e-14	77.8		Scaffold_260_5	16620	16676	89.474	2.76e-08	60
849	YL-07	DArT_SNP_0502	Framework	TGCAGTCCAAACCACGTCCCCAAACCTATCTCCAACCAATCAAATTGAAGAAAAAGTTACGAATATGTA	14.7
850	YL-07	DArT_SNP_0504	Redundant	TGCAGTTCTTTTATATTTAGCAAAGCTAACAAGTAACCATATACGGCTAAACTTTCATCTTCACCATGT	14.7								NLL-16	16560234	16560277	93.182	1.77e-09	63.9
851	YL-07	SCAFFOLD306788.5629	Framework	CAGTCGAAGCTTCGTCAATAGTTTGTAGGATACCATGCTACCTGGTTTATACTTAGTATTTTGCTTTAAGGTGTCATGTCATAAATTATATTTTTGCATCA	20.6	Lalb_Chr15	777644	777685	90.476	8.12e-06	52
852	YL-07	SCAFFOLD125670.6713	Framework	ATTCTATTTAATGTATATCATTATTCTAAGAATTATTATATTGTTTCCTCATCAAGAACTAGCGTAACAGAAGAAGAAATGACTCATGCTAAATTTTAATA	23
853	YL-07	DArT_SNP_0238	Framework	TGCAGCATGTATGATTTGGACCACAAATATGATACATTTTGTCATTACAGATCGGAAGAGCGGTTCAGC	23.6	Lalb_Chr18	15679436	15679473	92.105	5.09e-06	52
854	YL-07	DArT_SNP_0270	Redundant	TGCAGTTACATTCAAATTTACAATTCCATCATGAGAAAAAAAAAAATCAGAAATTGAGGAATAAAATAG	23.6								Scaffold_40_3	36503	36528	100	6.73e-06	52
855	YL-07	DArT_SNP_0244	Framework	TGCAGCCAAGAGACCATCGGCAAAAGAATTGTTGCATGATCCGTTTCTTGCGTCCAGTGATGCGTCAAC	24.1	Lalb_Chr18	15298932	15299000	89.855	5.69e-15	81.8		NLL-16	6294067	6293999	95.652	2.13e-24	113
856	YL-07	SCAFFOLD168494.32008	Framework	GAAGACACGGACGCAAAGAAGTTTGTCGGCAAATGCCTAGTAACTGCAGCAAAGAGACCATCGGCAAAAGAATTGTTGCATGATCCGTTTCTTGCGTCCAG	24.6	Lalb_Chr18	15298888	15298988	94.059	2.99e-36	153		NLL-16	6294111	6294011	97.03	2.78e-43	176
857	YL-07	SCAFFOLD77550.3713	Framework	CTGTTGAGAAATTCTCCCTCTGCAGAAACCCCATGCAAGGCTCCGGCTCCAGTTCCTGTTCCGATTTTTCACCGGCAGAATCACTCCTAATAGCATATTCC	31.8	Lalb_Chr18	17703385	17703287	94.949	1.91e-37	157		NLL-16	2830204	2830302	92.929	1.54e-32	141
858	YL-07	SCAFFOLD11982.21480	Framework	GTAAGCACCTGAAACATCGAATGAAAAATATTAAGAGATTTACATTTCTTGAAGGTAAAAGAGTCCCCGAAGAAATAAGTTCTCTGTTAGCATGCTAACTT	32.9	Lalb_Chr18	17898298	17898365	92.647	6.04e-19	95.6		NLL-16	2683614	2683511	88.462	2.14e-22	107
859	YL-07	DArT_PAV_0208	Framework	TGCAGTGTGGCTCTCCGATTGTTGTAAAGGGCAATATTATAAAAAAAACATTGCTATATACTCGTATTA	34.6	Lalb_Chr18	17883648	17883689	95.238	8.56e-11	67.9		NLL-16	2710837	2710793	93.333	4.48e-10	65.9
860	YL-07	DArT_PAV_0496	Framework	TGCAGATTCTTTCTCAGTCCATGATGGCAGAAACTCTAATTTGTTATTTTTATTTTTCCTATGAATTGA	36.3	Lalb_Chr15	18621589	18621656	91.176	2.25e-14	79.8		NLL-16	2614822	2614756	95.522	3.33e-23	109
861	YL-07	DArT_PAV_0012	Redundant	TGCAGTATGCCAAAAGCAATAGCAAATACGCAAAGGCCGAGTTTGTTGGGCAGACTCTTCAGTATCCTA	36.3	Lalb_Chr18	17971146	17971214	94.203	3.93e-22	105		NLL-16	2607931	2607863	91.304	3.09e-17	89.7	2y hit
862	YL-07	DArT_SNP_0358	Redundant	TGCAGTATGCCAAAAGCAATAGCAAATACGCAAAGCCTGAGTTTGTTGGGCAGACTCTTCAGTATCCTA	36.3	Lalb_Chr18	17971146	17971214	97.101	6.61e-27	121		NLL-16	2607931	2607863	91.304	3.09e-17	89.7	2y hit
863	YL-07	DArT_PAV_0689	Framework	TGCAGTATGCCAAAAGCAATAGCAAATACGCAAAGCCTGAGTTTGTTGGGCAGACTCTTCAGTATCCTA	36.9	Lalb_Chr18	17971146	17971214	97.101	6.61e-27	121		NLL-16	2607931	2607863	91.304	3.09e-17	89.7	2y hit
864	YL-07	DArT_PAV_1006	Framework	TGCAGATTCTTTCTCAGTCCATGAAACTCTAATTTGTTATTTTTCTCTTTCCTATGAATTGAAAGGCTT	38								NLL-16	2614822	2614747	85.526	1.13e-10	67.9
865	YL-07	DArT_PAV_0819	Framework	TGCAGGATTAGACAAATGATAAACAACCCAATAAAGAATTACAGATCGGAAGAGCGGTTCAGCAGGAAT	44
866	YL-07	DArT_PAV_0422	Redundant	TGCAGGATTAGGCAAATGATAAACAACCCAATGAAGATTTACAGATCGGAAGAGCGGTTCAGCAGGAAT	44
867	YL-07	DArT_PAV_0919	Framework	TGCAGGGACTTTTCAAATTGTTCTCTTATGATTGTGAATTATGAATTTGATAATCTGCCTGAATTATGA	46.8								Scaffold_74_35	46845	46788	96.61	1.98e-18	93.7
868	YL-07	DArT_PAV_1011	Framework	TGCAGTTGCCAATCTTGCATATGCATGCTTAGAGTTGAATGGGAGAAAACGACCAACTATGAAAGAAGT	47.4	Lalb_Chr18	18473690	18473622	94.203	3.93e-22	105	2y hit	NLL-16	2043490	2043558	100	1.47e-31	137
869	YL-07	DArT_PAV_0498	Framework	TGCAGACTATGTGTTGATGAGGACACTAAATAGTAGAAAATGATCCATAAAGCCCTTTGGTAAAGCTAA	48.4
870	YL-07	DArT_PAV_0061	Redundant	TGCAGGGATAGAACTAGGCATGGCCAAAACTAGCCCTCCTAAAACAATTCCTTACAGATCGGAAGAGCG	48.4								NLL-16	2030083	2030135	88.679	1.09e-07	58
871	YL-07	DArT_PAV_0995	Framework	TGCAGTGTTTCTATGCTTGGATTTTCAAGAAATTTCTCTTTATTTTCGTCTGTATCATGTTCTATATTC	50	Lalb_Chr18	18504243	18504201	95.349	2.17e-11	69.9		NLL-16	2017513	2017581	94.203	5.2e-22	105
872	YL-07	SCAFFOLD201871.18997	Framework	AACTTTTAAATCAGCACATGTGGCCTCTTCTAAAAGTTGGAGGGGGCTTTGGGACTGAAAGAAGTGCTGCAGTTGTGGCTAGTTTGAGTGCAAGGGTTGGA	51.6	Lalb_Chr18	18550828	18550728	97.03	2.06e-43	176		NLL-16	1959719	1959813	93.684	1.54e-32	141
873	YL-07	DArT_SNP_0982	Redundant	TGCAGCACTTCTTTCAGTCCCAAAGCCCCCTCCAACTTTTAGAAGAGGCCACATGTGCTGATTTACAGA	51.6	Lalb_Chr18	18550758	18550822	95.385	3.93e-22	105		NLL-16	1959783	1959719	92.308	3.09e-17	89.7
874	YL-07	SCAFFOLD234031.9210	Framework	ATGCTACCACAACAGGCCGCAACGCAACCGCATCGGACCACATCGGGCCGCATCGATGTCAAAAATATGTTTTTACTCACAAAGNNNNNNNNNNNNNNNNN	53.2	Lalb_Chr05	9351936	9351872	92.424	5.6e-13	75.8		NLL-06	22742732	22742799	92.647	8.15e-19	95.6
875	YL-07	SCAFFOLD56511.52413	Framework	TATCTCTGCCTTTGTCCCACTTTGATACTGAACTCCTAGGCCAGGACCTATTGGTTTGTTGCTTCCAGAAGCAACATTTTCTGAAGGACAAGATGATGTTA	64.1	Lalb_Chr18	18867948	18868048	96.04	5.03e-41	168		NLL-16	1597606	1597506	96.04	6.79e-41	168
876	YL-07	SCAFFOLD56511.17575	Framework	TAACAACAACAACAACCATGGCAATAGCAATGGCTATGGCTATGGCAATATCAATGGAAATAGCAATGGCTATGGCAATGGCAATAGCAATGGCTATGGCT	68.7	Lalb_Chr18	18832649	18832681	100	5.4e-10	65.9
877	YL-07	SCAFFOLD56511.3401	Framework	ATGGATGAAAGGTGGTCTCACGAAGCAAGCTGCAGGTTAATTACAAGCTTGAACACTTAGTCATGAATCAAGCTATATATGATGATGCATGTGAAAAATGC	69.2	Lalb_Chr18	18809027	18809072	93.478	1.37e-10	67.9		NLL-16	1657577	1657534	95.455	1.18e-11	71.9
878	YL-07	DArT_SNP_0224	Framework	TGCAGGCCTATTAGCCATGTTTTCAAGAGACCACTTTGAGCATTGCCATTACTTTTATCCGGTACTCGA	72.6	Lalb_Chr18	19112802	19112868	92.537	1.49e-18	93.7		NLL-16	1325579	1325521	94.915	1.98e-18	93.7
879	YL-07	SCAFFOLD152979.4206	Framework	TTTCTTAATCCCCTGATGTAACATGTACTTCATCACTTTCTGTCGAACATTTTCCATGAGCTTTTGGGATCAACTATGTATTGAGTTCTAGAGGCAGCTAT	77.1	Lalb_Chr18	19244770	19244871	97.059	1.27e-41	170		NLL-16	1193975	1193874	95.098	1.02e-36	155
880	YL-07	SCAFFOLD152979.31995	Framework	AAAATAGGAACCGATCTTCACTATCGAATAGAAATATAGGGAACTGAGCTGTCCTTGCATTACTTCTTTTTGTTACAAGATTTTCCTCCTCTCAATCAAAA	78.1	Lalb_Chr18	19269931	19270025	94.737	4.66e-35	149		NLL-16	1162302	1162264	97.436	4.67e-11	69.9
881	YL-07	DArT_PAV_0687	Framework	TGCAGAGAATCAAATACACTGGTCATAAATTCACACAACTTCAAAAAATCAAAGGCCTAAATATATTAC	88.1	Lalb_Chr18	19592503	19592568	92.424	5.91e-18	91.7		NLL-16	849666	849599	95.588	8.43e-24	111
882	YL-07	DArT_PAV_0896	Framework	TGCAGACAGAGGGTCCTCTGTGGCATGTGCCATAATATTACAGATCGGAAGAGCGGTTCAGCAGGAATG	88.7	Lalb_Chr18	19593673	19593712	95	1.34e-09	63.9		NLL-16	848500	848461	95	1.77e-09	63.9
883	YL-07	DArT_SNP_0866	Framework	TGCAGGGTCTGATTGAGTGCGTAATGGATGCAAGTGATAACACCAGGTAATTCATTCCAGCAAATAAAC	89.8	Lalb_Chr18	19567250	19567194	92.982	5.69e-15	81.8		NLL-16	879213	879274	98.387	5.4e-25	115
884	YL-07	SCAFFOLD148416.42336	Redundant	TCATTCCGGGTGAATCCTCTGCGATACTGGAGACATAAGTACTGCAAAAATAAAGAATAAAATAATACGATTTTATCTTGTTTTTATCGATTATACTAGTA	89.8
885	YL-07	SCAFFOLD148416.41826	Redundant	AAGCAAGTTACTTGGCGCACAAGGGCACTCGTCGTTACAGACTGGACAAGGCGTTTTGTTTTCGGGAGGGACTCAAGTCGCATCTGAGTAAGGGAATGAAT	89.8	Lalb_Chr18	19579061	19579157	93.814	7.28e-34	145		NLL-16	862153	862057	91.753	5.84e-29	129
886	YL-07	SCAFFOLD148416.41829	Redundant	CAAGTTACTTGGCGCACAAGGGCACTCGTCGTTACAGACTGGACAAGGCGTTTTGTTTTCGGGAGGGACTCAAGTCGCATCTGAGTAAGGGAATGAATACA	89.8	Lalb_Chr18	19579064	19579157	93.617	4.49e-32	139		NLL-16	862150	862057	91.489	3.61e-27	123
887	YL-07	DArT_PAV_0560	Framework	TGCAGAGAATCAAATACAGTGGTCATAAATTCACACAACTTCAAAAGATCAAAGGCCTAAATATATCAA	90.3	Lalb_Chr18	19592503	19592571	89.855	5.69e-15	81.8		NLL-16	849666	849601	92.424	7.82e-18	91.7
888	YL-07	DArT_PAV_0707	Framework	TGCAGCATAAAAAATAACATGAATTAGTCGAATAGTATGACTTCTTCTTACAGATCGGAAGAGCGGTTC	95.8	Lalb_Chr18	19703219	19703164	87.5	8.24e-08	58
889	YL-07	DArT_PAV_0154	Redundant	TGCAGCATAAAAAATAACATGAATTAGTCGAAATAGTATGACTTCTTCTTACAGATCGGAAGAGCGGTT	95.8	Lalb_Chr18	19703219	19703194	100	5.09e-06	52
890	YL-07	DArT_PAV_0563	Framework	TGCAGTCTGTGAATCTTGAGCTCCAGATTAGAACCGATCTGAACGAGTTTATCTCTATTGTCAGTGACC	96.4	Lalb_Chr18	19743165	19743099	92.537	1.49e-18	93.7		NLL-16	707245	707313	94.203	5.2e-22	105
891	YL-07	DArT_SNP_0094	Redundant	TGCAGTCTGTGAATCTTGAGCTCCAGATTAGAACCGATCTGGACGAGTTTATCTCTATTGTCAGTGACC	96.4	Lalb_Chr18	19743165	19743099	94.03	6.13e-21	101		NLL-16	707245	707313	95.652	2.13e-24	113
892	YL-07	DArT_PAV_0006	Framework	TGCAGTGTAAATACCTTTATTTATTGGTAAAAGTATTGTTTGTATAAGTATTATTTGCTTTCATAGGAG	97.5	Lalb_Chr18	19720102	19720042	88.71	5.09e-06	52		NLL-16	721866	721927	91.935	4.65e-13	75.8
893	YL-07	DArT_SNP_0083	Framework	TGCAGATAAAAATTTTAGAAACTTGCACTGACTATGGGTATGTTACAGATCGGAAGAGCGGTTCAGCAG	106.8
894	YL-07	DArT_SNP_0067	Framework	TGCAGTGACACAAGTCATCAGTCAATAAGACACACATAGATGGAGAGGCTGAGAAATAGTATCTACCGT	108.5	Lalb_Chr18	20182668	20182606	90.476	8.88e-14	77.8		NLL-16	9550	9612	90.476	1.18e-13	77.8
895	YL-07	DArT_SNP_0003	Redundant	TGCAGCTCTTCCCTTTGATTAGTCTATGTTTATTTTATAAATGGAGAAAAGTAATGTACCTATTACAGA	108.5	Lalb_Chr18	20107573	20107637	92.308	2.33e-17	89.7		NLL-16	78003	77939	92.308	3.09e-17	89.7
897	YL-08	DArT_PAV_0516	Framework	TGCAGTTGTTGATCGCACTCCAAATCGGATAGGTTCATGCGTGATCCGACTTGTAAAAACCCTACAATA	0	Lalb_Chr10	1781970	1782036	92.537	1.49e-18	93.7		NLL-08	2512543	2512609	89.552	1.18e-13	77.8
898	YL-08	DArT_PAV_0217	Redundant	TGCAGACTGGGCAGGAATTGCAAACCAGTAATAGTTCGTTCTGATTCTAGCGATGCAACCAGCAATTTG	0	Lalb_Chr10	1781973	1781905	88.406	1.39e-12	73.8		NLL-08	2512546	2512478	86.957	4.48e-10	65.9
899	YL-08	DArT_PAV_0439	Framework	TGCAGAGAACAAGATGAAGTCAAATGGTGAGACAATGGAGCAAATTATAGTGGTCAATTAGATACTTAT	5.3	Lalb_Chr25	2388779	2388814	97.222	1.34e-09	63.9		NLL-09	3338301	3338362	91.935	1.91e-15	83.8
900	YL-08	DArT_SNP_0273	Redundant	TGCAGCAATTGTTGGAACTTCTATGGTCCTCCAATGATGAGTTGTTGTTTTCCCATTATTATTGAAGCA	5.3	Lalb_Chr10	3009603	3009671	88.406	1.39e-12	73.8		NLL-16	9808364	9808296	85.507	1.09e-07	58
901	YL-08	DArT_PAV_0964	Redundant	TGCAGGACTAGCACATGTACATTTTGTCAATAAATACAGCAAAGAGTGACAAGATGCTTTACAGATCGG	5.3
902	YL-08	DArT_SNP_0281	Redundant	TGCAGGGTCAATATAGTCTTGTGTTTTTCATTTATTTGAGTAATTTACAGATCGGAAGAGCGGTTCAGC	5.3
903	YL-08	DArT_SNP_0345	Redundant	TGCAGTCTCAGGGAATTGTTCTCTTATGAGAAATTTAGCACCTCTATATTCAAATATGAACAGCATAAG	5.3	Lalb_Chr12	2142536	2142604	91.304	2.33e-17	89.7		NLL-01	22414569	22414637	91.304	3.09e-17	89.7
904	YL-08	DArT_PAV_0358	Redundant	TGCAGCAATTGTTGGAACTTCTATGGTCCCCCAATGATGAGTTGTTATTTTCCCATTATTATTGAAGCA	5.3	Lalb_Chr10	3009603	3009671	86.957	3.38e-10	65.9		NLL-16	9808364	9808296	85.507	1.09e-07	58
905	YL-08	DArT_SNP_0347	Redundant	TGCAGTGCATTGTTCATCTATTTGGAAGAACATTTTCAGCCAACCTACATAGTTACAGATCGGAAGAGC	5.3	Lalb_Chr10	271263	271317	94.545	3.64e-16	85.7		NLL-08	5749	5802	90.741	1.13e-10	67.9
906	YL-08	DArT_SNP_1117	Redundant	TGCAGTGCAAATCTGACAATTCCAAAGCCTCATCACTAATGCCCCTGCTACAAGAACATCACCACTGGT	5.3	Lalb_Chr10	3048703	3048769	95.522	2.52e-23	109		NLL-11	17035120	17035052	98.551	3.59e-29	129
907	YL-08	DArT_SNP_0210	Redundant	TGCAGTCACATTGTATTTAGCGTAATTGTGAAATAATGCTTCAGTCACAGCTACGATTATGAAGTGCAA	5.3
908	YL-08	DArT_PAV_0779	Redundant	TGCAGAAGTATCAGAGACCATAGACAAGTCCTCTTCCCCATGCTCATAAGCCTCTCCCTTTGGTTTTTC	5.3
909	YL-08	DArT_SNP_0212	Redundant	TGCAGCCATAACAATAATGTAAGAAATTGAAAAGGAGTATTATGGGTAATCAAAACGTTAGAAGATTAC	5.3
910	YL-08	DArT_PAV_1001	Framework	TGCAGTCACATTGTATTTAGCGTAATTGTGAAATAATGCTTCAGTCACAGCTACGATTATGAAGTGCAA	5.8
911	YL-08	DArT_PAV_0927	Redundant	TGCAGTCTCAGGGAATTGTTCTCTTATGAGAAATTTAGCACCTCTATATTCAAATATGAACAGCATAAG	5.8	Lalb_Chr12	2142536	2142604	91.304	2.33e-17	89.7		NLL-01	22414569	22414637	91.304	3.09e-17	89.7
912	YL-08	DArT_SNP_0263	Framework	TGCAGAAAGCATTCAAGTAAAAAAATTTATAACTGATTCGAAATTCAGAAAAAAGAAAGGATATAAAAC	6.3	Lalb_Chr10	3225377	3225432	89.286	1.34e-09	63.9		NLL-11	16889701	16889664	94.737	2.76e-08	60
913	YL-08	SCAFFOLD180967.2591	Redundant		6.3
914	YL-08	DArT_PAV_0215	Framework	TGCAGCTGTTATGTCATTATGGTACTTCTTTATCCCACATTTGTACACTTTTATTCAACACTTGCTTTT	14.3	Lalb_Chr04	5127426	5127365	88.71	2.09e-08	60		NLL-11	6403704	6403773	92.857	7.82e-18	91.7
915	YL-08	SCAFFOLD297622.7656	Framework	NNNNNNNNNNNNNNNNNNNNNNNNNNNNNNNNNNNGACCATATACACAATATCACACCCAACTTGGACAATTAGCTGCTGAGGCAGGACTATCCATGGTCC	14.8	Lalb_Chr04	5127579	5127644	90.909	2.3e-15	83.8		NLL-11	6403551	6403486	96.97	8.79e-25	115
916	YL-08	DArT_SNP_0117	Redundant	TGCAGCAGTTATGTCATTATGGTACTTCTTGATCCCACATGTGTACACTTTTATTCAACACTTGCTTTT	14.8	Lalb_Chr04	5127426	5127365	90.323	8.56e-11	67.9		NLL-11	6403704	6403773	94.286	3.21e-20	99.6
917	YL-08	DArT_PAV_0630	Redundant	TGCAGCAGTTATGTCATTATGGTACTTCTTGATCCCACATGTGTACACTTTTATTCAACACTTGCTTTT	14.8	Lalb_Chr04	5127426	5127365	90.323	8.56e-11	67.9		NLL-11	6403704	6403773	94.286	3.21e-20	99.6
918	YL-08	DArT_SNP_0973	Framework	TGCAGTGGCGGCGGTAATGGCGGCAGGAGAAGGTGCGGAGGCAGCAATGGCGGACAGGCTGTCGGTGAG	15.9	Lalb_Chr10	14319395	14319459	92.308	2.33e-17	89.7		NLL-11	7087513	7087467	95.745	1.18e-13	77.8
919	YL-08	DArT_PAV_0309	Redundant	TGCAGCTTGCTTGACATAGTTTTTGATTACAGATCGGAAGAGCGGTTCAGCAGGAATGCCGAGACCGAT	15.9
920	YL-08	DArT_PAV_0662	Redundant	TGCAGGAAGAGAAATAGGCCAAACATTTCAGTTATAGATTTTACAGAACACAATTCCAAACTAAATTTT	15.9	Lalb_Chr10	14384034	14383976	91.667	5.48e-12	71.9		NLL-11	6920298	6920365	92.754	7.54e-15	81.8
921	YL-08	DArT_PAV_0147	Redundant	TGCAGGAAGAGAAATAGGCCAAACATTTCAATTATAGATTTACAGAACACAATTCCAAAACTAAATTTT	15.9	Lalb_Chr10	14384034	14383971	95.313	1.55e-21	103		NLL-11	6920298	6920365	97.059	3.46e-26	119
922	YL-08	DArT_SNP_1275	Framework	TGCAGCCAATAGCAACTTGGGTCTTGTAGGGACACCAAATGGACCTTTGTGTGGCACTTCATGCCCTAG	22.9	Lalb_Chr10	14228708	14228639	90	3.51e-13	75.8		NLL-11	7235104	7235173	92.857	7.82e-18	91.7
923	YL-08	DArT_SNP_0485	Redundant	TGCAGTTACACTTGGATGATAATTATTATAATACTGCCTGTTCGCCTGCGTTTTATCGCCATAAAGCAG	22.9	Lalb_Chr10	13933539	13933474	93.939	2.42e-20	99.6		NLL-11	7762235	7762300	93.939	3.21e-20	99.6
924	YL-08	DArT_SNP_1361	Redundant	TGCAGAATTTCTGATCTCAAGGCACTGAATTTTATTTTAGTTTATTCTCTTTGTGGTGTCTGTGATCTT	22.9	Lalb_Chr10	14182435	14182501	95.522	2.52e-23	109		NLL-11	7316505	7316444	98.387	5.4e-25	115
925	YL-08	DArT_PAV_0142	Framework	TGCAGCATTGTTCTTGAGGAAACAATAGACGAGGAAACGTGGCGGCAAAGTTCACTCTATTACAGATCG	23.4
926	YL-08	DArT_SNP_0494	Framework	TGCAGAAATCACACATGTGTCTTTGAGTTATTAGGAACTCTGGGGATATCACTTCTATGAATACTTCAT	25.1
927	YL-08	DArT_SNP_1189	Framework	TGCAGCACAAATCAAGCCATCATTACAGATCGGAAGAGCGGTTCAGCAGGAATGCCGAGACCGATCTCG	37.1
928	YL-08	DArT_SNP_1296	Framework	TGCAGCATTGAACAGTTCTTCGAATTTGCCCCAACCGGAATTCCAAGATATAGAAAGGGAATGGAGCCA	37.7	Lalb_Chr22	10594524	10594565	92.857	2.09e-08	60		NLL-11	30965586	30965623	92.105	6.73e-06	52
929	YL-08	DArT_SNP_1325	Framework	TGCAGGTTGATCAGTCTCTTGAACAAGCTGCTTCAAGGCCTGATCGGGCTGTCTTTCAAATAGCTTGAA	40.6	Lalb_Chr23	867615	867547	94.203	3.93e-22	105		NLL-03	24717375	24717443	95.652	2.13e-24	113
930	YL-08	DArT_SNP_0533	Framework	TGCAGTTGATCAAATGGATCAAAAATTTGAAGGTTTATTGTTTTACCTTTGCCCAAAGTAAATGATTCT	44.6	Lalb_Chr23	1599561	1599501	87.097	5.09e-06	52
931	YL-08	DArT_SNP_0221	Framework	TGCAGGAGAGGTACCACTGGAAGATTCTATCATTACTTTCTTATCTTGCTTTGGTTACAGATCGGAAGA	54.1	Lalb_Chr23	1881634	1881582	90.566	3.38e-10	65.9		NLL-03	23582952	23583004	94.34	7.54e-15	81.8
932	YL-08	SCAFFOLD179082.10097	Framework	TCCCCTTCTTGCCAACAGATTTTATTGTGTCAATCCATGCCTGCTCATCGGTCTGATATTTGCCAAATGATAGCTGCAGCCACCAATAATACCAATATCCA	54.6	Lalb_Chr23	1977009	1976915	94.737	4.66e-35	149		NLL-03	23473528	23473622	94.737	6.3e-35	149
933	YL-08	SCAFFOLD179082.49056	Redundant	GATAGTAGCCTAGCCATTGAAAGACATCATACTAGTTTTCTCCCAACCTATTTGCTAAAATATTCCTAAATTTTCTAAAGTCAGAACTTAACCTCGAACAT	54.6	Lalb_Chr23	1944276	1944178	87	1.47e-16	87.7		NLL-03	23512348	23512448	89.216	5.22e-20	99.6
934	YL-08	SCAFFOLD213834.6995	Framework	TTCCAATATTCATTTTTTAACGTCCTACCCGAAAATAGAAGGGAATACTTAAGCTTGATGAGTGATATTTCAGAGAGGTGTTTATGACGGTCTGCTCGATG	61.1	Lalb_Chr23	2308197	2308292	90.625	4.17e-26	119		NLL-03	22961064	22960964	92.079	2.4e-31	137
935	YL-08	SCAFFOLD159908.46671	Redundant	TAATTTTACCTAGAGTCAAATCCAGGTCTAGCAGAATTCAGTTTATTGTGACATGAAGTAGAATTCAATTTATTGTGACATGAAGCAGAATTTAGTTTGTT	61.1	Lalb_Chr23	2196451	2196516	89.552	3.46e-11	69.9		NLL-03	23079622	23079568	92.727	1.91e-13	77.8
936	YL-08	SCAFFOLD159908.36267	Redundant	ACAATAACCGAGTTTTTATCCGACTACGTGATCTGCAACATGGATCTAACGATTTCATAAAGAAAAATAAAAAAGCATGAGAGGTTACTTGTCCTCAAAAA	61.1
937	YL-08	SCAFFOLD159908.37054	Redundant	CGGTCCAATCTGGATCGGCCTGGATCCAAGAGGTGGTCTGAAAACCGGACCGTACCGATCGGTCTTCAATAAAAAAGTCCAATACAATCCAAACACTTTCG	61.1	Lalb_Chr14	806629	806569	86.885	1.32e-07	58		NLL-03	2170654	2170735	91.463	2.14e-22	107
938	YL-08	DArT_SNP_1247	Attached	TGCAGAGTTCCTAGTTTTGATCATTTATTTTTTACAGATCGGAAGAGCGGTTCAGCAGGAATGCCGAGA
939	YL-08	DArT_SNP_0419	Attached	TGCAGCCTACAGATCAAATACGGAAGACAATAGTGGGATGCATGACATTGACTTACAGATCGGAAGAGC		Lalb_Chr23	2234660	2234613	91.667	1.34e-09	63.9		NLL-03	23026960	23026994	94.286	1.7e-06	54
940	YL-08	DArT_SNP_1278	Attached	TGCAGTTGAATAATTTTATTTACATTGGAAGTGTTTGTATAAGTTCTTCATGTGGCGATGATATGAATC									NLL-03	22880639	22880688	92	1.13e-10	67.9
941	YL-08	DArT_PAV_0946	Attached	TGCAGTAAATGCAATGACAATAATAGCTGGTGAAACACACTTTTCCTTCTACTTCTATCATCCTAGCTT		Lalb_Chr23	2189304	2189248	89.474	5.28e-09	61.9		NLL-03	23086558	23086613	91.071	4.48e-10	65.9
942	YL-08	DArT_SNP_1218	Attached	TGCAGTGTTTGGTGATACAATCATTTTGCGGACTTCTTTCGCTGTCTATGAAACATTACAGATCGGAAG		Lalb_Chr23	2234664	2234692	100	8.24e-08	58		NLL-03	23026963	23026911	94.34	7.54e-15	81.8
943	YL-08	DArT_SNP_1317	Attached	TGCAGTTCTTCTACCAAAGAAATTGAAGGGAAAAAACACTGTAGTTCTGCCATGGGGCACATGTACTAT		Lalb_Chr23	2196441	2196374	91.176	2.25e-14	79.8		NLL-03	23079640	23079700	98.361	2.13e-24	113
944	YL-08	DArT_PAV_0858	Attached	TGCAGCCTACAGATCAAATACGGAAGACAATAGTGGGATGCATGACATTGACTTACAGATCGGAAGAGC		Lalb_Chr23	2234660	2234613	91.667	1.34e-09	63.9		NLL-03	23026960	23026994	94.286	1.7e-06	54
945	YL-08	SCAFFOLD284606.10887	Framework	TTGTTTCCAGGATTTATACCCATGACCTCCAGCTCACAAGGCAAACAACCTTACCGATGTGCCTAGGCTCACTCTCTTATATTATGGATTTAATACTATTT	61.7	Lalb_Chr23	2387892	2387990	91.089	2.67e-27	123		NLL-03	22817761	22817661	91.089	5.84e-29	129
946	YL-08	SCAFFOLD284606.20137	Redundant	TTAGCCCTTGCTGACTGCAGTCAAAATACGAAAATGCATAAAATCAAGCAACTTTTCCCTTTTCCAGTGTAAAGGGATTGAAGATGATATAAATACAAGGG	61.7	Lalb_Chr23	2396728	2396812	89.412	1.53e-19	97.6		NLL-03	22809441	22809375	91.045	1.91e-13	77.8
947	YL-08	SCAFFOLD284606.15521	Redundant	TAAATAATCCGATGGGGTTGGGTTAGTGATGAGGGGTTTGATAGACATTAGGTTATATGTTCAAACCTCATCATCACTATTGCACCAACAAAAAGTGAAGC	61.7	Lalb_Chr23	2392270	2392307	94.737	3.33e-08	60		NLL-03	22813351	22813269	91.566	5.42e-23	109
948	YL-08	SCAFFOLD284606.15515	Redundant	TCTCGTTAAATAATCCGATGGGGTTGGGTTAGTGATGAGGGGTTTGATAGACATTAGGTTATATGTTCAAACCTCATCATCACTATTGCACCAACAAAAAG	61.7	Lalb_Chr23	2392270	2392302	96.97	1.32e-07	58	2y hit	NLL-03	22813351	22813274	92.308	2.14e-22	107
949	YL-08	SCAFFOLD284606.15542	Redundant	GTTAGTGATGAGGGGTTTGATAGACATTAGGTTATATGTTCAAACCTCATCATCACTATTGCACCAACAAAAAGTGAAGCAAGCTTAAAATATGATCCGGT	61.7	Lalb_Chr23	2392270	2392325	94.643	1.47e-16	87.7		NLL-03	22813347	22813251	91.753	5.84e-29	129
950	YL-08	SCAFFOLD232361.16741	Framework	AGAAATAACCCTGCAGAAATGATGGCAGCCCTTTACCTACAAGTCAGTATTATAAGTCAGGCCCTTATTTTTGTCACTAGGTCCCGCAGCTGGTCCTATGT	63.5	Lalb_Chr23	2510911	2511011	97.03	2.06e-43	176	2y hit	NLL-03	26227780	26227880	97.03	2.78e-43	176
951	YL-08	SCAFFOLD171500.16223	Framework	TTTCTGTTTCTAGAACTTGTCTGCTGCAGTTTTTACCATTATAAAACAAAGACATGTCAGAAGAGTGGTTCTCCAATGAAGCATTTTGTATTTTAAACACT	64	Lalb_Chr23	2478783	2478693	94.505	1.14e-32	141		NLL-03	22705335	22705423	95.506	9.83e-34	145
952	YL-08	SCAFFOLD171500.3832	Redundant	AAAAGTCGACCAAAGATCTGTACATGGGACTCTTGCTAATCATAGACGCTGGGACAGAAGTTCAATTTATCAAACTCAAACTTAATTTGAAACTGTTATTT	64	Lalb_Chr23	2493281	2493232	90	3.33e-08	60		NLL-03	22693775	22693874	97	1.1e-42	174
953	YL-08	DArT_SNP_1188	Framework	TGCAGAAATGATGGCAGCCCTTTACCTACAAGTCAGTATCATAAGTCAGGCCCTTATTTTTGTCACTAG	64.6	Lalb_Chr23	2510922	2510990	94.203	3.93e-22	105		NLL-03	26227791	26227859	95.652	2.13e-24	113
954	YL-08	DArT_SNP_1227	Redundant	TGCAGTTTTTACCATTATAAAACAAAGACATGTCAGAAGAGTGGTTCTCCAATGAAGCATTTTGTATTT	64.6	Lalb_Chr23	2478759	2478693	92.537	1.49e-18	93.7		NLL-03	22705357	22705423	95.522	3.33e-23	109
955	YL-08	DArT_PAV_0904	Redundant	TGCAGTTTCATCAATATTTACTATGATGAGGGTTCTGTTTGTATTGTTCTTTTTACTCATCATAATTAT	64.6	Lalb_Chr11	1392338	1392405	86.765	3.26e-07	56		NLL-15	19389403	19389345	88.136	1.7e-06	54
956	YL-08	DArT_SNP_1248	Framework	TGCAGATAATTGGATTTCAACTCCACCCCCTTCCAAACAAGGAAACTAAACGAATAAGATCTCAGGATC	65.7	Lalb_Chr23	2731351	2731393	95.349	2.17e-11	69.9		NLL-03	26497618	26497683	95.455	1.32e-22	107
957	YL-08	DArT_SNP_0337	Framework	TGCAGTTCTGATGGCAGGGCTGAATTATGAAGCTGAATATGGTGACAGCCATGATATTCTGAAGGCACT	68.5	Lalb_Chr23	2608078	2608014	96.923	1.61e-24	113		NLL-03	26331156	26331090	98.507	5.61e-28	125
958	YL-08	DArT_SNP_1103	Redundant	TGCAGTGTGCCAAATTGATTGGCCGAGGAACCGTTTACTGATTCAAGTACTTGATGATTCGGATGATGA	68.5	Lalb_Chr23	2578647	2578579	95.652	1.61e-24	113		NLL-03	26300233	26300165	95.652	2.13e-24	113
959	YL-08	DArT_PAV_0182	Redundant	TGCAGACCCTGCTAACAATTTCATTTTCTTCTAGCTTTTCCTTTTCAAAAGCAATATATATGTTACAGA	68.5	Lalb_Chr23	2619368	2619430	90.476	8.88e-14	77.8		NLL-03	26341637	26341693	92.982	7.54e-15	81.8
960	YL-08	DArT_PAV_0773	Redundant	TGCAGGGTGGTAAAAAAGTGACACGGCTCTTAGAAAAATGATCCAGGTGATGAGTTGTAACTGTAGAAG	68.5	Lalb_Chr23	2687561	2687495	92.537	3.64e-16	85.7		NLL-03	26439498	26439433	96.97	5.4e-25	115
961	YL-08	DArT_PAV_0683	Redundant	TGCAGACCCTGCTAACAATTTCATTTTCTTCTAGCTTTTCCTTTTCAAAAGCAATATATATATGTTACA	68.5	Lalb_Chr23	2619368	2619426	91.525	8.88e-14	77.8		NLL-03	26341637	26341694	93.103	1.91e-15	83.8
962	YL-08	SCAFFOLD18833.2830	Framework	CAACGTATGCTTTCATCATCCGAATCATCAAGTACTTGAATCAGTAAACGGTTCCTCGGCCAATCAATTTGGCACACTGCAGAAATAGACTGCTCATACAC	69.1	Lalb_Chr23	2578567	2578667	97.03	2.06e-43	176		NLL-03	26300153	26300250	96.939	1.72e-41	170
963	YL-08	SCAFFOLD281117.25636	Redundant	AAGAAGGAGTAAAAAAATCTGTTACTCTCTGCAGTTCTGATGGCAGGGCTGAATTATGAAGCTGAATATGGTGACAGCCATGATATTCTGAAGGCACTATC	69.1	Lalb_Chr23	2608109	2608009	94.059	2.99e-36	153		NLL-03	26331185	26331085	96.04	6.79e-41	168
964	YL-08	SCAFFOLD159908.16786	Framework	TGAAGATAAAGATTTGAAGCATTCCCTTTGTTCTCCTCTTTCTCTAGTTGCCCAAGTGGTATAGCAGCAAGAAAGCGTTTAATAAACTCTTTACAACACTC	73	Lalb_Chr23	2171142	2171234	96.774	1.23e-38	161		NLL-03	23231127	23231027	99.01	4.69e-48	192
965	YL-08	DArT_SNP_1119	Framework	TGCAGTTGCCGGTGAAGATAAAGATTTGAAGCATTCCCTTTGTTCTCCTCTTTCTCTAGTTGCCCAAGT	73.6	Lalb_Chr23	2171126	2171191	92.424	5.91e-18	91.7		NLL-03	23231139	23231071	100	1.47e-31	137
966	YL-08	DArT_PAV_0888	Attached	TGCAGATCGATTTCCATTATAGCTCTTCAACTTCGTCGTCGTCGTCATCGTCCTCTTCACCTTCTTCGT		Lalb_Chr23	2171124	2171060	90.769	5.69e-15	81.8		NLL-03	23231136	23231181	91.304	2.76e-08	60
967	YL-08	SCAFFOLD143097.19497	Attached	CTATGGAACTAATATTTGATTTCGAAGTTGAGGGTATGACAATTAATCATTTATGTTTCATTAGGTCCTGCACTGCACTATGATGCAAATTAGTGTTTCCC		Lalb_Chr23	2098641	2098723	92.771	1.65e-25	117		NLL-03	23311057	23310993	89.231	2.99e-12	73.8
968	YL-08	DArT_SNP_1110	Framework	TGCAGCAATATTTCAATTTCATGCTCTATTTCAAAGTTTCAGGACAGAAATTTTTATATTACAGATCGG	74.7	Lalb_Chr23	2110244	2110192	94.34	5.69e-15	81.8		NLL-03	23300193	23300245	96.226	3.09e-17	89.7
969	YL-08	DArT_SNP_1083	Framework	TGCAGACCCTCCTGTTTCTTCACCTCAACCTGCACACACTACTCCACTTTCTACTTCCATGTCTGCCTT	75.8	Lalb_Chr23	2080559	2080532	100	3.26e-07	56		NLL-03	23337888	23337956	94.203	5.2e-22	105
970	YL-08	SCAFFOLD75024.12270	Framework	AAAAACTCGGAAAGAGTTAAATGGTGAGTACCAGGGGAAACGGCAGGCATGGAAGTAGAAAGTGGAGTAGTGTGTGCAGGTTGAGGTGAAGAAACAGGAGG	76.4	Lalb_Chr23	2080532	2080559	100	5.2e-07	56		NLL-03	23337992	23337895	92.857	6.07e-32	139
971	YL-08	SCAFFOLD179082.30211	Framework	TTATTCATCAAGTTCACAAAGTTATGGACCTTCGTGAGCTAAAGATGCAGAGGTTAAAGCTGCTACCTCGAGTTGCATTTCAAAAAAGAGGAGAAATAAAT	78.1	Lalb_Chr23	1961842	1961742	89.109	2.57e-24	113		NLL-03	23494510	23494610	88.119	8.47e-22	105
972	YL-08	SCAFFOLD215348.537	Framework	NNNNNNNNNNNNNNNNNNNNNNNNNNNNAAATTAGAAAATGTTAAAATTAAACTGTACACACATTCTTCTCAAATTTGACTATTCTAACTTTGTGGTTGCA	78.7	Lalb_Chr23	2517363	2517427	93.846	1.53e-19	97.6		NLL-03	26234251	26234300	98	1.27e-17	91.7
973	YL-08	DArT_SNP_0324	Framework	TGCAGAACAATAAAGCTTTTCACACAAGAAAATGATAGAAAAATCTAACATCCTGTGTAATGTATATAT	93.7
974	YL-08	DArT_PAV_0628	Framework	TGCAGCAGCAAGGACACCAATGTGCATACTGTCCGCAGAAAGGACTGATGATGGCAATGTAGTCTGTTG	94.9	Lalb_Chr23	781706	781638	95.652	1.61e-24	113		NLL-03	24770486	24770554	97.101	8.75e-27	121
975	YL-08	DArT_SNP_0252	Framework	TGCAGCTAAAGTTTGAACCCCAACAACTCCTCCTTCTTCTATAGAAGCCATTCTCATTAGCATTTTACA	95.5	Lalb_Chr23	779303	779253	96.078	3.64e-16	85.7		NLL-03	24772754	24772787	97.059	2.76e-08	60
976	YL-08	DArT_PAV_0281	Redundant	TGCAGCATTCATCTGCCACAACTCACTAGCTCAAAATCTAAGATAGTTACAGATCGGAAGAGCGGTTCA	95.5	Lalb_Chr23	762950	762995	97.826	3.51e-13	75.8		Scaffold_30_2	13028	13063	97.222	1.77e-09	63.9
977	YL-08	DArT_PAV_0574	Framework	TGCAGTTCTTAGATATTCAGAAATGTATACTTATTTTACTTTCCATTCTTTTACAGATCGGAAGAGCGG	96.1	Lalb_Chr23	743229	743273	95.556	1.39e-12	73.8		Scaffold_30_5	11455	11414	90.476	6.73e-06	52
978	YL-08	DArT_SNP_1066	Redundant	TGCAGCAATATGAAGATTCATCAATGAGCATAATATAACAGGAAGAAAAAGACGGGTATGACTCCTCCC	96.1	Lalb_Chr23	751160	751194	94.286	1.29e-06	54		Scaffold_30_3	7736	7684	94.34	7.54e-15	81.8
979	YL-08	DArT_SNP_1065	Framework	TGCAGAAACTAACGTCTCTATAGATTTGCATATCTAAAAGTGTATACTTGAGGATCCTAATTCTCAGTG	107.3	Lalb_Chr23	230038	230106	91.304	2.33e-17	89.7		NLL-03	25264545	25264480	86.364	2.76e-08	60
980	YL-08	DArT_SNP_0163	Redundant	TGCAGGTTTGCCATAGTTCAAATATCTCTTCTTGCAACCTTTTGAATTGCAAAGGCCATTCTACGGGAG	107.3	Lalb_Chr23	163756	163824	98.551	2.71e-29	129		NLL-03	25324028	25323960	95.652	2.13e-24	113
981	YL-08	DArT_PAV_0766	Redundant	TGCAGCAGGAGCACGTGCCATCAAATTGATTTGCATAACTTGCCGTGAGAGTTTTTTACAGATCGGAAG	107.3	Lalb_Chr23	236308	236264	93.333	8.24e-08	58
982	YL-08	DArT_SNP_1055	Redundant	TGCAGACTCCAGGAAGAGAATTCTTACTCCGAGTGTCATATCTAGAAATATACAATGAGGTAAAGAACA	107.3	Lalb_Chr23	227287	227355	100	1.11e-31	137		NLL-03	25267271	25267203	100	1.47e-31	137
983	YL-08	DArT_SNP_0226	Redundant	TGCAGTTTTTGACTTTTGTGACTAGGAAGAGCCTTATCATTTGTCAACTCATTGGTTTTGTTGAATCAA	107.3								NLL-03	25314923	25314880	93.182	1.77e-09	63.9
984	YL-08	DArT_PAV_0098	Redundant	TGCAGGTTTGCCATAGGTCAAATATCTCTTCTTGCAACCTTTTGAATTGCGAAGGCCATTCTACGGGAG	107.3	Lalb_Chr23	163756	163824	95.652	1.61e-24	113		NLL-03	25324028	25323960	92.754	1.27e-19	97.6
985	YL-08	DArT_PAV_0345	Redundant	TGCAGCAGGAGCATAACTTGCCGTGAGAGTTTTTTACAGATCGGAAGAGCGGTTCAGCAGGAATGCCGA	107.3
986	YL-08	DArT_PAV_0099	Redundant	TGCAGCAGTAGCAGCAGGCCCACCAGTATTTGCAGCACTTTGAAAGGTCGCAAAAGCTGCTGGTGCAAT	107.3	Lalb_Chr23	110701	110633	95.652	1.61e-24	113		NLL-03	25548820	25548888	92.754	1.27e-19	97.6
988	YL-09	DArT_PAV_0834	Framework	TGCAGTTTAGAACTATTTTCCATGCTTCAGAGTATTATTACAGATCGGAAGAGCGGTTCAGCAGGAATG	0	Lalb_Chr12	150255	150293	95	3.26e-07	56		NLL-01	20320008	20320047	92.5	4.31e-07	56
989	YL-09	DArT_PAV_0921	Framework	TGCAGCATTATTATTATTCACCGATAAAATGATGCCATATTTACTTGCATAATTACAATCTGATGCATC	1.7	Lalb_Chr12	150258	150215	95.455	5.48e-12	71.9		NLL-01	20320011	20319943	95.652	2.13e-24	113
990	YL-09	DArT_SNP_0253	Framework	TGCAGCTGCCTAATGAAACCAGGATTGGGAGCTGCTACTGGTCGTTTGCCTTTTACTTGTTCCAAAGCT	2.2	Lalb_Chr12	166465	166405	95.082	9.57e-20	97.6		NLL-01	20336666	20336606	91.803	7.54e-15	81.8
991	YL-09	DArT_SNP_1039	Framework	TGCAGCTAAAACAGACTCAGACTCTTCCAATTGTGTTGCGAATAGATTCTGAAACCCCAGCATGGATAA	2.8	Lalb_Chr12	203469	203404	86.364	2.09e-08	60		NLL-01	20369991	20369963	100	1.09e-07	58
992	YL-09	DArT_SNP_1026	Framework	TGCAGTAAAATGAAAGTAGCTTGCCAATTGGAAATTGGAGAGAAAACAAAAGAACTTAGAGCATTACAG	3.3	Lalb_Chr12	293071	293136	93.939	2.42e-20	99.6		NLL-01	20465469	20465534	92.424	7.82e-18	91.7
993	YL-09	DArT_PAV_0339	Redundant	TGCAGCTTATAAAATGTTTATCAGTACAAAATTCCTCCTTGCTACAACAACATTGAGCAATTTATTTGT	3.3	Lalb_Chr12	296313	296381	92.754	9.57e-20	97.6		NLL-01	20468651	20468719	92.754	1.27e-19	97.6
994	YL-09	SCAFFOLD147412.22439	Framework		3.9
995	YL-09	SCAFFOLD147412.21753	Redundant		3.9
996	YL-09	DArT_PAV_0825	Redundant	TGCAGCTTATAAAATGTTTATCAGTACAAAATTACTCTTCACTACAACAACATTGAGCAATTTATTTGT	3.9	Lalb_Chr12	296313	296381	94.203	3.93e-22	105		NLL-01	20468651	20468719	94.203	5.2e-22	105
997	YL-09	DArT_PAV_0614	Framework	TGCAGCTTACTGTGTGGTTGCGAAGCAATCTGTTAGCAAGCAGATCTCGATTGCTTTCTTAGAACGTGT	5	Lalb_Chr12	346291	346223	94.203	3.93e-22	105		NLL-01	20518226	20518158	94.203	5.2e-22	105
998	YL-09	DArT_PAV_0397	Framework	TGCAGCTTGTATTTTGTCAAGCTAACAAAAAAAACAAATTTCAATCAGTTATATTTGAATTCCATAATA	13.5
999	YL-09	DArT_PAV_0113	Framework	TGCAGTGTCACTTTGCTATTTCTTTTACAGATCGGAAGAGCGGTTCAGCAGGAATGCCGAGACCGATCT	19.9
1000	YL-09	DArT_PAV_0068	Framework	TGCAGCAAGGTCCATAGCATAATATCTCTTCTTACAGATCGGAAGAGCGGTTCAGCAGGAATGCCGAGA	21.1
1001	YL-09	DArT_SNP_0180	Framework	TGCAGCTTCATCAGCTTCAACATTCAAATCCACCGCCTTGTAACTTCCATTTCCATTTCCATTGCCTTT	22.3	Lalb_Chr12	590633	590689	96.491	9.57e-20	97.6		NLL-01	21011771	21011826	98.214	2.06e-21	103
1002	YL-09	DArT_PAV_0263	Redundant	TGCAGCTTCATCAGCTTCAACATTCAAATCCACCGCCTTGTAACTTCCATTTCCATTTCCATTTCCATT	22.3	Lalb_Chr12	590633	590689	96.491	9.57e-20	97.6		NLL-01	21011771	21011826	98.214	2.06e-21	103
1003	YL-09	SCAFFOLD43491.33638	Framework	AAGTGATTCAAAATAAGCAAGTGACTCATTTTTTCTCCCTTCCCGTTCTCGACCCATGACCAATATGAGCTCGAAGTTTCCTTCNNNNNNNNNNNNNNNNN	23.9	Lalb_Chr07	11191338	11191294	97.778	9.08e-15	81.8		NLL-08	5706897	5706941	97.778	1.23e-14	81.8
1004	YL-09	SCAFFOLD43491.33635	Redundant	AGCAAGTGATTCAAAATAAGCAAGTGACTCATTTTTTCTCCCTTCCCGTTCTCGACCCATGACCAATATGAGCTCGAAGTTTCCTTCNNNNNNNNNNNNNN	23.9	Lalb_Chr07	11191338	11191294	97.778	9.08e-15	81.8		NLL-08	5706897	5706941	97.778	1.23e-14	81.8
1005	YL-09	SCAFFOLD43491.40620	Redundant	TTATTTGTTTTTTCCTCATGTGGTTATCTGCTCTTGGATTTGCATAATGCTAGATTTCATTATAACTATTATTTAAACACAGCTATTTGTTTCTCTTGACA	23.9								NLL-01	21135475	21135379	89.691	3.47e-24	113
1006	YL-09	SCAFFOLD43491.33636	Redundant	GCAAGTGATTCAAAATAAGCAAGTGACTCATTTTTTCTCCCTTCCCGTTCTCGACCCATGACCAATATGAGCTCGAAGTTTCCTTCNNNNNNNNNNNNNNN	23.9	Lalb_Chr07	11191338	11191294	97.778	9.08e-15	81.8		NLL-08	5706897	5706941	97.778	1.23e-14	81.8
1007	YL-09	SCAFFOLD43491.44380	Framework	GATATGTTAATATGACATTTTTACTCTCTCCATTAGAGTAGAGTATCCTAACTCGATATGCATTATGTGAGTGAGTCAAGAATAATAGTACAACAACAACC	24.5	Lalb_Chr12	951823	951794	96.667	8.12e-06	52		NLL-01	21133724	21133680	97.778	1.23e-14	81.8
1008	YL-09	SCAFFOLD43491.44357	Redundant	TATTATGCTACTTTTATCCTTAAGATATGTTAATATGACATTTTTACTCTCTCCATTAGAGTAGAGTATCCTAACTCGATATGCATTATGTGAGTGAGTCA	24.5								Scaffold_8_38	11925	11971	89.362	2.77e-06	54
1009	YL-09	DArT_SNP_0998	Framework	TGCAGTAATGGAGACCAAATTTCAGCTTCCATTATCTTCAAACGGAGGTAAACCCCACTCACTAGGGTT	37	Lalb_Chr12	1946138	1946072	92.537	1.49e-18	93.7		NLL-01	22131948	22131882	98.507	5.61e-28	125
1010	YL-09	SCAFFOLD137325.9635	Framework	AAATGAGGAGCAACTAAGTAAAATCTTGGAATGAGATTGAATAAAATCCAAAAACCAACCTTGGGGATGATGAGATTGAGTAAAATCTTGGCTGCAGACGA	38.8	Lalb_Chr12	1951989	1952071	95.181	2.77e-30	133		NLL-01	22139095	22139191	93.814	9.83e-34	145
1011	YL-09	SCAFFOLD137325.9419	Redundant		38.8
1012	YL-09	DArT_PAV_0532	Framework	TGCAGTCCCAACTCTAATGGAAGAGGAACATAATAATATTTTGAACCACAAATACAAATGAGATCGGAA	47.2
1013	YL-09	DArT_SNP_0383	Framework	TGCAGCAATAGTCAAGAGCTTGGAATTGTTAGAACTAGCATCTTGCTATATGCAGTTATAACAAACCAC	47.8	Lalb_Chr12	1659193	1659136	91.379	3.51e-13	75.8		NLL-01	21831959	21831894	92.424	7.82e-18	91.7
1014	YL-09	DArT_SNP_0378	Framework	TGCAGCTCATGGACATCATGAGGTACTCAATTCAATCACCTCCAACCTTCATTCTTTTTCGGTATCATC	48.9	Lalb_Chr12	1765120	1765054	98.507	4.23e-28	125		NLL-01	21927434	21927366	94.203	5.2e-22	105
1015	YL-09	DArT_SNP_0389	Redundant	TGCAGAATCAAAGTATCGGCATGTATCAACTGGTGTTAGCTCAAGTGGTATATGCTTGATTTCCTTTAC	48.9								NLL-18	9165845	9165813	96.97	1.09e-07	58
1016	YL-09	DArT_SNP_0409	Redundant	TGCAGTTCTCTTTGGTCACCATGTTGGGAAGTGGGCAGTATCCGGCTATTTTTATTATTTTAGCACGAA	48.9	Lalb_Chr12	1750785	1750836	90.385	1.34e-09	63.9		NLL-01	21915648	21915717	92.857	7.82e-18	91.7
1017	YL-09	DArT_PAV_0078	Framework	TGCAGCTGCTGGTTATAACATGCTTCAATTATGCAAGTACTATGTCTCAGCTTATTCCAGGGGCAACTT	55.1	Lalb_Chr12	1875515	1875580	92.424	5.91e-18	91.7		NLL-01	22051004	22051069	95.455	1.32e-22	107
1018	YL-09	DArT_SNP_1311	Redundant	TGCAGCTGCTGGTTATAACATGCTTCAATTATGCAAGTACTATGTCTCAGCTTATTCCAGGGGCAACTT	55.1	Lalb_Chr12	1875515	1875580	92.424	5.91e-18	91.7		NLL-01	22051004	22051069	95.455	1.32e-22	107
1019	YL-09	DArT_SNP_0439	Redundant	TGCAGTACTTTTTGATCTGACTGATAAGCTCAAAAGCTTACAGATCGGAAGAGCGGTTCAGCAGGAATG	55.1	Lalb_Chr12	1911565	1911604	95	1.34e-09	63.9		NLL-01	22084304	22084343	95	1.77e-09	63.9
1020	YL-09	DArT_PAV_0796	Framework	TGCAGAATTTTGTCATTTTGGGGAAGCGGTTACAGATCGGAAGAGCGGTTCAGCAGGAATGCCGAGACC	66
1021	YL-09	DArT_PAV_0838	Framework	TGCAGATACAATCTGAGTGAAAAAGAAAGCTGCCACCACAGTCACCACCACTAGTCTATCAGCTCCATG	66.6	Lalb_Chr12	2310394	2310459	97.015	2.52e-23	109		NLL-01	22645870	22645919	96.078	1.18e-13	77.8
1022	YL-09	DArT_SNP_1271	Framework	TGCAGTGATGCTTCCAGTGGGCTAGCTTGAGCTTGAGGCTTCATTTCCCGATACCCAATTAGATGGCAA	73.3	Lalb_Chr12	3274627	3274559	95.652	1.61e-24	113		NLL-01	23927950	23927885	95.455	1.32e-22	107
1023	YL-09	SCAFFOLD20230.9952	Framework	GCAGAAGTATGTTTCACATTAGATTTTGACTGTACGCGTTAAGATTCATCATAGTTGCATTTTTATGTAGGGGTGCTGACACAGAAGAGGCTTCTTTTGAT	80.1	Lalb_Chr12	2753767	2753867	96.04	5.03e-41	168		Scaffold_24_3	28468	28568	98.02	1.14e-45	184
1024	YL-09	DArT_SNP_0962	Framework	TGCAGAAACTTAGGGAAAGGATGGAACGGTAACTTTCACTAGGCTTACAGATCGGAAGAGCGGTTCAGC	80.6	Lalb_Chr12	2701103	2701063	92.683	8.24e-08	58		Scaffold_24_2	8774	8733	92.857	2.76e-08	60
1025	YL-09	DArT_SNP_0990	Framework	TGCAGTCACTTCGCTGTTATTGAAACTTCTCTCTTATCCCATAATCAGCAATAACACACATTCTTTATT	84.1	Lalb_Chr12	2882851	2882783	95.652	1.61e-24	113		NLL-01	23230746	23230678	94.203	5.2e-22	105
1026	YL-09	DArT_PAV_0330	Redundant	TGCAGTCACTTCGCTGTTATTGAAACTTCTCTCTTATCCCATAATCAGCAATAACACACATTCTTTATT	84.1	Lalb_Chr12	2882851	2882783	95.652	1.61e-24	113		NLL-01	23230746	23230678	94.203	5.2e-22	105
1027	YL-09	SCAFFOLD110150.33566	Framework	TATGACAGACAAGGAGTGGCTGACCATGCTAATAATCTTGCAACAAAAATCCGTAGTAACTTAACCAACTCGATGAAAGCACTTGGAGTCGACATACTTAC	84.6	Lalb_Chr12	2883143	2883243	96.04	5.03e-41	168		NLL-01	23231038	23231138	95.05	1.65e-38	161
1028	YL-09	SCAFFOLD110150.32748	Redundant	AAGGAAAAGCTCTTCTCTTTCCCTTCATTCTTCTCCAAAATTCATTCTTCCCTAAAACCCAAATCGCAACCACACCCTTATGTTTTATCTTTGTACTTTAG	84.6	Lalb_Chr06	1973924	1973895	96.667	8.12e-06	52		NLL-19	13811479	13811453	100	2.77e-06	54
1029	YL-09	SCAFFOLD303818.1147	Framework	CGAAAGTATATAGAGTTTGGGTATCATTTTAGGTACTTTTTATTAAATTCGGGCTTTTTAGCCCGATCTGGTCGGACTATATGAAAATCGGGCTCGAGCCG	85.7	Lalb_Chr11	17056399	17056479	90.123	1.53e-19	97.6		NLL-05	11612103	11612183	92.593	3.47e-24	113
1030	YL-09	SCAFFOLD123924.23558	Redundant	CAGTTTCGAATGGATATAAGCATTCAAGACTAACAGGGTTAAACCAAACCAATCTGACTAGATACAGATTAGTTTGGTTCCGTGATTCGGTTCAAGACTCA	85.7	Lalb_Chr12	3009930	3009989	88.333	2.13e-09	63.9		NLL-01	23505457	23505556	90	5.63e-26	119
1031	YL-09	SCAFFOLD288440.19307	Redundant	GGATTGACACTCATTCAACATGTACATTAGAGAAATGGATGTTTAAATAAACACAATTTCATCTTTAACCAAACTTCCTTCCACAAATAAGCATTAGGAGC	85.7	Lalb_Chr12	3089242	3089342	96.04	5.03e-41	168		NLL-01	23635214	23635311	95.96	2.58e-37	157
1032	YL-09	SCAFFOLD304221.14376	Framework	CTAAGCGTGCTAAGACAACGACAGAAAAGGCTGTCAATGCTTGATTTCTTCCATGTCTAGAATGATGACGAAAATGTCCATTTGCTTGATTTTCTAATGCT	86.7	Lalb_Chr12	3248692	3248599	91.489	4.17e-26	119		NLL-01	23889533	23889447	94.253	5.84e-29	129
1033	YL-09	SCAFFOLD184110.28457	Framework	CATCCCCTCCCCTCCCCTCCCTAGCCACACGCAAAATGTTCTCATGGGGGCTGTCAAAATCCTTTTTTTCTTTTCATTTTTAGGAATGGGAAGTAAATGGA	87.8	Lalb_Chr12	4533149	4533229	91.358	6.27e-22	105		NLL-01	26902854	26902957	88.679	5.22e-20	99.6
1034	YL-09	SCAFFOLD226805.3059	Redundant	GATTTGTGAACGATGGCCGCTTAGAGTTTCACGGAGGAGGCGCGTGTACCCCACACCCAGTAACTCCCTCTAATCTCTCTTAACAACCCTGTCCTTATCCC	87.8								NLL-01	6073127	6073048	88.75	7.85e-16	85.7
1035	YL-09	SCAFFOLD262888.850	Redundant	TTTGTTGCTAAAAATGTGCCCTGGGCAAACATTAGAAAAACACATCAATTCTGCAGAACTTACTTTATCTGCTGCCTGTGAAGGCAAAGTGACACTTGATA	87.8	Lalb_Chr12	7116978	7116913	96.97	6.51e-25	115		NLL-01	8553755	8553693	95.238	1.32e-20	101
1036	YL-09	SCAFFOLD287364.21516	Redundant	GAGGAGCGGGAGGAAGAGGACCACTCATTTTCTAACAAATCGATTCAACACAGATTATTATTAGTTTATTACTATATGGAGAGATATATCGGAGAGAGAAG	87.8	Lalb_Chr12	4095803	4095903	93.069	4.33e-29	129		NLL-01	25839137	25839191	94.545	7.85e-16	85.7
1037	YL-09	SCAFFOLD162916.11049	Redundant	ATACAATATGCAAATAACAAATGAATGATGTTCCGACTGTGTATCGATCCGTACCCTGATAGTGCATAGATATTACGATCTGCAATATAAACAAAATACCT	87.8	Lalb_Chr12	4110985	4111068	84.524	2.13e-09	63.9
1038	YL-09	SCAFFOLD145958.13993	Redundant	AAAATCACAACTAGTACATGAATAATGAATTAGGCAGCAACTATACTAATTATGGTCATAAAATAAGTGGAAAATGTCCTTGTAACAGACATCCAGTGTGT	87.8	Lalb_Chr12	4584508	4584412	86	2.3e-15	83.8		NLL-01	27005568	27005473	87.129	1.99e-16	87.7
1039	YL-09	SCAFFOLD90495.7065	Redundant	AATCCTGTCCGAGTCGGAAACATTTACAAGTATATGGGGATAACTCTCCCAGCAGACATTTTTTCATCCATAAAGATCGAACCCGGAATCTTACTTAAGGA	87.8								NLL-19	6989413	6989481	90	7.57e-13	75.8
1040	YL-09	SCAFFOLD71647.4100	Redundant	CAGATGTGGCTGTGCTCTTGGACAATGAAGCCATCTATGACATCTGCAGGCGGTCCCTTGATATTGAGAGGCCAACTTACACCAATTTGAACAGGCTGATA	87.8	Lalb_Chr12	6273844	6273939	97.917	8.15e-43	174		NLL-01	7381707	7381807	96.04	6.79e-41	168
1041	YL-09	SCAFFOLD233995.10280	Redundant	TTGGGGCAGAAGGTTAACAGAGATCACGTTGAAACTTCGAGTGATGAAGCCAGTGTTACTGAGAAGCATGACTGTGATATAAGAAGTCAAGAATGCCAAAA	87.8	Lalb_Chr12	15355019	15355114	94.792	1.18e-35	151		NLL-01	17943977	17943884	96.809	4.19e-39	163
1042	YL-09	SCAFFOLD162916.11629	Redundant	TGGCAAACAATCTATTTCATCTTTGATAGCGACCGGAACACCATCTAGCACAGAGATTGGTTCCCCTGCAGAAAAAGTATGCATCAAATGAAGCTTGAAGA	87.8	Lalb_Chr12	4111577	4111665	94.382	1.78e-31	137		NLL-01	25872980	25873066	95.402	1.54e-32	141
1043	YL-09	SCAFFOLD275698.8924	Redundant	ATAAGGAAATAAGACTTTATGAAATTTAAAATTTATTTTATTAAAAAATAAATTTAAATTATAATTGTTAGATATTTATTTATATGATATAACACAATTTT	87.8	Lalb_Chr12	14948757	14948679	88.608	1.42e-13	77.8		Scaffold_511	60481	60558	89.744	1.27e-17	91.7
1044	YL-09	SCAFFOLD297769.1577	Redundant	AGTTACATTCTTTCTGCAGATATTCAGCATGCCGTTGTTGCCCTCTTAATCGGGGCGCTATTTTGCGAAAAAGTTCCTCTGAAGTAAGCAAGTAAGAGCAT	87.8	Lalb_Chr12	14974743	14974834	84.946	5.4e-10	65.9		NLL-01	17585848	17585906	89.831	4.67e-11	69.9
1045	YL-09	SCAFFOLD287364.1874	Redundant	TGTACTGTTAGGTACCAAATGTGTGAATAAATTTACTATAAAAACATGAAAGCATTAGATTACCTGCCCTCGGTGAGTTATCTCTATGTATCCTGGTTGTA	87.8	Lalb_Chr12	4073157	4073266	88.182	2.57e-24	113	2y hit	NLL-01	25817726	25817826	95.05	1.65e-38	161
1046	YL-09	SCAFFOLD13780.1373	Redundant	NNNNNNNNNNNNNNNNNNNNNNNNNGGTTGCCACAGCAGTTGTTCTTGCAGATTGCTCCTTTGATGCAACAGCCTCAGGAGCAGCAGCTGCAGCTGGCTCA	87.8	Lalb_Chr12	5804298	5804224	96	6.76e-28	125		NLL-01	32239252	32239325	85.135	4.5e-08	60	2y hit
1047	YL-09	DArT_PAV_0251	Redundant	TGCAGCTGAGAACAAGAAGAAACCACTCCAATCATTGTAATCTCATCCGGTTTCACTTTCTCGGCTTCC	87.8	Lalb_Chr12	14942655	14942587	97.101	6.61e-27	121		NLL-01	17517861	17517793	97.101	8.75e-27	121
1048	YL-09	DArT_PAV_0248	Redundant	TGCAGCAGATCTTGTAGTGGTGTTGACATAATAACCATCTGATAAGAGTCTCTTACAGATCGGAAGAGC	87.8	Lalb_Chr12	15344747	15344701	91.489	5.28e-09	61.9		NLL-01	17956768	17956819	90.385	1.77e-09	63.9
1049	YL-09	SCAFFOLD259268.13659	Redundant	TTGCTTTCTAAAGTTCACCTCTTCCTGCAGCTTCAACACACAAATCAAAACATACAACGGTTGTAGGTTTTGCAAGTTGTGGTGCATTTGCAATTCTTTGT	87.8	Lalb_Chr12	4068721	4068820	90	4.17e-26	119		NLL-01	25795195	25795295	99.01	4.69e-48	192
1050	YL-09	SCAFFOLD259268.4474	Redundant	AGAAAACTTCATTCAACCATCGATTTTCCAGACAACTCATGTTTGTTGGTTGCTAATGCTTGCATTTAGCTGATGTTGTGTTCAGCCTTCTGTTTTGTTCT	87.8	Lalb_Chr12	4062562	4062662	92.079	1.78e-31	137		NLL-01	25781935	25782031	87.129	8.15e-19	95.6
1051	YL-09	SCAFFOLD234866.5831	Redundant	GTAATCGATGATATCACGGTCACTTGTGGGTCAAAAGTAACATTTTGTCCGATCTAGCATACTTATTTGAAAGAGTAGTTGGGAAGTACATCCCTTATTAT	87.8
1052	YL-09	SCAFFOLD98024.852	Redundant	TGAGATGGTTCATTTTCATTGATAATGACATCAAATTATGATTTTTTTATCGTCAATTGTTAGTATATTAGTACTTTTATTATGGGTGGGACTCGAACACT	87.8	Lalb_Chr01	18669493	18669454	92.5	5.2e-07	56		Scaffold_134_26	3665	3721	91.228	2.99e-12	73.8
1053	YL-09	DArT_SNP_0195	Framework	TGCAGGGGAACCAATCTCTGTGCTAGATGGTGTTCCGGTCGCTATCAAAGATGAAATAGATTGTTTGCC	88.3	Lalb_Chr12	4111646	4111578	95.652	1.61e-24	113		NLL-01	25873045	25872980	98.485	2.22e-27	123
1054	YL-09	DArT_PAV_0546	Redundant	TGCAGTCCATAGAAACAGCCTCAGGAATCCAGGCTTCAAGTTCCATGCACCAACAGCATAAACAACTCT	88.3								Scaffold_7_22	16657	16719	92.063	4.83e-16	85.7
1055	YL-09	DArT_SNP_0178	Redundant	TGCAGCTGCTGCTCCTGAGGCTGTTGCATCAAAGGAGCAATCTGCAAGAACAACTGCTGTGGCAACCGG	88.3	Lalb_Chr12	5804233	5804298	95.455	9.94e-23	107		NLL-12	12069611	12069566	91.304	2.76e-08	60
1056	YL-09	DArT_SNP_0125	Redundant	TGCAGCCATTTACTAAGGAACAGTGGAGAGTCAATCAACACTGTGAGGAGAATTACAGATCGGAAGAGC	88.3	Lalb_Chr03	479613	479576	92.105	5.09e-06	52		NLL-07	564188	564152	94.595	1.09e-07	58
1057	YL-09	DArT_SNP_0138	Redundant	TGCAGCATATGTAAATGATTCTGTGATCACAGAAAACAAATATAAGGAGTTAGGATCTTCTCCAGGAAA	88.3
1058	YL-09	DArT_SNP_0174	Redundant	TGCAGTGAGTGACCATGTTGAGAAAAGCTTTAGAATGGCTTAGAATCTAAATTCCCCCTTCTTGGATAT	88.3	Lalb_Chr12	4091022	4090975	93.75	5.48e-12	71.9		NLL-01	25834994	25834930	95.385	5.2e-22	105
1059	YL-09	DArT_PAV_0994	Redundant	TGCAGGTGTAAACTCTGGTTATGGGTGGCTTACGCTTATCAATACCCTCGCCTAAAAGACTCACCTTGT	88.3								NLL-04	16707963	16707999	97.297	4.48e-10	65.9
1060	YL-09	DArT_SNP_0999	Redundant	TGCAGTTTCTCTGATATATCCTCTCTTTTTTGGATCTCAGGATTCAGATTTCCCATGCTTTACAGATCG	88.3	Lalb_Chr12	4275349	4275287	95.238	1.49e-18	93.7		NLL-01	26280091	26280042	96	4.65e-13	75.8
1061	YL-09	DArT_PAV_0800	Redundant	TGCAGCCATTTACTAAGGAACAGTGGAGAGTCAATCAACACTGTGAGGAGAATTACAGATCGGAAGAGC	88.3	Lalb_Chr03	479613	479576	92.105	5.09e-06	52		NLL-07	564188	564152	94.595	1.09e-07	58
1062	YL-09	DArT_SNP_0127	Redundant	TGCAGAGGCAAGGGAGAAAGAAACACGAGTAAGAGCTGCAAGGGGTGAAGCTGAAGCCCGGATTACAGA	88.3	Lalb_Chr12	4156891	4156831	96.721	3.93e-22	105		NLL-01	25994638	25994578	95.082	1.27e-19	97.6
1063	YL-09	DArT_SNP_0985	Redundant	TGCAGTTTTTTCATTTTCTGTGGAAAGCTTTGCCCCATCATTCTGACACACACAAACAACAATGATTTA	88.3	Lalb_Chr12	4459162	4459096	95.522	2.52e-23	109		NLL-01	26657573	26657507	91.045	4.83e-16	85.7
1064	YL-09	DArT_SNP_0135	Redundant	TGCAGCTTCCATGGCCTGGTGAAATCATTACTTCGGATCAATAATATATTCTCTATTACAGATCGGAAG	88.3								NLL-01	26416769	26416798	100	2.76e-08	60
1065	YL-09	DArT_PAV_0859	Redundant	TGCAGACAGTGACCAAGAGGCACAACAACCATGGACCAACAGCAGCAGAACACTCAACACCCAAGGGAC	88.3								NLL-04	16707961	16707925	94.595	1.09e-07	58
1066	YL-09	DArT_SNP_0120	Redundant	TGCAGAGATGGGTTAGCTAGCTCTATATTGATATCTTCACCATTAGCGTTCTGCATTATTACAAAATGA	88.3	Lalb_Chr03	479615	479680	93.939	2.42e-20	99.6		NLL-02	14204390	14204458	94.203	5.2e-22	105
1067	YL-09	DArT_SNP_0175	Redundant	TGCAGATACAACCTCGTCTAATTGTTCAGGACCTACGAAAAAGGGTGTTGATGATTACAGATCGGAAGA	88.3								NLL-01	25834778	25834822	91.111	1.09e-07	58
1068	YL-09	DArT_PAV_0343	Redundant	TGCAGAATCAAACTGCCCCCACCCCAGATTTTTTGCCTTCCACATCATTATTTTTTTACTTACAGATCG	88.3	Lalb_Chr12	7065527	7065560	94.118	5.09e-06	52		NLL-01	8487783	8487844	87.097	6.73e-06	52
1069	YL-09	DArT_PAV_0408	Redundant	TGCAGTTCAATAACGTACATTACCATAGCCAAGTGGGAATTATGCTTCTTGGAAACTTAGGGTCCTTAT	88.3
1070	YL-09	DArT_SNP_0984	Redundant	TGCAGAATAAAAAGAGATTTGAACATAACTTTCATTGATTTGTAAGAAGTACATGACGTATAAAGAGAT	88.3
1071	YL-09	DArT_PAV_0346	Redundant	TGCAGCCTCATCAGTGTGGGCTATGACAACATTGATTACAGATCGGAAGAGCGGTTCAGCAGGAATGCC	88.3	Lalb_Chr12	14846190	14846161	96.667	5.09e-06	52
1072	YL-09	DArT_PAV_0334	Redundant	TGCAGGATTTGAATCTTGGAAGAGAATTTCATCGTTACATTGAAGAACATGGGATTGAGTTACAGATCG	88.3	Lalb_Chr12	14942652	14942713	95.161	2.42e-20	99.6		NLL-01	17517858	17517919	100	2.22e-27	123
1073	YL-09	DArT_PAV_0175	Redundant	TGCAGATTCTGCATTTGATGAGGTTAGTTTGGTTTCAGAAGAAGGGTTTATTATCAAGTTACAGATCGG	88.3	Lalb_Chr12	15335824	15335790	100	2.17e-11	69.9		NLL-01	18041533	18041475	94.915	1.98e-18	93.7
1074	YL-09	DArT_PAV_0250	Redundant	TGCAGAATTGATGTGTTTTTCTAATGTTTGCCCAGGGCACATTTTTAGCAACAAAAAAACAAGGTTTCC	88.3								NLL-01	8553760	8553795	97.222	1.77e-09	63.9
1075	YL-09	DArT_PAV_0351	Redundant	TGCAGTTTCAGAACAAACCAAGCCTTCATCCAAGTCGAAAAAGAAGTCTAGGAAATAAGCAGGATTCTT	88.3	Lalb_Chr12	9766297	9766226	93.056	2.42e-20	99.6		NLL-01	9274715	9274644	88.889	4.65e-13	75.8
1076	YL-09	DArT_PAV_0240	Redundant	TGCAGCTTCAAATCCAAACCCTTTAGGCACTCGACACATTAGAATGTCTCTTTGTGCCCAATCAAGGAA	88.3	Lalb_Chr12	15335821	15335869	93.878	1.39e-12	73.8		NLL-01	18041535	18041601	94.03	8.12e-21	101
1077	YL-09	DArT_PAV_0261	Redundant	TGCAGCCATTTACTAAGGAACAATGGAGAGTCAATCAAAACTGTGAGGAGAATTACAGATCGGAAGAGC	88.3	Lalb_Chr03	479613	479578	94.444	3.26e-07	56		NLL-07	564188	564154	97.143	6.99e-09	61.9
1078	YL-09	DArT_PAV_0355	Redundant	TGCAGAAAAGCCTCTGAGCAGAGCTAAACTTAGAGAAATCGCCGGGAGTAACATATTAGCTGATGGAAA	88.3	Lalb_Chr12	4901762	4901830	92.754	9.57e-20	97.6		NLL-01	27649139	27649207	92.754	1.27e-19	97.6
1079	YL-09	DArT_PAV_0062	Redundant	TGCAGTAAGCAAAATTAGCATTATGCATCTGTTACAGATCGGAAGAGCGGTTCAGCAGGAATGCCGAGA	88.3	Lalb_Chr12	4308750	4308717	94.118	5.09e-06	52	2y hit
1080	YL-09	DArT_PAV_0017	Redundant	TGCAGTGGTGATAGGAACACCAATTTCTTCCACAAGGTTACAAAAATAAGACAAGTTTCAAAATCTATG	88.3	Lalb_Chr13	9016761	9016813	88.679	8.24e-08	58		NLL-04	19555810	19555856	91.489	6.99e-09	61.9
1081	YL-09	DArT_PAV_0747	Framework	TGCAGTTTTGTCTAATTCTTTATCGAAAATTCCCAAAAATTCATTTTCGAAAATACCTTTATTACAGAT	89.4								Scaffold_2_272	51623	51572	98.077	5.01e-19	95.6
1082	YL-09	DArT_PAV_0697	Redundant	TGCAGAAAACGGCACAATAATTGCATTGTATTACAGATCGGAAGAGCGGTTCAGCAGGAATGCCGAGAC	89.4
1083	YL-09	DArT_SNP_0567	Framework	TGCAGAGTGTCGTAAAGCCGCCCGCTTTTCAAGGAAACAATGGGTAGGCTGGTTGAAACTGTGGAGTGT	98.6								NLL-01	17749844	17749789	92.857	2.98e-14	79.8
1084	YL-09	DArT_SNP_1559	Redundant	TGCAGTTTGGATAAGTGTAAAAATGAAATAGAAGGGGAAGGCTGCATTGAGTTTGGATAAGTGTAAAAA	98.6
1085	YL-09	SCAFFOLD184110.4412	Framework		99.2
1086	YL-09	SCAFFOLD132559.1127	Redundant		99.2
1087	YL-09	SCAFFOLD135183.13748	Redundant		99.2
1088	YL-09	DArT_SNP_0169	Framework	TGCAGATTATATTCCATGCTTCTTTTTAGGGATGACAATGAAAATCGAACCCGTGGGTACCAGCCCGAA	109.4	Lalb_Chr25	3031339	3031381	97.674	8.88e-14	77.8		NLL-08	6834887	6834843	97.778	7.54e-15	81.8
1089	YL-09	DArT_PAV_0214	Framework	TGCAGGATTATTACACATGGCAACAACATCAATACTTCCATCCCGAAAAAACCATGAAGGACAAGCATA	111.1								NLL-01	19079327	19079391	89.231	1.84e-12	73.8
1090	YL-09	DArT_SNP_1017	Framework	TGCAGTTTACATGTCATATCAGTGTTGAGCTCGAAAATAGTCGGACTTGATGTAGCACATTACAGATCG	121.1								NLL-01	19430953	19430904	98	7.82e-18	91.7
1091	YL-09	DArT_SNP_0217	Redundant	TGCAGCAGCTCCCATACCTGACCCTGAAATGATTCAAATTTCAATAATAAACTTTCATGCATGCATTTA	121.1	Lalb_Chr12	16549015	16548971	95.556	1.39e-12	73.8		NLL-01	19450307	19450263	97.778	7.54e-15	81.8
1092	YL-09	DArT_SNP_0184	Redundant	TGCAGTATTTGAAAGGGGAGAGTTTTGAAGAATGGTACTATTCTTGAATCAATCTTTTGTCAAAGCATG	121.1	Lalb_Chr12	16549012	16549053	95.238	8.56e-11	67.9		NLL-01	19450304	19450333	100	2.76e-08	60
1093	YL-09	DArT_PAV_0715	Redundant	TGCAGCTTACATGTCATATCAGTGTTGAGCTCAAAAATAGTCGGACTTGATGTAGCACATTACAGATCG	121.1								NLL-01	19430954	19430904	96.078	4.83e-16	85.7
1094	YL-09	DArT_PAV_0526	Redundant	TGCAGTTTACATGTCATATCAGTGTTGAGCTCGAAAATAGTCGGACTTGATGTAGCACATTACAGATCG	121.1								NLL-01	19430953	19430904	98	7.82e-18	91.7
1095	YL-09	DArT_SNP_0199	Framework	TGCAGCTTCTGGGTGGAGAATTTGAAGGATTGGAATATAAAGAGGGTGGAGTTTGGGATTAGGGTTTTC	122.2								NLL-01	19501285	19501217	94.203	5.2e-22	105
1096	YL-09	DArT_PAV_0483	Framework	TGCAGCTAGATCTTGAAACGAACACGTGTCTCGGTTCTTATCGAACACGTGTCTCGGTTCTTATAGGTT	123.9								NLL-01	19630993	19631052	90	7.26e-12	71.9
1097	YL-09	DArT_PAV_0150	Framework	TGCAGCTACCTCTTCATAATTATCCAAGGTGCTTACAGATCGGAAGAGCGGTTCAGCAGGAATGCCGAG	128.9
1098	YL-09	DArT_SNP_1102	Framework	TGCAGATCGTGTGAATAAACGAGATAATGAAAACAGAATTCCTACTATAGAAAAAAGTAGTACCATGTA	130
1099	YL-09	DArT_SNP_0242	Redundant	TGCAGAGATACATGTATTGATGTCAATCTTCAGTGAGAATTTGTGTCCGTGTCTTATAAAAACAATTTT	130	Lalb_Chr12	16769785	16769826	95.238	8.56e-11	67.9		NLL-01	19702354	19702416	93.651	1.98e-18	93.7
1100	YL-09	DArT_PAV_0880	Redundant	TGCAGGGGACGACAACCACCGCAGCTTCCTCCACGCCGTTGCCGGACTTTATCTCCGATCAGTCTCCGC	130	Lalb_Chr12	16802702	16802759	94.828	5.91e-18	91.7		NLL-01	19718388	19718447	98.333	8.43e-24	111
1101	YL-09	DArT_PAV_0352	Redundant	TGCAGGGGACGACAACCACCGCAGCTTCCTCCACGCCGTGCCGGACTTTATATCCGATCAGTCTCCGCC	130	Lalb_Chr12	16802702	16802759	91.379	8.56e-11	67.9		NLL-01	19718388	19718447	95	1.22e-16	87.7
1102	YL-09	DArT_PAV_0675	Redundant	TGCAGCCGGTTCCCGAGGAAAACAGAATCATCCAATTTTCTTTTCGCAAACCTGAAAATTATAGATGGT	130	Lalb_Chr12	16804879	16804821	96.61	6.13e-21	101		NLL-01	19720437	19720379	94.915	1.98e-18	93.7
1103	YL-09	SCAFFOLD24615.12807	Framework	TAGTGCACTATAGTTGTAGTTACGTCGACCATATTTTCCCGTAATTGTGGTAAATATAATATAATATCAACCATGACTGCAACGACAATTTAAAACCATGA	131.1								NLL-01	19662126	19662216	91.209	2.22e-25	117
1104	YL-09	SCAFFOLD302205.17792	Framework	TATTTTAGCTATATATTATTGTGGTGCCGTATTTTCTGTTTAAAGGTTTTCTACTGCTCCCTATTTGATAGTTGGGTATCAACCTTGACATTTTAAATTTC	131.6	Lalb_Chr12	16797589	16797685	87.755	2.3e-15	83.8		NLL-01	19714664	19714764	91.089	5.84e-29	129
1105	YL-09	SCAFFOLD302205.10505	Redundant	CACATTACCTTCTTAAGATGCTCAAGAATCACTGCCCTCTCATATGTATGCCCACTTGGAGTGATTACCGGATCATGAAAAATATCTAGCGTGATTTTACA	131.6	Lalb_Chr12	16775450	16775550	96.04	5.03e-41	168		NLL-01	19707955	19708052	97.959	7.05e-44	178
1106	YL-09	SCAFFOLD302205.4802	Redundant	CTTTCTCACTTATTTCTCTCTTCTTACTTTCTTTTGTACAACCAAATGGAGCATAATAGTGATTGTAGGGTTGTTCTTTTTGTTCATATCTATCATTAAGC	131.6	Lalb_Chr12	16769604	16769657	94.444	5.6e-13	75.8		NLL-01	19702170	19702244	97.333	3.74e-30	133
1107	YL-09	SCAFFOLD302205.8448	Redundant	ATCCCTTTCGGGGTGTGGCTGTCCCTCCCAACAAACATCGCTTCCAGAAATCGAACTCTTGACCTTTTGAGCTATCTGGGTATCCAGTGGGACTCTACCCC	131.6	Lalb_Chr17	10938942	10938989	93.75	8.75e-12	71.9		NLL-02	8839789	8839740	94	7.57e-13	75.8
1108	YL-09	SCAFFOLD302205.8432	Redundant	TACGGGTAAAAAATTAATCCCTTTCGGGGTGTGGCTGTCCCTCCCAACAAACATCGCTTCCAGAAATCGAACTCTTGACCTTTTGAGCTATCTGGGTATCC	131.6	Lalb_Chr01	18556221	18556130	86.022	2.21e-12	73.8		NLL-02	8839789	8839740	94	7.57e-13	75.8
1109	YL-09	SCAFFOLD277051.20762	Redundant	TAGTCAATATTGTGGGAGAGCCTTGCTCCTAGTATGAATTACACATGGGGAAAAAAACACTTAATTTGCTACTAGGATATAAGGGGGAAGTTGATGGGCTT	131.6
1110	YL-09	SCAFFOLD261225.12066	Framework	TACGATAGTGTATTATAGATTCGTTTGATCTATGTATCTTACCCCACCTACTGGAACTAAGGTTTGGTTGTTATTGTTATTAAAACATCTGGCTTTTCATG	138.2	Lalb_Chr04	1272210	1272156	89.091	8.43e-09	61.9		NLL-01	20008140	20008070	88.732	1.91e-13	77.8
1111	YL-09	SCAFFOLD261225.10515	Redundant	NNNNNNNNNNNNNNNNNNNNNNNNNNNNNNNNCAGCATCTTAGTATCGGCGTCATTCTTAGCGACACAAAACGTTTGGTTTGTTGTATCATTTGCAAAAAT	138.2	Lalb_Chr12	17130984	17130917	98.529	1.71e-28	127		NLL-01	20009578	20009511	98.529	2.31e-28	127
1112	YL-09	SCAFFOLD261225.12072	Redundant	AGTGTATTATAGATTCGTTTGATCTATGTATCTTACCCCACCTACTGGAACTAAGGTTTGGTTGTTATTGTTATTAAAACATCTGGCTTTTCATGTTGGTA	138.2	Lalb_Chr04	1272210	1272156	89.091	8.43e-09	61.9		NLL-01	20008140	20008070	88.732	1.91e-13	77.8
1113	YL-09	SCAFFOLD224819.34289	Framework	CCCAAAGCTGCAGCGGCTAAGCATGGTGCGATGCAGCAGAACACTGGGTTGGTGGAAGCAATCATACTTGAAGTCAAGGATAGGGACAGGATTGGAGGATC	139.8	Lalb_Chr12	17276420	17276514	90.526	1.65e-25	117		NLL-01	20134452	20134546	93.684	1.54e-32	141
1114	YL-09	DArT_SNP_1056	Framework	TGCAGTTTGGTCTCCTTTTAGACAGAAGGGTTCGATCCTTCACTTTCCCTGTTCTTGCCTTCATTTTGC	140.4	Lalb_Chr12	17218231	17218299	97.101	6.61e-27	121		NLL-01	20095752	20095818	92.537	1.98e-18	93.7
1115	YL-09	DArT_SNP_1012	Redundant	TGCAGCAAACGAGGAAGATGATTGTTGGATGCCCTCAACTACTTGCTTTACAGATCGGAAGAGCGGTTC	140.4	Lalb_Chr12	17255598	17255549	94	3.51e-13	75.8		NLL-01	20125917	20125868	96	1.91e-15	83.8
1116	YL-09	DArT_PAV_0474	Redundant	TGCAGAAAAGACAGTCTGTCAAGTTATGAAGGAAAACATGCTTTTTTTTTCCTTTTTCCTTTATATGTT	140.4								NLL-01	20095755	20095707	89.796	1.09e-07	58
1117	YL-09	DArT_SNP_0112	Redundant	TGCAGGGTTTTTTAGTTACATGATTTATGTAGTCATAGTTTACAGATCGGAAGAGCGGTTCAGCAGGAA	140.4	Lalb_Chr12	17249906	17249864	97.674	2.17e-11	69.9		NLL-01	20119996	20119962	100	2.87e-11	69.9
1118	YL-09	DArT_SNP_1005	Redundant	TGCAGTAACCATCAAAACAGAGGCACATATCTGTTTCAGTTTTACAGATCGGAAGAGCGGTTCAGCAGG	140.4	Lalb_Chr12	17218413	17218372	95.238	8.56e-11	67.9		NLL-01	20095939	20095898	92.857	2.76e-08	60
1119	YL-09	DArT_SNP_0906	Redundant	TGCAGCGGCTAAGCATGGTGCGATGCAGCAGAACACTGGGTTAGTGGAAGCAATCATACTTGAAGTCAA	140.4	Lalb_Chr12	17276428	17276490	93.651	1.49e-18	93.7		NLL-01	20134457	20134522	96.97	5.4e-25	115
1121	YL-10	DArT_PAV_0688	Framework	TGCAGATGGAGGATGCATCCTCCAGCCATTACAGATCGGAAGAGCGGTTCAGCAGGAATGCCGAGACCG	0
1122	YL-10	DArT_SNP_1394	Framework	TGCAGTTGAGCAGATGCGATTTACACATAGCCCTCAAATTGACAGATTTCTTGCTCAACTACAAGTTCC	2.3	Lalb_Chr25	12891695	12891627	97.101	6.61e-27	121		NLL-05	20795246	20795178	98.551	3.59e-29	129
1123	YL-10	DArT_PAV_0765	Framework	TGCAGTTTCTATTTTTGGTGTAGTAATTGGAGTATAAGTCTTATGCACAAATGGTGGATTGTGTGGATA	5.1								NLL-05	19034126	19034062	92.308	3.09e-17	89.7
1124	YL-10	DArT_SNP_0964	Framework	TGCAGAAGATTATCCATTACTGCTAGGTAATTTTCTTTTGTTCCTTGATTTTGAAAGTTGTGATTTTAC	6.2	Lalb_Chr25	12677827	12677767	93.443	2.33e-17	89.7		Scaffold_203_33	108640	108580	91.803	7.54e-15	81.8
1125	YL-10	DArT_PAV_0559	Redundant	TGCAGCTATAATATATAATAAAATTGACAGCATACTACTTGGAACCTGTCCCATATTTTCCATGTCCCG	6.2								NLL-05	16239753	16239713	92.683	1.09e-07	58
1126	YL-10	DArT_PAV_0558	Redundant	TGCAGATAAAGAGTTATGAAAAGTCAACATATGATCCCGTGTTACAGATCGGAAGAGCGGTTCAGCAGG	6.2								NLL-18	16071623	16071652	96.667	6.73e-06	52
1127	YL-10	DArT_SNP_0948	Redundant	TGCAGTTGAGTTTCGGCGCATAGTTGGCATGTGCCCAGAGATACTGACCACAAAGGTCTCAGAGGTCAT	6.2	Lalb_Chr25	12462537	12462590	96.296	5.91e-18	91.7		NLL-05	20120445	20120513	94.203	5.2e-22	105
1128	YL-10	DArT_PAV_0400	Redundant	TGCAGAATCGAGGATGAGATTGATAGTTTACTCCACAAAAATGATCAAATTGAACATAAACACACGATT	6.2	Lalb_Chr01	16284163	16284110	94.444	1.44e-15	83.8		NLL-09	2640438	2640397	97.619	4.65e-13	75.8
1129	YL-10	DArT_SNP_0932	Redundant	TGCAGAAAGTTACTACTAATTGTTTACTTCTGGATTCATTGTTCATGTTTCTACTGTGTTACTTGTATC	6.2	Lalb_Chr25	12433759	12433724	94.444	3.26e-07	56		NLL-05	20085823	20085757	98.507	5.61e-28	125
1130	YL-10	DArT_PAV_0467	Redundant	TGCAGTTAGTATGCTTCCGTGCCTTTGTTTTATATGTCGGTTCCATCTGTGGGCTTATGTATGCTTCTG	6.2	Lalb_Chr25	11686027	11685964	85.938	3.26e-07	56		NLL-05	18691755	18691804	92	1.13e-10	67.9
1131	YL-10	DArT_SNP_0989	Redundant	TGCAGTCAAAAGAATATCAAACAAGTACCAAATCAATGTTAGTGTTTAGAACCAAACTAATCACTCATC	6.2	Lalb_Chr25	10828042	10827974	92.754	9.57e-20	97.6		NLL-05	17347648	17347701	90.741	1.13e-10	67.9
1132	YL-10	DArT_SNP_0966	Redundant	TGCAGTAGGAATTCGCAATGTGTGTCATGCTGAGCTGATTTGTCATTTTGAGACAGAAATCCTTGAACG	6.2	Lalb_Chr25	12071055	12070989	94.03	6.13e-21	101		NLL-05	19342671	19342605	89.552	1.18e-13	77.8
1133	YL-10	DArT_SNP_0992	Redundant	TGCAGTGCAAAATGCATATCTTTGTGCAATCATTAGGTATCCTGTCCGAACCGGGAACATCCACAGGTA	6.2								NLL-13	17103466	17103436	100	6.99e-09	61.9
1134	YL-10	DArT_SNP_0160	Redundant	TGCAGCTTTATATTCGTTCAGATCGCAGTCTGAGAGGCTTCAGGCACTACAACAATTTACAGATCGGAA	6.2	Lalb_Chr25	12203943	12204001	94.915	1.49e-18	93.7		NLL-05	19589591	19589649	100	1.37e-25	117
1135	YL-10	DArT_PAV_0220	Redundant	TGCAGGTATACTCCTCATCAATGACGTCTATTTTCACGATTTTTACATGAGAATCTATATAAATCCAAG	6.2
1136	YL-10	DArT_SNP_0974	Redundant	TGCAGCCCCAAGGTTGCCATCACTGATGCAAAAACTATGATACCCTGCATAGAAATTTGGTTAGTAAGA	6.2	Lalb_Chr25	12127405	12127452	100	3.78e-19	95.6		NLL-05	19425233	19425283	98.039	1.98e-18	93.7	2y hit
1137	YL-10	DArT_PAV_0308	Redundant	TGCAGAAGATTATCCATTACTGCTAGGTAATTTTCTTTTGTTCCTTGATTTTGAAAGTTGTGATTTTAC	6.2	Lalb_Chr25	12677827	12677767	93.443	2.33e-17	89.7		Scaffold_203_33	108640	108580	91.803	7.54e-15	81.8
1138	YL-10	DArT_SNP_0976	Redundant	TGCAGTTACACAACTAACAGTCCCAGTAAAAAGGGGGGATAAGAGGAAGAGGAATACAGTGAGTTTTTA	6.2
1139	YL-10	DArT_SNP_0141	Redundant	TGCAGCGACATCCGTCGCGTCTTGCTCCTGTTGTTGAGAATGCTCTGGTTTATCCATGATCAGTTACTG	6.2								NLL-05	19594498	19594559	90.323	4.65e-13	75.8
1140	YL-10	DArT_SNP_0197	Redundant	TGCAGAAGGAGCGACAACGGGCGAGAGACGACAGCGTGATTATGTTATAAAGCAGGAATGGTTTTGACG	6.2	Lalb_Chr25	8156396	8156455	91.803	1.39e-12	73.8		NLL-05	15398605	15398538	89.855	1.84e-12	73.8
1141	YL-10	DArT_SNP_0978	Redundant	TGCAGCGTGTAGAACTGATATAGGCAACCGTTTATTTTTTACAGATCGGAAGAGCGGTTCAGCAGGAAT	6.2
1142	YL-10	DArT_PAV_0716	Redundant	TGCAGAAGATTATCCATTACTGCTAGGTAATTTTCTTTTGTTCCTTGATTTTGAAAGTTGTGATTTACT	6.2	Lalb_Chr25	12677827	12677767	93.443	2.33e-17	89.7		Scaffold_203_33	108640	108580	91.803	7.54e-15	81.8
1143	YL-10	DArT_PAV_0813	Redundant	TGCAGAAAAGGTCAAACTTACGCATGTTTTGAACATGTATTGTTGTCCAGCTATATTGCATATATTTGT	6.2								Scaffold_490	55823	55763	91.803	7.54e-15	81.8
1144	YL-10	DArT_PAV_0152	Redundant	TGCAGAGATTGATAAAAGTTATTCAAGTTAGTTCTGGTAGAGATCAAAGTGAATAATAATATTCTTACA	6.2	Lalb_Chr03	8019665	8019636	96.667	5.09e-06	52
1145	YL-10	DArT_PAV_0090	Redundant	TGCAGCAGTCAGCAATTATTGTGGCAGTTTAGGGTAGAAGGGCTATATGCATGGGAAGTTGTTGAAAAA	6.2
1146	YL-10	DArT_SNP_1004	Redundant	TGCAGTAACGTAACAATGTATAAATTTTTTACATAGTAATTACAGATCGGAAGAGCGGTTCAGCAGGAA	6.2
1147	YL-10	DArT_PAV_0665	Attached	TGCAGTATTTGCCTCTAGCACTTTCCATATTTTAGATTTCTGTGAAGCAGGGAAGTTATGAAGTAATAT		Lalb_Chr25	10010807	10010873	88.06	2.17e-11	69.9		NLL-04	20572153	20572218	86.364	2.76e-08	60
1148	YL-10	DArT_SNP_0147	Framework	TGCAGGATGCTACAGAACAAAGATTCATTCCAAAATAATATTGATCTGGCAATCAACAATGATGACGAG	6.8
1149	YL-10	DArT_SNP_0980	Redundant	TGCAGTATTTGCCTCTGGCACTTTCCATATTTTAGATTTTTGTGAAGCAGGGAAGTTATGAAGTAATAT	6.8	Lalb_Chr25	10010807	10010873	88.06	2.17e-11	69.9		NLL-04	20572153	20572218	86.364	2.76e-08	60
1150	YL-10	DArT_SNP_0133	Redundant	TGCAGACATTTGTTATCAATGCGGCAACCATTGCAGCCGTGATATTGTTTCGGCGACTCCCAAAACCTT	6.8	Lalb_Chr10	3423432	3423382	88.235	1.29e-06	54
1151	YL-10	DArT_SNP_0158	Redundant	TGCAGAACATTTCTTTCAAAATAAACAAACTAAACGAGTCCACTAACATCAGGGCCTAAATGAGGTTGT	6.8	Lalb_Chr25	10115451	10115511	93.443	2.33e-17	89.7		NLL-04	20713807	20713872	93.939	3.21e-20	99.6
1152	YL-10	DArT_SNP_0165	Redundant	TGCAGCAACAACAGTTATAGTCATGCAATAATTGGAATATCATGAATGATTAGAAAAATCAGTAATAAA	6.8
1153	YL-10	DArT_SNP_0146	Redundant	TGCAGACCAGAATAAATGCCCCGACCCACATCTCGAGGGGATAAAATTTTGCAGGCCAATCTTACAGAT	6.8	Lalb_Chr25	10170339	10170295	91.111	8.24e-08	58		NLL-04	20785824	20785785	92.5	4.31e-07	56
1154	YL-10	DArT_SNP_0132	Redundant	TGCAGTTGAGTGATGAAATGGGGTTTCGGGGATTGAGGGAATGGTTGTTGGTGTTGAAGGGTGAGTGTA	6.8	Lalb_Chr25	10939767	10939712	94.643	9.22e-17	87.7		NLL-05	17154113	17154173	90.164	1.84e-12	73.8
1155	YL-10	DArT_PAV_0808	Redundant	TGCAGTTAGTATTGCGAGAAAGTTAGTATGCTTCCGTGCCTTTGTTTTATATGTCGGTTCCATCTGTGG	6.8	Lalb_Chr25	11686047	11685982	89.394	3.51e-13	75.8		NLL-05	18691719	18691781	88.889	2.87e-11	69.9
1156	YL-10	DArT_SNP_0987	Redundant	TGCAGTACCCAAAGATATTCCTATGATAACTGAATGGACCACAATTCCGATCTCCAACACCTATATACA	6.8	Lalb_Chr25	12103542	12103604	95.238	6.13e-21	101		NLL-05	19401046	19401108	93.651	1.98e-18	93.7
1157	YL-10	DArT_SNP_0297	Attached	TGCAGTACAATCAGAAACTTGCTATCCATTGTCTTGATCAGAAAGAGTCTACGATCCTTTAGAAATATG		Lalb_Chr25	9742882	9742814	95.652	1.61e-24	113		Scaffold_82_50	29199	29267	95.652	2.13e-24	113
1158	YL-10	DArT_PAV_0604	Framework	TGCAGGTATACTCTCAACTCATCAATGACATAAATTTTCACCATTACAGATCGGAAGAGCGGTTCAGCA	7.3								Scaffold_203_33	79079	79118	92.5	4.31e-07	56
1159	YL-10	DArT_PAV_0661	Framework	TGCAGTCATGGGCATCATCATTCATAATGGAATTTTGGTCCTGATATTTCCTTGTAGTTGTATAGGTAA	8.4	Lalb_Chr02	2721834	2721801	97.059	2.09e-08	60		Scaffold_511	62406	62439	94.118	6.73e-06	52
1160	YL-10	DArT_PAV_0627	Redundant	TGCAGAGGAACCTAGATAATGTAAAACTTCTACTCTTTTCTTGCATGATTTCATTCTGAAAGTGTTGAT	8.4
1161	YL-10	DArT_PAV_0957	Framework	TGCAGTTGCTAAGATGACACTCCCATATGCCCATTCTTCCAAAAAATTTCATATGGGAGTGCTTGAGGT	9
1162	YL-10	DArT_SNP_0128	Redundant	TGCAGAAGAAGCAATCTTCCATGGGTATTATCTCATCGTGACACTGCATAATTTACAGATCGGAAGAGC	9	Lalb_Chr25	2877506	2877452	96.364	1.49e-18	93.7		NLL-05	13762620	13762674	94.545	4.83e-16	85.7
1163	YL-10	DArT_SNP_0960	Redundant	TGCAGCCAAGGGTTTGATGCATAGCCGTGTCCACAAAACCTAGACTTCCCAATACTTCAAAAAAACGTT	9
1164	YL-10	DArT_SNP_0957	Redundant	TGCAGATCTCGTCCGCAGGTACACATATGTCTGATGTTTTTTACATGTTTTGTCTATATTGGTGAAGTT	9
1165	YL-10	DArT_SNP_0949	Redundant	TGCAGTGCAAAAAACAGTTGAATTCTAAGAGGAATAGTTTCTAAAAATTTTAGCCAAAGGCGATTACAG	9
1166	YL-10	DArT_SNP_0946	Redundant	TGCAGCTCTGTTGGGTTTTGTCCTTTCTTTGATTTGTATAGATATCCTGCATCTGTCACTGTTTTGAAT	9	Lalb_Chr23	1576400	1576338	87.302	1.29e-06	54		NLL-03	23950759	23950818	91.667	2.98e-14	79.8
1167	YL-10	DArT_SNP_0947	Redundant	TGCAGATAATGCATTATCTCTGGATGGCACGTCTTTCATGTCTCGGATTCTTACAGATCGGAAGAGCGG	9	Lalb_Chr25	10561179	10561127	100	3.93e-22	105		NLL-05	17674657	17674709	100	5.2e-22	105
1168	YL-10	DArT_PAV_0460	Redundant	TGCAGCCAACCCCTACAAATTTGTTCAATCACAAAAAAAGTAGAGGCAGTTGTGTGAACGAGTAACAAC	9
1169	YL-10	DArT_SNP_0995	Redundant	TGCAGGATTTCTAGCATCAGGGTTATTGCATTTTCAATTATCTTATGGTAAGAGTAAGGCTGCTGCTTA	9	Lalb_Chr25	4132370	4132420	96.078	3.64e-16	85.7		NLL-05	14767119	14767069	98.039	1.98e-18	93.7
1170	YL-10	DArT_PAV_0758	Redundant	TGCAGAAGAAGCAATCTTCCATGGGTATTATCTCATCGTGACACTGCATAATTTACAGATCGGAAGAGC	9	Lalb_Chr25	2877506	2877452	96.364	1.49e-18	93.7		NLL-05	13762620	13762674	94.545	4.83e-16	85.7
1171	YL-10	DArT_PAV_0596	Redundant	TGCAGAATAAAGGAGACATGAGTGGACAAAAGAAACCACCTATTCCATGCACCATTGCAATAATAAAAG	9
1172	YL-10	DArT_PAV_0219	Redundant	TGCAGCAGCAAGTTCCACCGGCCCTAAACACATAAAAAAAAGTTAGTTTACAGATCGGAAGAGCGGTTC	9								NLL-05	17980790	17980740	94.118	2.87e-11	69.9
1173	YL-10	DArT_PAV_0396	Redundant	TGCAGAAGAAGCAATCTTCCATGGGTATTATCTCATCCTGACACTACATAATTTACAGATCGGAAGAGC	9	Lalb_Chr25	2877506	2877452	100	2.52e-23	109		NLL-05	13762620	13762674	96.364	1.98e-18	93.7
1174	YL-10	DArT_SNP_0077	Redundant	TGCAGTGAAATATGTTACGCATCTTATGATTTAGCTCTTATCAACATTCTACTTTTTTGTGGTTGTTAG	9	Lalb_Chr25	3145223	3145290	94.118	3.78e-19	95.6		NLL-09	9092118	9092076	90.698	1.7e-06	54
1175	YL-10	DArT_PAV_0624	Attached	TGCAGGAGAGAGGAGTTTTTGGAGAAGTTGAACAAAACAAAGAAATTACGAAGGTGTCCCTTGCAGACA		Lalb_Chr25	10521875	10521815	93.443	2.33e-17	89.7		NLL-05	17702194	17702262	95.652	2.13e-24	113
1176	YL-10	DArT_SNP_0956	Framework	TGCAGAACTGAATTTCTCATTAGATGATTCTCTTTTTCCACTTCATATAACTGGAACTCTGCCATTGAT	9.5	Lalb_Chr25	2577136	2577198	93.651	1.49e-18	93.7		NLL-05	13290206	13290274	97.101	8.75e-27	121
1177	YL-10	DArT_SNP_0161	Redundant	TGCAGCTACCCCGTCTGCTATGACCTCGTGTCGAAAGAAGAAGAGCGAGGAAGCCACATTCTTGGAGGA	9.5	Lalb_Chr25	2723676	2723736	95.082	9.57e-20	97.6		NLL-05	13311063	13311123	95.082	1.27e-19	97.6
1178	YL-10	DArT_SNP_0136	Redundant	TGCAGCTGAAGACTGCTTTTCAGGTTGGCTTTTCTGAGTGTCCATGCTCTACAAGAGTCCAATATATGA	9.5	Lalb_Chr25	2723671	2723603	95.652	1.61e-24	113		NLL-05	13311054	13310995	96.667	2.06e-21	103
1179	YL-10	DArT_PAV_0129	Framework	TGCAGCACCAACTGTGGCAAAATGCTCACCATCCCACTGGTGATCACAAGCCCTAAAAGTTACAGATCG	10.7	Lalb_Chr25	2167567	2167626	96.667	1.55e-21	103		NLL-05	12536826	12536886	98.361	2.13e-24	113
1180	YL-10	DArT_PAV_0660	Framework	TGCAGAGTTCTTTTTTTGTGTGTGGGTAATACCAAGGGTATCCCTTCACCTTTTTTGGTAAGGAATTAC	12.4	Lalb_Chr01	1069145	1069103	93.023	5.28e-09	61.9		NLL-04	16299078	16299040	97.436	2.87e-11	69.9
1181	YL-10	DArT_PAV_0764	Framework	TGCAGTGTCTTGTTCAAGTCACTCATATCAGATCAAATATGTACTGAATCAATATGAATCAGTTCAATT	13
1182	YL-10	DArT_PAV_0916	Framework	TGCAGGTCTAACCAATTGAACTGACCAATTTACAGATCGGAAGAGCGGTTCAGCAGGAATGCCGAGACC	14.1
1183	YL-10	DArT_PAV_0320	Redundant	TGCAGAGTTCTTTTTTTTTGTGTGGGTAATACCAAGGGTATCCCTTCACCTTTTTGGGTAAGGAATTAC	14.1	Lalb_Chr01	1069145	1069103	95.349	2.17e-11	69.9		NLL-04	16299078	16299040	100	1.18e-13	77.8
1184	YL-10	DArT_SNP_0081	Redundant	TGCAGAGTTCTTTTTTTGTGTGTGGGTAATACCAAGGGTATCCCTTCACCTTTTTTGGTAAGGAATTAC	14.1	Lalb_Chr01	1069145	1069103	93.023	5.28e-09	61.9		NLL-04	16299078	16299040	97.436	2.87e-11	69.9
1185	YL-10	DArT_PAV_0407	Redundant	TGCAGAGTTCTTTTTTTTTTGTGTGGGTAATACCAAGGGTATCCCTTCACCTTTTTGGGTAAGGAATTA	14.1	Lalb_Chr01	1069145	1069103	95.349	2.17e-11	69.9		NLL-04	16299078	16299040	100	1.18e-13	77.8
1186	YL-10	SCAFFOLD174835.21637	Framework	CTTCTTCGATCCTACCCTCCCCACCCTCTCTAAGGTTGACTTTACACTTTAACAACCATGGTCATACTTATTAGATTTTCAAGGATGACAGTTCAGATTGC	19.4	Lalb_Chr25	893733	893815	92.771	1.65e-25	117		Scaffold_276_35	43669	43615	89.286	7.02e-07	56
1187	YL-10	DArT_SNP_0124	Framework	TGCAGCTAGTAAGTATAGCTTGGAATTTCTGAACTGATATTGGGCGTATATGATACTTACGGTTTCCAA	24.1	Lalb_Chr25	888503	888452	88.462	3.26e-07	56		NLL-05	11282248	11282180	92.754	1.27e-19	97.6
1188	YL-10	SCAFFOLD306829.5688	Framework	ATAACATGTCAAGGCTGGGGTGTTATACTAACCAATTTCAGCTAGTACTCCGAAGTTATAATTTATATGGATATGGACGACCTTTAAAAGCCAATGAGGGC	27.5	Lalb_Chr25	1240456	1240384	91.781	3.73e-17	89.7		NLL-05	11840181	11840117	95.385	2.06e-19	97.6
1189	YL-10	SCAFFOLD306829.1739	Redundant	NACAAGGAGATACTATATTCTCATTATCATATCATATGAAATCAAAACACTAATGCCAATTGTGTAATTACCAAATACATCTCCCTTGAAGTAACTAGTAC	27.5	Lalb_Chr25	1244055	1243988	91.176	1.47e-16	87.7		NLL-05	11844305	11844235	97.183	9.12e-28	125
1190	YL-10	SCAFFOLD306829.5509	Redundant	ACCCAAAATAGTCTAAAAGATGAGAACATATAGATTACACTATGCTAACTGTAACACCTCAGCCTTGACATGTTATCCACGACGAATCCATTGAGCGTGTC	27.5	Lalb_Chr03	619049	619079	96.774	2.05e-06	54		NLL-15	19682962	19683011	92	1.84e-10	67.9
1191	YL-10	SCAFFOLD306829.13733	Redundant	TGCATTGCAGCCGCAACTTAAATCACTGCTTCCATGTTAACCAACATTAAAATCATATGGTGTACCATAGTTTGTGCTATAATTTTTAAAATTTCTATATA	27.5	Lalb_Chr25	1232335	1232302	97.059	3.33e-08	60		NLL-05	11817431	11817357	90.667	3.22e-18	93.7
1192	YL-10	SCAFFOLD306829.13909	Redundant	CAATATCATACTTTCATTTCTTGGCACCCTAACACCCAAAGGTTTTATACCTGGGTCCAATAAGTTAAGGTTTTGGGAGTCTCCGAAACCGTATCAATGAC	27.5	Lalb_Chr25	1232223	1232131	87.368	3.59e-14	79.8		NLL-05	11817273	11817230	95.455	1.18e-11	71.9
1193	YL-10	DArT_PAV_0241	Redundant	TGCAGGAATCTTATATATCCAATGGCTTCTAATAACACAGAAGCTGTATCAGTCTGCAAAAGTTACAGA	27.5	Lalb_Chr25	1269399	1269461	96.825	2.52e-23	109		NLL-02	5764869	5764933	95.385	5.2e-22	105
1194	YL-10	DArT_PAV_0863	Framework	TGCAGCTTGAATATCACGTGGGGTGCAAGTAACAGGCCTAGGAAACATGCCAACTAATTCTGGAAAATT	29.2	Lalb_Chr25	1301215	1301147	97.101	6.61e-27	121		Scaffold_1_480	59783	59851	98.551	3.59e-29	129
1195	YL-10	DArT_PAV_0405	Redundant	TGCAGCTTGAATATCACGTGGTGTGCAAGTAACAGGCCTAGGAAACATGTCAACTAATTCTGGAAAATT	29.2	Lalb_Chr25	1301215	1301147	100	1.11e-31	137		Scaffold_1_480	59783	59851	98.551	3.59e-29	129
1196	YL-10	DArT_SNP_0893	Redundant	TGCAGCCCTTTCATTCTGATACAATTTATCTATATGGGTTTTGTCTGAACAACCAAGATGAGCATAGAT	29.2	Lalb_Chr25	1381149	1381120	96.667	5.09e-06	52		Scaffold_1_451	27875	27900	100	6.73e-06	52
1197	YL-10	DArT_SNP_0871	Redundant	TGCAGCATACATTGCTCCTATAACCATGGTCAAGTCAGTTGAGCTCTCCCTACACACAGATAATAAGAA	29.2	Lalb_Chr25	1408086	1408023	96.875	6.37e-24	111		Scaffold_1_450	55598	55666	100	1.47e-31	137
1198	YL-10	DArT_SNP_0869	Redundant	TGCAGACTGTAAATAGGAAGTTGACGGCAATGAACAAACTGCTGATGGAGGAGAATGACAGGTTGCAGA	29.2	Lalb_Chr25	1353563	1353631	97.101	6.61e-27	121		Scaffold_1_480	10771	10703	98.551	3.59e-29	129
1199	YL-10	DArT_SNP_0046	Redundant	TGCAGCTTGAATATCACGTGGGGTGCAAGTAACAGGCCTAGGAAACATGCCAACTAATTCTGGAAAATT	29.2	Lalb_Chr25	1301215	1301147	97.101	6.61e-27	121		Scaffold_1_480	59783	59851	98.551	3.59e-29	129
1200	YL-10	DArT_SNP_0926	Framework	TGCAGGGTTCTAATTATCAACCAAAACAGAAATAAAAATATCAATTACATAGCTAAACACGGCGAAATC	30.3	Lalb_Chr25	1842385	1842445	90.164	8.56e-11	67.9		Scaffold_1_420	13446	13385	90.323	1.13e-10	67.9
1201	YL-10	DArT_PAV_0717	Framework	TGCAGATAAAGGGTTATGAAAAGTTAGCATATGATCCCGTGATAACAGCTTACAGATCGGAAGAGCGGT	34.8
1202	YL-10	SCAFFOLD183578.7146	Framework	ATTGGTGATTTGTGCTGGATTGTGAGTTTAATCTGGGTTGGTCTTAAGATCTTGGTTCTCTTCTGAGTTTAGCAGCTTCGCTGCAGATGTGAGGCGTGTAA	37.9	Lalb_Chr25	13363872	13363940	85.507	1.32e-07	58		NLL-05	21754801	21754841	92.683	1.78e-07	58
1203	YL-10	SCAFFOLD159333.9625	Framework	TCTCACCCAATACCTGTTTCTAAACAAATATGAGGGATTCAATTTTCACATTAAGTTTTTGTATTGAGTCATACGAAAGGTAAATGTTTTACACTTAATGA	38.5								NLL-05	21757084	21757015	90.411	7.85e-16	85.7
1204	YL-10	DArT_SNP_0981	Framework	TGCAGCGAAGCTGCTAAACTCAGAAGAGAACCAAAATCTTACAGATCGGAAGAGCGGTTCAGCAGGAAT	39.1
1205	YL-10	DArT_SNP_1072	Framework	TGCAGGACCAACTTTTGAAAAACTATGAGATCTAAAACTCAGCTGTCCAATCTGACCAGTAAGAACTCC	42.7	Lalb_Chr25	13971065	13970997	94.203	3.93e-22	105		NLL-05	22610727	22610659	94.203	5.2e-22	105
1206	YL-10	DArT_PAV_0776	Framework	TGCAGGCACATAGTTACATTATGGGAAATATGTCAGTACCGAACCAATAAAAATATATTATGTCAATTA	43.8	Lalb_Chr21	13553650	13553622	100	8.24e-08	58		NLL-09	6987696	6987723	100	4.31e-07	56
1207	YL-10	DArT_PAV_0728	Redundant	TGCAGTGACTATTTAGGAAAAAGTCAGAAACTGGGAGCTTTTAGTGTATGTGAAGACTTTTTAGGGCAT	43.8	Lalb_Chr25	13991835	13991870	97.222	1.34e-09	63.9		NLL-05	22653054	22652985	90	4.65e-13	75.8
1208	YL-10	DArT_PAV_0341	Framework	TGCAGAAGAAAGAAAACAAGCCACAAGGAACCAATAATGCTGCAAGGCTACCAAACCTCTGAGCATATA	44.9	Lalb_Chr25	14060425	14060491	94.03	6.13e-21	101		NLL-05	22695240	22695308	92.754	1.27e-19	97.6
1209	YL-10	DArT_PAV_0676	Redundant	TGCAGAATAAATCATCATAGAAGCTTGAGTGAACATTATGAACCACAATTACAGATCGGAAGAGCGGTT	44.9	Lalb_Chr25	14075474	14075433	95.238	8.56e-11	67.9		NLL-05	22719423	22719373	92.157	2.87e-11	69.9
1210	YL-10	DArT_PAV_0769	Framework	TGCAGAGCTCCAAGATGGGCTAGTGTAAATCTTGGCATCTTTATATGCATGCAGTGTTCAGGAATTCAT	46.1	Lalb_Chr25	14075477	14075545	97.101	6.61e-27	121		NLL-05	22719420	22719488	95.652	2.13e-24	113	2y hit
1211	YL-10	DArT_PAV_0924	Framework	TGCAGTTATGTCATTTGGAGGTAGGATGACAAAAAAATCCAATCCGTAGTAGGGATAGTAATTGGTCTG	51.5
1212	YL-10	DArT_SNP_1009	Framework	TGCAGAATATTTTGTCTAAATGTTGGCCACTTCTGGTTGCAGGCAATTTATGCTTGTACTTCTCAGTGG	54.9	Lalb_Chr25	14197452	14197501	96	1.44e-15	83.8		NLL-05	22881290	22881354	95.385	5.2e-22	105
1213	YL-10	DArT_PAV_0821	Redundant	TGCAGAATATTTTGTCTAAATGTTGGCCACTTCTGGTTTCAGGCAATTTATGCTTGTACTTCTTAGTGG	54.9	Lalb_Chr25	14197452	14197503	94.231	2.25e-14	79.8		NLL-05	22881290	22881354	95.385	5.2e-22	105
1214	YL-10	DArT_PAV_0039	Redundant	TGCAGAATATTTTGTCTAAATGTTGGCCACTTCTGGTTGCAGGCAATTTATGCTTGTACTTCTCAGTGG	54.9	Lalb_Chr25	14197452	14197501	96	1.44e-15	83.8		NLL-05	22881290	22881354	95.385	5.2e-22	105
1215	YL-10	SCAFFOLD56669.8632	Framework		59.5
1216	YL-10	DArT_PAV_0947	Framework	TGCAGTGCCAAGCGTGGCAGAGGCTGGCAGAGGCTGGTAGAGACACAATCTTCTTCGCGTAACACTAAT	69.5
1217	YL-10	DArT_SNP_0510	Redundant	TGCAGCATGCGCTTCTCATACAAATAATTGCATCTAACGAGGTGTTTGATTTTGTAGCTTGCTCATCTT	69.5	Lalb_Chr25	14290585	14290520	92.424	1.44e-15	83.8		NLL-05	23036495	23036427	94.203	5.2e-22	105
1218	YL-10	DArT_PAV_0193	Framework	TGCAGTGACATTGTTCCATCTTCCGGAGAAAATGATGATAGACAGGTCACTGGTGCAGAATCTTCGCGT	70.6	Lalb_Chr25	14318300	14318364	92.308	2.33e-17	89.7		NLL-05	23075941	23076005	96.923	2.13e-24	113
1220	YL-11	DArT_PAV_0772	Framework	TGCAGATGAAACAGTGGCCGAGCCTGCCCCTGAAATTGTTGGAGCTTGAACTTGTTGAAAATGCAGTTA	0	Lalb_Chr05	193166	193230	93.846	9.57e-20	97.6		NLL-06	235871	235933	90.476	1.18e-13	77.8
1221	YL-11	DArT_SNP_1073	Redundant	TGCAGATGAAACATTGGCCGAGCCAGCCCCTGAAATTGTTGGAGCTTGAACTTGTTGAAAATGCAGTTA	0	Lalb_Chr05	193166	193230	95.385	3.93e-22	105		NLL-06	235871	235933	93.651	1.98e-18	93.7
1222	YL-11	DArT_PAV_0426	Framework	TGCAGATGAAACATTGGCCGAGCCAGCCCCTGAAATTGTTGGAGCTTGAACTTGTTGAAAATGCAGTTA	1.2	Lalb_Chr05	193166	193230	95.385	3.93e-22	105		NLL-06	235871	235933	93.651	1.98e-18	93.7
1223	YL-11	DArT_PAV_0031	Framework	TGCAGAAGAGAAGAAGCTAGGTGCTGAACGCTCCACAGAATTACAGATCGGAAGAGCGGTTCAGCAGGA	3.5	Lalb_Chr05	15040	14998	100	3.64e-16	85.7		NLL-06	41764	41722	95.349	2.87e-11	69.9
1224	YL-11	DArT_SNP_1040	Framework	TGCAGCATTCAGCAGTTGGTGAAGTAGCACCATTGGCCATGCTATTTGTGAGGAAACTAGAACAAGGGG	6.4	Lalb_Chr05	236866	236934	95.652	1.61e-24	113		NLL-06	276225	276292	97.059	3.46e-26	119
1225	YL-11	DArT_PAV_0155	Framework	TGCAGTGGTGGCCGTGATGGCGGCCATTATAAAGTCTCCTCAAGAGGGTAGACATATGTTGTCTCATAT	18
1226	YL-11	DArT_PAV_0401	Framework	TGCAGCCACCACCACCATGACCATAATGATAGTCTTGAGCTAGAGAACAAGGCTAAAGGGTGAATGAAA	19.2
1227	YL-11	DArT_SNP_1067	Redundant	TGCAGAAATCTTGCCATGGAATCATGTCGCGGCATTGACCTACCAAGTCCTTGTTACAGATCGGAAGAG	19.2	Lalb_Chr05	567605	567658	96.296	5.91e-18	91.7	2y hit	NLL-06	685690	685745	100	8.43e-24	111
1228	YL-11	SCAFFOLD283693.5394	Redundant	NNNNNNNNNNNNNNNNNNNNNATTCCATGGCAAGATTTCTGCAGATATTTAAGTAATGAAGGGTTAGGTGATCCAATAGCTAAGCTTGGTAGAGGATGGTA	19.2	Lalb_Chr05	567624	567545	93.75	4.17e-26	119		NLL-06	685711	685632	97.5	3.89e-33	143
1229	YL-11	SCAFFOLD57968.8551	Framework	GCATCGTTCGATACATGTAATCGACCACACCTAGTGGGATAAAGGCTTGGCTGTTGTTGTAACTTGTTAATGGCTATTTTTTAGAAGACGTGTTCGTCCAT	22	Lalb_Chr05	593560	593650	89.011	9.79e-21	101		NLL-15	15551098	15551154	92.982	1.23e-14	81.8
1230	YL-11	DArT_SNP_0912	Framework	TGCAGAGAAGCAAAAAAAAAACAGAGCTCAGTTTTAGTGTTATTATAATTACTTGATCCTGTTCATCAA	22.5								NLL-06	1809268	1809203	88.406	2.87e-11	69.9
1231	YL-11	SCAFFOLD278197.5557	Framework	CCTTCTCCGTCATTGTTCTTTTCACTCTCTCAGGCTTCCCTGCTTCCTCGTGCAACAACCACCGATGAATTATCGATTCCATACTCCTTGCTTTATCCTCA	25.4	Lalb_Chr05	643880	643783	91.089	6.76e-28	125		NLL-06	1792683	1792780	90.099	2.22e-25	117
1232	YL-11	SCAFFOLD230490.3222	Framework	CTAAAGTTTAGCCTCAGATGAAATGATATACCCAGAAGGCAAGCAAGGGGATGGGGGTGTGGGGGGAGCACATATATGGTCACAAAGATGCCAAANNNNNN	26.5	Lalb_Chr05	702071	702161	87.912	5.82e-16	85.7		NLL-06	1721743	1721648	89.583	3.34e-21	103
1233	YL-11	DArT_PAV_0871	Framework	TGCAGTCTCGTCTTTATGCTGATTTGGTAGGATGTATTGCATAATGCCATTTACAGATCGGAAGAGCGG	35.5	Lalb_Chr05	1216586	1216533	96.296	1.44e-15	83.8		NLL-06	978372	978412	95.122	1.09e-07	58
1234	YL-11	DArT_SNP_0143	Framework	TGCAGTTCATCGGAGCAAAAGGTACATCTGCATAAAGCGTGTGAGCTTTTCTATAGGCTATTCAAAAGC	36.1	Lalb_Chr05	1176851	1176919	97.101	6.61e-27	121		NLL-06	1049015	1048947	97.101	8.75e-27	121
1235	YL-11	DArT_PAV_0005	Framework	TGCAGCACGTTGAGAATAACTATGACTAGGTACATCCATTTTGGGCAGGAAAAAGATAATGTGAATTAC	45.6
1236	YL-11	SCAFFOLD123944.11237	Framework	TCTTGTGCGAGCCGGAACATCCACAGATATATGGAGATAACTCTCCCAACGGACATTTTTTCTATCTACATGGATCGAACCCGAGTCCTTGCTTAAGGAGA	47.9								NLL-11	8897461	8897545	88.235	5.03e-17	89.7
1237	YL-11	DArT_PAV_0315	Framework	TGCAGGTCAACATGCTGTATTGGGAAGATAACCAAAGAAGTATATTTGTAATCATATGTTTTACTTGAT	50.2
1238	YL-11	DArT_SNP_0908	Framework	TGCAGCAGAGCCTGAGTTGCAAAGCTTCCTTGCTGTGACAAAATGTTGAGGCTCGAGGGATACCATGCT	53.7
1239	YL-11	DArT_SNP_0883	Redundant	TGCAGATTCATTTTGGCCCTCATCTGTCACCAACTGTGCAGAAACCCCATCTATGGCAGAACTCAACTG	53.7	Lalb_Chr05	2185784	2185848	93.846	9.57e-20	97.6		NLL-06	3281917	3281886	96.875	4.31e-07	56	2y hit
1240	YL-11	SCAFFOLD86750.6733	Redundant	TGTGGTGAAAACAGAAGACTCGAAAGGTGCTTAGTGAGAAAATTGCTCAGCTGAGTTCTGCCATAGATGGGGTTTCTGCACAGTTGGTGACAGATGAGGGC	53.7	Lalb_Chr05	2185899	2185801	94.949	1.91e-37	157		NLL-06	3281835	3281917	95.181	3.74e-30	133
1241	YL-11	SCAFFOLD22363.11486	Redundant	NNNNNNNGATTATAGTCAGCACGGAGCTCTCTAAGGGAAGAACAGTTACCAATAGAATGTGGAATTTCTTCAATATCATTTGTCTCCACACTCAATACTTT	53.7	Lalb_Chr05	2218062	2218155	97.872	1.27e-41	170		NLL-06	3241522	3241429	98.936	7.05e-44	178
1242	YL-11	DArT_SNP_0241	Framework	TGCAGGTAGAGCGGAATTTTCAAGAATTGAGTACTCTCTGATATCTATTTGAGGGCCAAACTCTTCCTC	55.3	Lalb_Chr05	2318194	2318262	94.203	3.93e-22	105		NLL-06	3119414	3119346	95.652	2.13e-24	113
1243	YL-11	SCAFFOLD290300.3689	Redundant	GCAGGAGATGGAAGAACAAAAATGCCACATAGCCCAACAATTGCAGGTTCCCAAGGAAGCCCATTTGCCCTGGCGCATGGTCTCGGTGGTAATGGTAGTGC	55.3	Lalb_Chr05	2275121	2275022	95	4.84e-38	159		NLL-06	3168304	3168404	93.069	9.83e-34	145
1244	YL-11	SCAFFOLD290300.3727	Redundant	AATTGCAGGTTCCCAAGGAAGCCCATTTGCCCTGGCGCATGGTCTCGGTGGTAATGGTAGTGCCATCCAGCTTACGGAGTCTTCCTTGTATCCATCAGCTA	55.3	Lalb_Chr05	2275084	2274984	93.069	7.28e-34	145		NLL-06	3168342	3168442	95.05	1.65e-38	161
1245	YL-11	SCAFFOLD182895.9560	Framework	GCCATTGTAGTGAATGAAGAGAGGAAAACACCAGCAAGGGCTCCAATTGCGTGTGGGTATTTGAAGATGGAAAAAGGGTGGAGTTTCGAAGCGAAAGAAAT	58.7	Lalb_Chr05	2550807	2550716	96.739	4.84e-38	159		NLL-06	3836770	3836673	95.918	4.19e-39	163
1246	YL-11	DArT_SNP_0888	Redundant	TGCAGAAGGGAAAGCATAATAAAGAATGATTAGAACACATGCTATCCTCATAAATTACAGATCGGAAGA	58.7								NLL-06	3849123	3849154	96.875	4.31e-07	56
1247	YL-11	DArT_PAV_0394	Redundant	TGCAGTCTTGATCTACACTAGTGTATGAGTTTTGGGTGTTTTGAACATTTTTACAGATCGGAAGAGCGG	58.7	Lalb_Chr05	2548335	2548385	90.196	5.28e-09	61.9		NLL-06	3834284	3834334	100	8.12e-21	101
1248	YL-11	DArT_PAV_0623	Redundant	TGCAGAAGGGAAAGCATAATAAAGAATGATTAGAATACATGCTATCCCCATAAATTACAGATCGGAAGA	58.7								NLL-06	3849123	3849154	96.875	4.31e-07	56
1249	YL-11	DArT_PAV_0153	Redundant	TGCAGAAGGGAAAGCATAATAAAGAATGATTAGAACACATGCTATCCTCATAAATTACAGATCGGAAGA	58.7								NLL-06	3849123	3849154	96.875	4.31e-07	56
1250	YL-11	DArT_SNP_0272	Framework	TGCAGCAACTTCAAAATATGTTGCAAATTATGAACAACTCATTTTTTACAGATCGGAAGAGCGGTTCAG	59.2	Lalb_Chr05	2772367	2772409	100	3.64e-16	85.7		NLL-06	4084255	4084297	97.674	1.18e-13	77.8
1251	YL-11	SCAFFOLD131705.27393	Redundant	AAATCTCATTGAAATTGATCTAAATCTATTCCATTCCCATAGGACGATATCCCGGTACTTTACCGGATTTATTACTTGTACGATANNNNNNNNNNNNNNNN	59.2	Lalb_Chr05	16864415	16864464	92	3.33e-08	60	2y hit	NLL-01	31302209	31302253	100	5.03e-17	89.7
1252	YL-11	DArT_SNP_0342	Redundant	TGCAGAATCTGAAGCTTCATATCTAGCGACATGCATGCAATGCCAACATGACGTCGTTCACTGCAAAGG	59.2	Lalb_Chr05	2738995	2739063	92.754	9.57e-20	97.6		NLL-06	4055721	4055789	94.203	5.2e-22	105
1253	YL-11	SCAFFOLD252607.2352	Redundant	TCCACTCTAGCTTTGATCCCTTGTATATTTGAAGCAATCTTGTGTCGAGCTTTCATGTTAACAAGCTTATGAAGAAGACGAGAGATATTGCTTTGGCCATG	59.2	Lalb_Chr05	2587189	2587095	92.632	2.77e-30	133		NLL-06	3879636	3879536	94.059	4.03e-36	153
1254	YL-11	DArT_PAV_0301	Framework	TGCAGGCTCACTCATGTGGTTCTTGATGGTGATTGGGCTCATAAGCACTCGGGGAAAAAACTTTCCATT	63.8	Lalb_Chr05	2730268	2730234	94.286	1.29e-06	54		NLL-06	4043996	4043948	95.918	7.54e-15	81.8
1255	YL-11	SCAFFOLD131705.35075	Redundant	ACTGGGACCTCCTGGGTGACAGGTGCTTTTAACAAGGTTTCTAAAGCTGCCGAGGAAGTAGGACAGAAGACAAAAGAGAAGGTGGAGAACGAAGAAGANNN	63.8	Lalb_Chr05	2727209	2727112	94.898	7.56e-37	155		NLL-06	4032469	4032372	94.898	1.02e-36	155
1256	YL-11	DArT_PAV_0030	Redundant	TGCAGGCTGCAAAGAACCCGTGAGGCTCGTGTCGTGTTACAGATCGGAAGAGCGGTTCAGCAGGAATGC	63.8								NLL-06	4043998	4044032	94.286	1.7e-06	54
1257	YL-11	DArT_SNP_1300	Framework	TGCAGAATTCTATATACCATACCCTCATCCTAAGCTCTGTAACAACTTATACGTGAATGATGACAAAGA	64.9								NLL-06	4578433	4578501	92.754	1.27e-19	97.6
1258	YL-11	SCAFFOLD92240.817	Framework	ACATGATTTTCCCTGCCACTTTGCACTGCTCACTTTTTGTTTGGTTGCCACACAGCAAGTATACATGTACTTCCGTGGCAGTGGTAAGGCTGCCGAGATGA	68.7	Lalb_Chr05	4187170	4187077	94.681	1.84e-34	147		NLL-06	6259592	6259492	93.069	9.83e-34	145
1259	YL-11	DArT_SNP_0326	Framework	TGCAGCAGTGTTAGTAATAGTTGTTGAATCGTGATACAAAATGGGTGGATCGGTGAAAGATGTGAAGTC	73.4	Lalb_Chr05	4317919	4317976	94.828	5.91e-18	91.7		NLL-06	6589330	6589385	98.214	2.06e-21	103
1260	YL-11	DArT_SNP_1010	Redundant	TGCAGATGGAATGTCGAATAATAACACTTGTTGATATTTTATACAAAAAATTAGGGGTAGTTATTTACA	73.4	Lalb_Chr05	4324520	4324456	90.769	3.51e-13	75.8		NLL-06	6596491	6596424	92.647	1.22e-16	87.7
1261	YL-11	SCAFFOLD86215.5127	Redundant	AATCATAATCATAATCATTATAGTACAAAGTTCATAACAGATTATGTTAATTAGTTCACCCATGATAAAGTTACAGGGAGTGAGTACCTTTCAAGGCCTGC	73.4	Lalb_Chr05	4339199	4339103	97.938	2.06e-43	176		NLL-06	6612733	6612635	96.97	4.35e-42	172
1262	YL-11	DArT_PAV_0932	Redundant	TGCAGAAAATTTTGATCTTGAAAATTGTTATAAACCATTACAGATCGGAAGAGCGGTTCAGCAGGAATG	73.4
1263	YL-11	DArT_SNP_0308	Redundant	TGCAGCCTCCAGAAGCAAATTTTCCAAATCCGCCATAATTGTCCGAGATTTCGCGCCTCCACCTACAAA	73.4	Lalb_Chr05	4265042	4265110	94.203	3.93e-22	105		NLL-06	6385519	6385587	97.101	8.75e-27	121
1264	YL-11	DArT_PAV_0791	Redundant	TGCAGACAAATAATATTACAAACTTGCATTTATACAACTTGGAAGACAAATAATATTACAGGTTACAGA	73.4								NLL-06	6668751	6668700	94.231	2.98e-14	79.8
1265	YL-11	SCAFFOLD86215.5195	Framework	AGTTACAGGGAGTGAGTACCTTTCAAGGCCTGCAGAGAAGTGGCTTTCTCCTTGGAGAATTTCTCATGAAGTGCTTGAAACTTAGCAGTTTCGTTCTTCAA	74	Lalb_Chr05	4339133	4339033	98.02	8.46e-46	184		NLL-06	6612664	6612567	98.98	2.89e-46	186
1266	YL-11	SCAFFOLD86215.5679	Redundant	GTCCCGTTTCAGGAAATTCTCTCATTTGAATTCAATTTTATAAGTCAACAGTAGACTACTTTTCTAGAAATTATACAAGCAAATACCTCAGCAGTCAAAGT	74	Lalb_Chr05	4338639	4338556	89.412	3.73e-17	89.7		NLL-06	6612202	6612136	94.03	1.32e-20	101
1267	YL-11	DArT_SNP_0154	Redundant	TGCAGAGAGACAGATCAAAGCGGTGATATTTACAGATCGGAAGAGCGGTTCAGCAGGAATGCCGAGACC	74
1268	YL-11	SCAFFOLD23311.51209	Redundant	TTCTGAAGTAATGTTAATGAAATTGGAAGCTCAAAATTGTGCAGCTCATTCGTCACCGTCCCTTGATCCACAGGAGCAACTGTATCCACGAGCTTCCCAGC	74	Lalb_Chr05	4263270	4263370	95.05	1.23e-38	161		NLL-06	6383747	6383847	95.05	1.65e-38	161
1269	YL-11	SCAFFOLD15982.13304	Redundant	ACTGTTCTGTTCCATTCTATTCGAGAAGAATGTGAGAAAATGCAACCCGAGCCATGAAACAAATTTGCTTCTTAAACATTCTCCATTATCATTTACCATGT	74	Lalb_Chr05	4530906	4531006	93.069	7.28e-34	145		NLL-06	7135248	7135317	92.857	5.22e-20	99.6
1270	YL-11	SCAFFOLD15982.15689	Redundant	ATACCGAAGGCCAGTCCTAATTATTTTAGGTTAAATGGCTATTATATTTTTTTGGGTAGAAAAATGGCTATTATATATTAATTGGGATTTGTCAACTTTAT	74
1271	YL-11	DArT_PAV_0968	Framework	TGCAGTTCTTGTGATCCAGCACCCTTGTGGGAAGATAGATAGGTTGTATTGGCCAGTCACTGCAAGTAA	77.9	Lalb_Chr05	3589281	3589347	98.507	4.23e-28	125		NLL-06	5364598	5364664	98.507	5.61e-28	125
1272	YL-11	SCAFFOLD26718.5159	Framework	AGCACCCTTGTGGGAAGATAGATAGGTTGTATTGGCCAGTCACTGCAAGTGAAGTAATGAAGACCAATCCAGGTCATTATGTGTCTTTGATTATACCATTG	79	Lalb_Chr05	3589298	3589398	98.02	8.46e-46	184		NLL-06	5364615	5364715	98.02	1.14e-45	184
1273	YL-11	DArT_SNP_1091	Redundant	TGCAGATTCTCCAAATCCGATGGGTGCAGGTTCGGGATAAGCAAAACGTCCACACCCACTCTGCCATTC	79								NLL-06	5593504	5593464	92.683	1.09e-07	58
1274	YL-11	DArT_SNP_0236	Redundant	TGCAGTGAGGCAATATTGCATGATAAGAAGGTGAGAACATGAGAGTGTGATAGCGGCAGTTCAGTTTTA	79	Lalb_Chr05	3827348	3827408	91.803	5.69e-15	81.8		NLL-06	5784925	5784967	93.023	6.99e-09	61.9
1275	YL-11	DArT_SNP_0293	Redundant	TGCAGTGAAGGGTTTTTTACCAGAGATTGAAAAGCTTATTGAGTATGCAAAGGCTCTTCAGCAAAGAGT	79	Lalb_Chr09	4139531	4139597	88.06	2.17e-11	69.9		NLL-06	5671758	5671810	92.453	1.84e-12	73.8
1276	YL-11	DArT_SNP_1060	Redundant	TGCAGTGCATAGTGACTTTGCAATTCTAAGTCTATTGTAGATAGGTTTACTTCAATTACAGATCGGAAG	79	Lalb_Chr05	3506395	3506341	94.545	3.64e-16	85.7		NLL-06	5253042	5252985	93.103	1.91e-15	83.8
1277	YL-11	DArT_SNP_1113	Redundant	TGCAGCAAAGATTGAAACTTGAAACTCATTCTCCTGCTTCAAAGCACAGAATTGTTTTAGAAATTTTTA	79	Lalb_Chr05	3520610	3520547	95.313	1.55e-21	103		NLL-06	5267789	5267719	88.889	1.13e-10	67.9
1278	YL-11	DArT_PAV_0731	Redundant	TGCAGTTGATTACTATGTTGGCATGCATAGTGACATTTTCATATCTGCCTCCCCAGGAAACATGCACAA	79	Lalb_Chr05	3119362	3119430	97.101	6.61e-27	121		NLL-06	4719332	4719264	97.101	8.75e-27	121
1279	YL-11	DArT_SNP_0262	Redundant	TGCAGTTTTGCAAGCACGTATGGCCCGAATCATGTCCCTATAAGTTGAGGTACGAACCAGATAAGTAAC	79	Lalb_Chr05	3505272	3505205	97.059	2.61e-26	119		NLL-06	5251912	5251845	95.588	8.43e-24	111
1280	YL-11	DArT_SNP_1125	Redundant	TGCAGTTCTTGTGATCCAGCACCCTTGTGGGAAGATAGATAGGTTGTATTGGCCAGTCACTGCAAGTGA	79	Lalb_Chr05	3589281	3589349	98.551	2.71e-29	129		NLL-06	5364598	5364666	98.551	3.59e-29	129
1281	YL-11	DArT_PAV_0010	Redundant	TGCAGAAAAGAGAAGCAAACACTACTTGTTTCAAAGGTCTTGGACATTGGTTTCATCCAACAGACCAAA	79	Lalb_Chr05	3608119	3608051	100	1.11e-31	137		NLL-06	5386566	5386498	94.203	5.2e-22	105
1282	YL-11	SCAFFOLD131530.1521	Framework	TCTTGACAGAATGAGGGATTGAAACACGTTGAATCAGAAAAATTAAGGTCCGACTATGTTAAACCCAATTAAATCGAAATAACTCAAATAATGAACTAGAT	79.5	Lalb_Chr05	10009037	10009090	87.037	8.12e-06	52	2y hit	NLL-03	15269206	15269244	92.308	2.77e-06	54
1283	YL-11	SCAFFOLD39528.7164	Redundant	NNNNNNNNNNNNNNNNNNNNGATGGAAGACAAAAAGAGTCTTACTTTACCTTTAGAACGTTCTCCGATAAAGGGAAAAGCTTCACTATTAGCTGCAGTTGA	79.5	Lalb_Chr05	3119290	3119370	95.062	4.33e-29	129		NLL-06	4719404	4719324	96.296	2.4e-31	137
1284	YL-11	SCAFFOLD71956.1591	Redundant	GCTAAAATTGGAATCCTTGAAACACAACGCAATGAAGCCCTTAGATCCAGTGATACCTGGTCAAATGTTGGCCCTGAGTCAGAGTCTGGATCTCTGTCCAA	79.5	Lalb_Chr05	3067794	3067694	96.04	5.03e-41	168		NLL-06	4765826	4765918	93.548	2.4e-31	137
1285	YL-11	DArT_SNP_0309	Redundant	TGCAGCCTGGGATGAAACTGGAGTTCCCAAGCTCATCACTTTGCTCACAAGCTCGTCAACTTTCTCGGA	79.5	Lalb_Chr05	3138758	3138690	91.304	2.33e-17	89.7		NLL-06	4699198	4699266	94.203	5.2e-22	105
1286	YL-11	SCAFFOLD303226.18681	Redundant	ATCAATTTCTGTTCTCAATCTCTTTACCACTGCAGCCTGGGATGAAACTGAAGTTCCCAAGCTCATCACTTTGCTCACAAGCTCGTCAACTTTCTCGGACA	79.5	Lalb_Chr05	3138788	3138688	94.059	2.99e-36	153		NLL-06	4699168	4699268	96.04	6.79e-41	168
1287	YL-11	SCAFFOLD220482.11905	Redundant	TTCTCAGATTAGATCTTGATCAACTATTAATTTTCAATCAAGTTCGTTTCCTCATCTTTACTTGTTTCACTTTTGGTCAACAACAAATAAAAATGGTGACG	79.5								NLL-06	4836844	4836751	88.776	8.47e-22	105
1288	YL-11	SCAFFOLD71956.934	Redundant	TGTGAATACTGGAAAACAGGGGTAGAACTGTTTGTTTAGTTGTGACGCAAATGAAAACATTTGTCTTTTATTATGTCGTGTATGGATGAGAAAGCATTAGG	79.5	Lalb_Chr05	3068467	3068368	90.099	2.57e-24	113		NLL-06	4764722	4764822	93.069	9.83e-34	145
1289	YL-11	DArT_SNP_0261	Redundant	TGCAGTATCAAAGCCAAAAGTTTTGTCCATCAATAGAATGTCATTGTCTATGGTTTTAGGTACTCCGAT	79.5	Lalb_Chr05	3193413	3193477	98.462	6.61e-27	121		NLL-06	815120	815187	98.529	1.42e-28	127
1290	YL-11	DArT_SNP_0247	Redundant	TGCAGCTCCAACGGTCACCATGCCTCGTTTGAAGGTTATTGCCCTTTCCCTGTTTCAAATGTGGAAGTA	79.5	Lalb_Chr05	3056817	3056749	97.101	6.61e-27	121		NLL-06	4776561	4776628	95.652	5.2e-22	105
1291	YL-11	DArT_SNP_1098	Redundant	TGCAGTTGATTACTATGTTGGCATGCATAGTGACATCTTCATATCTGCCTCCCCAGGAAACATGCACAA	79.5	Lalb_Chr05	3119362	3119430	98.551	2.71e-29	129		NLL-06	4719332	4719264	98.551	3.59e-29	129
1292	YL-11	DArT_SNP_0251	Redundant	TGCAGTAGCCCCGTCACCATTTTTATTTGTTGTTGACCAAAAGTGAAACAAGTAAAGATGACGAAACGA	79.5								NLL-06	4836737	4836805	91.304	3.09e-17	89.7
1293	YL-11	SCAFFOLD71956.4624	Redundant	GCAGAGAACTTTGATTTTATATCAGTTACTGGTAATGATACACCGGGTGGGTCAACTGGTCAGTTGGAGCTTATTTCCACTGCAATTATGGATGGTTGGAT	79.5	Lalb_Chr05	3064416	3064316	95.05	1.23e-38	161		NLL-06	4769025	4769125	96.04	6.79e-41	168
1294	YL-11	DArT_SNP_0302	Redundant	TGCAGCTGGCTTCTTGGATTGAAATTTTTCTATGGTTCTTTCTGTTGTTATGTCGCTTTTTACAGATCG	79.5								NLL-06	4699843	4699894	90.385	1.77e-09	63.9
1295	YL-11	DArT_SNP_0215	Redundant	TGCAGCTAATAGTGAAGCTTTTCCCTTTATCGGAGAACGTTCTAAGGGTAAAGTAAGACTCTTTTTGTC	79.5	Lalb_Chr05	3119365	3119297	92.754	9.57e-20	97.6		NLL-06	4719329	4719397	94.203	5.2e-22	105
1296	YL-11	DArT_PAV_0265	Redundant	TGCAGTTGATTACTATGTTGGTATGCATAGTGACATCTTCATATCTGCCTCCCCAGGAAACATGCACAA	79.5	Lalb_Chr05	3119362	3119430	100	1.11e-31	137		NLL-06	4719332	4719264	97.101	8.75e-27	121
1297	YL-11	SCAFFOLD303226.7671	Framework	TTTGTTTCAGGCTTGTATTGTTGAAAATAAGCAGGGACGGACATACCGAGAAACAATGAAACACCAACTATTGTTATGTTCCTGAAGCTGGCTGATTGAGC	87.4	Lalb_Chr05	3146598	3146498	99.01	3.47e-48	192		NLL-06	4687240	4687340	98.02	1.14e-45	184
1298	YL-11	DArT_SNP_0561	Redundant	TGCAGAGCTATGATGCGACAACACATTTTGAAACCACAGTGAGAGACGTGATTGCCATATACAACAAGA	87.4	Lalb_Chr05	3102199	3102267	97.101	6.61e-27	121		NLL-06	4735831	4735763	97.101	8.75e-27	121
1299	YL-11	DArT_PAV_0205	Redundant	TGCAGAGATTCCATGTGCATTGTTATCCCTATTACAGATCGGAAGAGCGGTTCAGCAGGAATGCCGAGA	87.4	Lalb_Chr05	3142608	3142576	96.97	8.24e-08	58		NLL-06	4691813	4691845	96.97	1.09e-07	58
1300	YL-11	DArT_SNP_1409	Redundant	TGCAGAGATTCCATGTGCATTGTTATCCCTATTACAGATCGGAAGAGCGGTTCAGCAGGAATGCCGAGA	87.4	Lalb_Chr05	3142608	3142576	96.97	8.24e-08	58		NLL-06	4691813	4691845	96.97	1.09e-07	58
1301	YL-11	DArT_SNP_0522	Redundant	TGCAGATTTCACATTTTTCCGGAACATAATTTCCCTTTTATTGGCAGGTCAAGTAAGAGTACTACTTTT	87.4								NLL-06	4739184	4739217	94.118	6.73e-06	52
1302	YL-11	DArT_SNP_0541	Redundant	TGCAGAAATTGTATTTCAGAATTTGATCAATGGTTACAAGAAAAACAGATAAATATGTGCAGTAAAAAC	87.4	Lalb_Chr05	3102202	3102165	97.368	8.56e-11	67.9		NLL-06	4735828	4735896	94.203	5.2e-22	105
1303	YL-11	DArT_SNP_0364	Framework	TGCAGATGAATAAGAAGTTGCAGCAGTTGAGAGCACCAAAGAAAAAGCAGCTTACAGATCGGAAGAGCG	88.5	Lalb_Chr09	3298908	3298959	90.385	1.34e-09	63.9		NLL-06	3911735	3911787	92.453	1.84e-12	73.8
1304	YL-11	SCAFFOLD151109.20169	Framework	ACCAAAGCTTCAATTGCTTCTATGTCACCTGTAACATCTCTGAACGATCCGTCGCTCTTTTTCATTTTACCATTAGTTAGTCCTGTCGGCTGCTCAATATT	94.5	Lalb_Chr05	4850891	4850791	95.05	1.23e-38	161		NLL-06	7571518	7571421	94.898	1.02e-36	155
1305	YL-11	SCAFFOLD295194.20313	Redundant	CCCAGGTTGTACCCATAACAGACCATCATTATGGTCATTAGAAGGCATAGATCCTCCTGAAACATCATTCAATCCAGATGGAAGGCTATGCGATCTCGCAG	94.5	Lalb_Chr05	4774128	4774032	92.784	1.78e-31	137		NLL-06	7470434	7470338	91.753	5.84e-29	129
1306	YL-11	SCAFFOLD54668.5414	Framework	CAATCCGAACAAAGATTGCAGTCTTCTGTTAATGGTGATAAGCCTAATGACGACGGCTACAACTGGAGGAAGTATGGGCAGAAACAGGTAAAAGGTAGTGA	96.1	Lalb_Chr05	5260166	5260257	97.826	1.99e-40	167		NLL-06	8304015	8304115	96.04	6.79e-41	168
1307	YL-11	SCAFFOLD209677.2825	Redundant	ACTGGATTTCTAGTAGAGTCGTTTTGTTCCGAAGTTCTTTGTTTATTTTTGACTGCAATAATGTGTTACAAGATTGCTTCTGACACAATATGTATTCTTTT	96.1	Lalb_Chr05	5226598	5226532	89.552	1.42e-13	77.8		NLL-06	8152321	8152399	91.25	8.15e-19	95.6
1308	YL-11	SCAFFOLD179335.5778	Framework	TAACGAAACACAATGATGTGAATGGCAGGATAACAAGTTGAAAGAAACAAATCTAGATTCAAGGCTTGCNNNNNNNNNNNNNNNNNNNNNNNNNNNNNNNN	97.8	Lalb_Chr05	5295639	5295586	98.148	3.87e-20	99.6		NLL-06	8363942	8363874	97.101	1.42e-26	121
1309	YL-11	DArT_PAV_0145	Framework	TGCAGCAGCCAAATTGAGATCAGCGGCCCTTGCCCTTACCTACAAAATCAATACCTTCAAGTAAAAAAA	98.4	Lalb_Chr05	5606038	5606091	96.296	5.91e-18	91.7		NLL-06	8761445	8761513	98.551	3.59e-29	129
1310	YL-11	DArT_SNP_0599	Redundant	TGCAGCAGCCAAATTGAGATCAGCGGCCCTTGCCCTTACCTACAAAATCAATACCTTCAAGTAAAAAGC	98.4	Lalb_Chr05	5606038	5606091	96.296	5.91e-18	91.7		NLL-06	8761445	8761511	98.507	5.61e-28	125
1311	YL-11	DArT_PAV_0923	Framework	TGCAGAAGTTATCAACAAATTCATGTCCCACTTTATATCACATACCAATTAGAAATATTCATTTACAGA	110.3
1312	YL-11	DArT_SNP_0189	Framework	TGCAGAAAAAGTTAGAGGTAGTTAGTTCTTCTTTGTGTCTTATTTTATTTTGTTTCTACTAACTCATGA	110.8	Lalb_Chr05	6618329	6618265	86.957	1.34e-09	63.9	2y hit	NLL-06	10226603	10226536	91.304	7.54e-15	81.8
1313	YL-11	SCAFFOLD14505.3581	Framework	GCTGATAACATCTCTAAACTGACTCCTATTGGGTCTTCGTATAGGAGAACGTCATCCTTTCAAATGAGATCCGTGTCCTCCAGCACAGTTTTGAAGAGCGC	120.2	Lalb_Chr05	6502604	6502504	93.069	7.28e-34	145		NLL-06	9970423	9970323	93.069	9.83e-34	145
1314	YL-11	SCAFFOLD162124.10269	Redundant	AGTTCTTGGCTTTCTGGATTGTCGACATATGGTATTTATTTGCTGTGACATATATTATAATGCATTTCCTTACAATATTAGTACAGTAGTGTGACATCTGA	120.2	Lalb_Chr05	6485085	6485037	89.796	1.32e-07	58	2y hit	NLL-06	9951487	9951391	88.66	8.47e-22	105
1315	YL-11	SCAFFOLD168342.17451	Redundant	CCTCACATTAATAGTGAATTCATGTATAAAAGCAACTTTCTCCCTCAAATGTTGAAGTGGTACAAAGTGAGTTTGTGAAGGAATGGTTACCCTTACATTTC	120.2								NLL-06	10151813	10151721	89.362	5.22e-20	99.6
1316	YL-11	SCAFFOLD83664.7835	Framework	GTGTGCAGGAAGTGGCAAAGCTGCTCTTGAAATGCTTCAATTTCCTCACACTTTTGATGCTTGCTTCATGGACATTCAAATGCCAGAAATGGATGGNNNNN	121.3	Lalb_Chr05	6403405	6403500	97.917	8.15e-43	174		NLL-06	9826130	9826225	96.875	2.68e-40	167
1317	YL-11	DArT_SNP_0950	Framework	TGCAGAAATATTTCGATTGCTCGAAAATTCAGGTAATTTCTTCTTTGTTACAACATATAGTTGATTCTG	125.3	Lalb_Chr05	6435647	6435582	90.909	1.44e-15	83.8		NLL-06	9862142	9862077	87.879	1.13e-10	67.9
1318	YL-11	DArT_SNP_1101	Framework	TGCAGAAACAGATCTGAGGCTCTGAGTAATATCTGTGATTTAGTCTATGAATTCAGGCTTGCATCAAGG	135	Lalb_Chr05	6707422	6707481	93.333	9.22e-17	87.7
1319	YL-11	DArT_PAV_0886	Redundant	TGCAGGGAAGAAAGAGGCCGTGTTAGTTTTCAAATTTGTTACAGATCGGAAGAGCGGTTCAGCAGGAAT	135								NLL-06	10453127	10453096	96.875	4.31e-07	56
1320	YL-11	DArT_SNP_0312	Redundant	TGCAGATTATCATAAACAGAGGTTGGTATTACACCATTGCACTATAGCAGCATTCATACAGTTTACAGA	135	Lalb_Chr05	6708162	6708098	98.462	6.61e-27	121		NLL-06	10375837	10375795	100	4.83e-16	85.7
1321	YL-11	SCAFFOLD10848.7982	Framework	CGAAATAAATCCAGTGGACCTCACACTGATTATGGTATGTCTTAACCATTATATTATGATAAGTCTAGAATATATGTTTACTCATTGTGAATAATCATAAC	141	Lalb_Chr05	9917816	9917915	91.089	1.05e-26	121		NLL-06	19675790	19675693	95.918	1.02e-36	155
1322	YL-11	SCAFFOLD10848.8939	Redundant	ATTTTTTTGCATCATCTACTTCTCTTGATTAATTCTTTACTTACGTGTATGCCGAAACTGCGCGAACAGACAAACTTTGATACTGCAGTAGAGCCATTGGA	141	Lalb_Chr05	9918757	9918856	89	1.02e-23	111		NLL-06	19674827	19674729	93.939	6.3e-35	149
1324	YL-12	DArT_SNP_1077	Framework	TGCAGTTTGATACCAATCAATAATCTTAGACTTGTGAAAGTGGAACCATATATACAGGATAATTCATGC	0								NLL-01	3886725	3886785	86.885	1.09e-07	58
1325	YL-12	DArT_PAV_0878	Framework	TGCAGCAAGTCATCGATGTTACTCCTGTTACAGATCGGAAGAGCGGTTCAGCAGGAATGCCGAGACCGA	0.6
1326	YL-12	DArT_SNP_1294	Framework	TGCAGTTGCTGGCGCTCTTGGAGGATATAATGCTCACGCAAATAAATATTACAAATATTTCTTATGAAT	1.7	Lalb_Chr10	18181299	18181334	97.222	1.34e-09	63.9		NLL-11	1149846	1149815	96.875	4.31e-07	56
1327	YL-12	DArT_SNP_0489	Redundant	TGCAGTTGCAGTACACAATGGCTCTCGTGATTCCGTTGTGGCTGCAATTGCGGTTGCCGAGTGCAATCC	1.7
1328	YL-12	DArT_PAV_0020	Redundant	TGCAGTGTTCTTCAGCTCTAATGGCTCCTCTGAAGGCCTCTTACAGATCGGAAGAGCGGTTCAGCAGGA	1.7
1329	YL-12	DArT_PAV_0686	Framework	TGCAGTGTTCTTCAGCTCTAATGGCTCCTCTGAAGGCCTCTTATGATCATACTTTTCAGCATTTCCAAG	2.3	Lalb_Chr03	7924271	7924336	87.879	8.56e-11	67.9
1330	YL-12	DArT_PAV_0274	Attached	TGCAGAATCAGGGGATATAACTCATGTTGACATGCTTCATTTCCAAAGAGGTTCTGTTGATGAATTCAT		Lalb_Chr07	5126982	5127048	95.522	2.52e-23	109		NLL-01	31529311	31529253	96.61	8.12e-21	101	3y hit
1331	YL-12	DArT_PAV_0456	Attached	TGCAGCTTAGGAATGGCAATGAGGCTTGTGGGGATGAGTTTGTTCATACCCAAACCTGAAATTCAAAAC		Lalb_Chr17	5455539	5455508	96.875	3.26e-07	56		Scaffold_75_86	69216	69255	92.5	4.31e-07	56
1332	YL-12	DArT_SNP_0453	Attached	TGCAGCAACTAACATCATGTTACAGCTCGACATCATGTGTCATCAAGCTCTATTTTATGATTTTTTTAC
1333	YL-12	DArT_SNP_0476	Attached	TGCAGCAATTTCCCATATTCCGGCGAGATCGTGGTTGTTCAGTTCAAAGTTAGGGTTTCAGCCACATGT		Lalb_Chr13	2716352	2716419	94.118	1.55e-21	103		Scaffold_42_22	15702	15769	91.176	1.22e-16	87.7
1334	YL-12	DArT_PAV_0677	Attached	TGCAGCAACTAACATCATGTTACAGCTCGACATCATGTGTCATCAAGCTCTATTTTATGATTTTTTTAC
1335	YL-12	DArT_SNP_1291	Attached	TGCAGCCAACACTCCATTTCTTTCAGAATGGGAAAAAGGCTGATGAAGTTATTGGGGCTGACATTATGC		Lalb_Chr07	6464682	6464622	93.443	2.33e-17	89.7		Scaffold_359	70187	70122	96.97	5.4e-25	115
1336	YL-12	DArT_PAV_0386	Attached	TGCAGCAACTAACATCATGTTACAGCTCGACATCATGTGTCATCAAGCTCTATTTTATGATTTTTTTTT
1337	YL-12	DArT_SNP_0477	Framework	TGCAGTTCAATTGAGATCAACATTATTGCGAGGGATGCTTCACATCCACTCTCTGAATGGATTTGTGAG	2.8	Lalb_Chr13	2137276	2137214	87.302	5.28e-09	61.9
1338	YL-12	DArT_PAV_0982	Framework	TGCAGAATATGCATACATGAGTCACAATAAGAATAACAATGGATATTATTCATCTTTTTTGTAGCAGCA	6.9	Lalb_Chr08	13086234	13086209	100	5.09e-06	52		NLL-05	14985755	14985705	90.196	6.99e-09	61.9
1339	YL-12	DArT_SNP_1289	Redundant	TGCAGATATCTGTGTTTTTGTTGTTGCAGAAATTACAGATCGGAAGAGCGGTTCAGCAGGAATGCCGAG	6.9								NLL-01	31032407	31032441	94.286	1.7e-06	54
1340	YL-12	DArT_PAV_0979	Attached	TGCAGTTGGAATAACTCTTGATTTTTAGTGTGCTTTCAAAAATTTACAGATCGGAAGAGCGGTTCAGCA									NLL-01	32358559	32358514	91.304	2.76e-08	60
1341	YL-12	DArT_SNP_1284	Attached	TGCAGGCCTGTTCGAGGAGGTTCATACGGAAAAGAATATACAACATTATAATGACATGAAAGCACACCT									NLL-01	32339749	32339804	92.857	2.98e-14	79.8
1342	YL-12	DArT_SNP_1229	Attached	TGCAGACGTACAACTCATGACGCTGGGTGCACCTAGATTCAAAGTATGAAGGTTTTTTTTTATATTATT
1343	YL-12	DArT_SNP_0455	Attached	TGCAGTGCTAGCTTTTTTCTATGCCACATTATATTGTAGTAATGTACCAGTGGTAAGGTTTATGTATTA									NLL-01	32388200	32388136	92.424	1.91e-15	83.8
1344	YL-12	DArT_SNP_1270	Attached	TGCAGCGGGCCAAATTCGAGGTGGGGAAGTTTGACGGAACTGATAATTTTGGATTGTGGCAAAGGAGAG		Lalb_Chr22	7442036	7442094	96.61	6.13e-21	101		NLL-03	22150921	22150863	96.61	8.12e-21	101
1345	YL-12	DArT_SNP_1219	Attached	TGCAGCTTCTGTTGCTACCTTTGCTTGGACTCTTACACTCCTGGCCATGGGATATTCTGTCACACTCTG		Lalb_Chr07	4789651	4789701	92.157	2.17e-11	69.9		NLL-01	32360323	32360255	94.203	5.2e-22	105
1346	YL-12	DArT_SNP_0424	Attached	TGCAGATTCTTCTTTTTTGTTTCTCTATTACTGCGCCTCAACTCTTCTAACTTCGTTCGCCCTTTTCCA		Lalb_Chr13	6694690	6694719	96.667	5.09e-06	52
1347	YL-12	DArT_PAV_0065	Attached	TGCAGTTGGAGTAACTCTTGATTTTTAGTGTGCTTTTACAGATCGGAAGAGCGGTTCAGCAGGAATGCC									NLL-01	32358559	32358522	92.105	6.73e-06	52
1348	YL-12	DArT_PAV_0282	Attached	TGCAGCTATTGCAACAGGTAAAAAAAATTTCTTCTTCTAACACTAAAGATTCATTGAATGGTTATGTAC		Lalb_Chr13	10412344	10412276	85.507	3.26e-07	56		NLL-01	32299285	32299254	96.875	4.31e-07	56
1349	YL-12	DArT_PAV_0198	Attached	TGCAGATGTCAAAATAAATTTCAAGTGACTTCTGCTCAAGAAATAATTTTACACTCAAGCGACGCAAAA									NLL-01	31782303	31782243	91.803	7.54e-15	81.8
1350	YL-12	DArT_PAV_0067	Attached	TGCAGAAAGCAAGGAGTAATTAGTGAGTGGTTGGGCTTCGTAGGAGCTTAGGCATCTACTAAGTTTTGT
1351	YL-12	DArT_SNP_1200	Attached	TGCAGGAAAATGCTTTGGAACGTACAAAGCTTATGAAAATATTTCAATCCACTTGTTGTGTGAAGAGCA
1352	YL-12	DArT_SNP_1164	Attached	TGCAGCAAAGACAGGACCATTCTTCTTACAGATCGGAAGAGCGGTTCAGCAGGAATGCCGAGACCGATC
1353	YL-12	DArT_SNP_1249	Attached	TGCAGAAAAATGATAGAATCATATCTTAGTTGGTTTGGATTTTGGAAATGTGCCATAGTGATGGATGAT		Lalb_Chr02	15864934	15864967	94.118	5.09e-06	52		NLL-04	21418404	21418371	94.118	6.73e-06	52
1354	YL-12	DArT_PAV_0379	Attached	TGCAGGCCTGTTCGAGGAGGTTCATACGGAAAAGAATATACAACATTATAATGACATGAAAGCACACCT									NLL-01	32339749	32339804	92.857	2.98e-14	79.8
1355	YL-12	DArT_PAV_0368	Attached	TGCAGATGCAAGAGAAGTCAAGACACAACATCAATACAAAGTCATATCTAATTACAGATCGGAAGAGCG
1356	YL-12	DArT_PAV_0382	Attached	TGCAGTGCTAGTTTTTTTCTATGCCACATTATATTGTAGTAATGTACCAGTGATAAGGTTTATGTATTA									NLL-01	32388187	32388136	96.154	1.22e-16	87.7
1357	YL-12	DArT_PAV_0501	Attached	TGCAGAAATATAGTACGGAATTATCAACAAACTGGATATTTGTGGGAACAATATGATCAGATTACAGAT		Lalb_Chr13	9459688	9459751	100	1.07e-28	127		NLL-01	30585503	30585566	96.875	8.43e-24	111
1358	YL-12	DArT_SNP_1280	Attached	TGCAGCTGTGGAAGATATGAATTGGATTCAACGCAAGATCTACCTTTACAATGTGACTTTTGGGCTTTA		Lalb_Chr13	8771259	8771191	98.551	2.71e-29	129		NLL-03	15184429	15184497	98.551	3.59e-29	129
1359	YL-12	DArT_SNP_1276	Framework	TGCAGTAACACATTTGCCAAACAAAAAATTCAGAGTTGGGTGTAAAAAGGCCATTGCAATTTGCAAAAA	7.4
1360	YL-12	DArT_SNP_0487	Redundant	TGCAGTTCTTTCCGCTTCTCGGTTTCTTCTAACTTCAGCGGCAGAACGTTTTTCTTCTGATCTTTGCCT	7.4	Lalb_Chr13	9127330	9127262	89.855	5.69e-15	81.8		Scaffold_88_3	8164	8232	92.754	1.27e-19	97.6
1361	YL-12	DArT_SNP_1283	Redundant	TGCAGATCCAACCGCGCCCAGGTGAAGACGCACGTCACATCCTCTTCCAAAACGCCAATCTTCTCCACC	7.4
1362	YL-12	DArT_SNP_1281	Redundant	TGCAGAAAACACAGTTATTCAATCACCAAATTATGGTTAGTACCTATCAAATTACTGATTGTAAAGAAT	7.4	Lalb_Chr13	9418842	9418911	95.714	9.94e-23	107		NLL-01	30539298	30539364	95.522	8.12e-21	101
1363	YL-12	SCAFFOLD193749.13222	Framework	CTTTTGCCCCAGCTACAATTGCAACTCCGAATAGCAAGTACTTTTTTAAGGAAGTTCATAGATCCCTCTCAACANNNNNNNNNNNNNNNNNNNNNNNNNNN	7.9	Lalb_Chr13	9043293	9043361	94.203	6.27e-22	105
1364	YL-12	SCAFFOLD298836.4634	Redundant	ATGGTGAAGAAGATAGCTCTGGCGAGGCAAAGATCAGAAGAAAAACGTTCGGCCGCTGAAGTTAGAAGAAACCGAGAAGCGGAAAGAACTGCAGCTCAAGC	7.9	Lalb_Chr13	9127238	9127338	93.069	7.28e-34	145		Scaffold_88_3	8256	8156	94.059	4.03e-36	153
1365	YL-12	SCAFFOLD127763.6623	Redundant	TTTGGAGCTTTACAAAATAGAATCTGCCTCAACACTTGCCATAACCGCTAGTGATGTCTGAAGGTTTTCGGTTGTTCATGTTGTGAACGGGTAAGAGTTTC	7.9	Lalb_Chr13	8762625	8762711	91.954	1.65e-25	117		NLL-03	15195841	15195775	95.522	5.42e-23	109
1366	YL-12	SCAFFOLD254514.12113	Redundant	CGGACACTTCAATATCCTTCAAGTATCCGTATCCGTATCCAATAATCTTTGATACTTCATCGATATGTCCATGGATATCGAATTTTTTCAAAAAAAAATGG	7.9	Lalb_Chr13	9087169	9087140	96.667	8.12e-06	52	2y hit	Scaffold_88_8	45119	45189	85.915	2.77e-06	54
1367	YL-12	SCAFFOLD125104.7516	Redundant	CAATCAGTAATTTGATAGGTACTAACCATAATTTGGTGATTGAATAACTGGGTTTTCTGCAGCTGAGTCCTTACAAGATGCCTTGAAGCAATTATATCTGA	7.9	Lalb_Chr13	9418900	9418802	96.97	7.85e-40	165		NLL-01	30539359	30539258	95.098	1.02e-36	155
1368	YL-12	SCAFFOLD79347.7651	Redundant	TCAGAGTAGGTTGTCACATCCTACTTGAGGCTTGTCGCTACCCCACTTTCATGGGTGCAACAAGAAAGATGCAATGGAGTCGCCATCGATGTTTTTTTCTT	7.9	Lalb_Chr21	12697808	12697779	96.667	8.12e-06	52		NLL-01	25571000	25571067	89.706	1.18e-11	71.9	2y hit
1369	YL-12	SCAFFOLD75395.3609	Framework	CTCATTAAGCAAAATTCTCTTCCTGTGATACCTTCCTTGAATTAAATTTAATTCCTTTTCCAGGAGAAATCAGTAAAGCAGAATCGCTTAACAATCAACTA	8.5	Lalb_Chr13	9758221	9758321	96.04	5.03e-41	168		Scaffold_85_31	15906	15806	95.05	1.65e-38	161
1370	YL-12	SCAFFOLD219189.5000	Redundant	CAGCTGCCTCAGCTCTCTTCTTAAGCTCCCTCATCTCACAGTAATCATCTTCTACTTTGGCAATTCGATTCACAGTGGCATAGAAAATATGTCCAACAAGG	8.5	Lalb_Chr13	9589911	9589811	97.03	2.06e-43	176		NLL-01	30811327	30811227	97.03	2.78e-43	176
1371	YL-12	SCAFFOLD105912.24533	Framework	CGAAGTAGATATACTTTGTTATAGTTGGACGCTGCCGAGTTCGAGCTGGCTTGTAGTTGTAAATCAATCTCACTCTGGTGCTGAACCTTTTTTTATTTTGT	9.6	Lalb_Chr07	5038246	5038210	94.595	1.32e-07	58
1372	YL-12	SCAFFOLD112901.6962	Redundant	NNNNNNNNNNNNNNNNNNNNAGACAAGAAGCAGAGACACAGGTAAGTCAATGTTTGGAATGGATTTGCAATTTATATGCATGGTTCTGCCGTAACGTTAAC	9.6	Lalb_Chr13	10445392	10445312	93.827	1.05e-26	121		NLL-01	32341499	32341419	98.765	4.03e-36	153
1373	YL-12	SCAFFOLD134155.5762	Redundant	TATACATCTATAATATCACTCAGTTTTTCAAATTGTGATTGCGGTTATTGCCACCGTTATAATGCGGATTGCAGCCACTGCGGTATGAATTATTTTGTGAG	9.6	Lalb_Chr06	4900865	4900797	86.957	5.4e-10	65.9		NLL-01	13280819	13280888	88.571	7.57e-13	75.8
1374	YL-12	SCAFFOLD15087.13695	Redundant	TATGGGTAAGAAACTAATCCCTCGTGGTATATAGCTGCCTTCCAACAAGTGTCGCTCACAGGAATCGAATCTTGGAGATCTAATGGGGCCTTACACCACTT	9.6	Lalb_Chr13	10477365	10477421	89.474	5.4e-10	65.9		NLL-08	12229078	12229018	91.803	7.57e-13	75.8
1375	YL-12	SCAFFOLD105912.37770	Redundant	NNNNNNNNNNNNNCCTCTCACTATCGTAGAGTTCGATTTTTAATTTTATTGTTTTGATTTGCTTCTTTTGTTATTTGCAGGAAAGGGGACTATTATCGGTA	9.6	Lalb_Chr12	6236627	6236593	97.143	8.43e-09	61.9		NLL-01	31789133	31789213	93.827	1.42e-26	121
1376	YL-12	SCAFFOLD105912.38707	Redundant	TGCTATTACTATTTCAAATCTCATCTCCTCTTTGCCCATTGCTATAAGTGTAAGTCAATCTGTATGACAAATTTGACATGGTGCTCCTCGAATTTCAGGGC	9.6	Lalb_Chr13	10216930	10217027	90.816	2.67e-27	123		NLL-01	31790660	31790756	90.722	1.42e-26	121
1377	YL-12	SCAFFOLD34982.10331	Attached	CAACTATATTCGGAAAATATTTATTCACAATATGCAGACAGCTAAGTTATCGCTCAAGGCTTTCGGAACCATATTGTAATATACAAGTCACAAGAAATATA		Lalb_Chr13	10402739	10402655	92.941	1.05e-26	121		NLL-01	32289258	32289164	92.632	3.74e-30	133
1378	YL-12	SCAFFOLD94799.4340	Attached	AGGAGGCGCTGGAGCTTATGATCGAGCTCGCTGGGACCGAGCCAAGGTTTCTGAGGAGGCAGCTTGCTGAGGTTGTAGGGGCAATGCTGCAGATTGCGGAG		Lalb_Chr13	10153439	10153539	94.059	2.99e-36	153		Scaffold_31_2	18977	18877	96.04	6.79e-41	168
1379	YL-12	SCAFFOLD223157.8007	Attached	AAAAATGTAATTTTATAATAAATAAGAGGATAAAAGTATTATTACATATTGTTTTTTATGTATTATTTTATATCACTTCCCTCTCAATTAATGGAGAGGAT		Lalb_Chr14	10884576	10884476	85.149	9.08e-15	81.8		NLL-01	24032380	24032477	85.714	3.1e-15	83.8	2y hit
1380	YL-12	SCAFFOLD130925.14059	Framework	NNNNNNNNNNNNNNNNNNNNNNNGATTGTGGAATCAGGCAACTAGATCGAAGGATCCTTCATTCTTTCTCAAATCTTGTACTTTTCTTGTCTTCTTGAATT	10.1
1381	YL-12	SCAFFOLD130925.10360	Redundant	GGTTCCAAGTAAAACTCGGGTTGGATAAACCCCAGATTTTACCCAAACTTGGACATAGATAACATTATGAGGATCCAGGCTGTGACGAGCTAGAATCCTCT	10.1	Lalb_Chr09	901401	901360	90.476	8.12e-06	52		NLL-01	32759986	32759942	95.556	2.99e-12	73.8
1382	YL-12	SCAFFOLD27144.4316	Redundant	AATTCTCAATTTATGGTATGCAGCTCTGCATAATTTTTGTTGGTTTTTAAGTATTTGGTTTGGTTGCTTGCTTCATCAGTTGATTTTTTGTTACACATTTT	10.1	Lalb_Chr12	5579420	5579456	97.297	5.4e-10	65.9		NLL-01	32496044	32495944	91.089	5.84e-29	129
1383	YL-12	DArT_PAV_0505	Attached	TGCAGAATAATGACATGCAGTAGCCAGTAGTTAGTAGTTAGGATTATTTCGGGTAATCCAAAACCCGAC
1384	YL-12	DArT_SNP_1224	Attached	TGCAGATTGACAAATTTGACCACTGAGATGTTTTGAGCACAAGAATACACTCACAAGCCCAGGAAGAGG		Lalb_Chr07	4647993	4648048	89.286	1.34e-09	63.9		NLL-01	32601472	32601417	87.5	4.31e-07	56
1385	YL-12	DArT_SNP_1239	Attached	TGCAGCCATGACCTGGATAACATTCTTCTTGAGAACCTTGGTGACACGCGGACATTGCAAGCAGTTTTT		Lalb_Chr13	10613860	10613792	98.551	2.71e-29	129		NLL-01	32652873	32652805	98.551	3.59e-29	129
1386	YL-12	DArT_SNP_0480	Attached	TGCAGTGGATCAGAGGCATGGACGATTCTCTGTACGGTTTGATGACCTAGATCTGTTTCATCAGAAAGA		Lalb_Chr13	10622309	10622377	95.652	1.61e-24	113		NLL-01	32661863	32661931	97.101	8.75e-27	121
1387	YL-12	SCAFFOLD15087.1276	Attached	CTTTGCCGAAATCCACTGGGTTGTTGATTCTGTCCTTGGATGCTGTAATACGCACTGGGAGGCGCTGCAGGCATTGTTCTAGAGCCAGGCCCATGAAGCCA		Lalb_Chr13	10464500	10464600	90.099	1.05e-26	121		NLL-01	32386876	32386976	93.069	9.83e-34	145
1388	YL-12	SCAFFOLD279207.2204	Attached	CAGTCATAAAAGGCTTCCAGGGAAAGTGGGAGCATTAAAAAATAAAAGATGTTTCATAGGATGCAAGTTAAAGTTCTATTGTACCCACCTTCAACTGTTGA		Lalb_Chr13	12065827	12065923	88.776	2.3e-15	83.8	2y hit	NLL-01	34888956	34889054	96.97	4.35e-42	172
1389	YL-12	SCAFFOLD7355.3548	Attached	TCATATATTAAAATTTATAACTTAACTATTATTAACGGATCCCATCTAACGGTTCCGAAAACTCGATAAACTTGGTCATGAACCATGTAATAATTTCTCGT		Lalb_Chr14	836479	836451	100	1.32e-07	58		NLL-17	5555732	5555763	96.875	7.02e-07	56
1390	YL-12	SCAFFOLD306344.1781	Attached	ATGGAAGTGGATTTAGTGACTGGGGTGGGAAGGTCATCCTTACCACTGTTAATGAAAATTGGATGATTTAAATCAGTTCGTGTTTTGATTATATTTAAAGT		Lalb_Chr13	12427077	12427031	93.617	3.46e-11	69.9		NLL-01	35293412	35293374	94.872	1.14e-08	61.9
1391	YL-12	SCAFFOLD258940.4861	Attached	GACGCCATATGTCGCAAAACTGAACCTTTCTGTAGACTCAACTTGGACATCACATCTAATAACCTGATATGCAATAAATAAATAAACTAAGAAGAAAAAAA		Lalb_Chr13	12340565	12340656	97.826	1.99e-40	167		NLL-01	35192725	35192817	98.925	2.78e-43	176
1392	YL-12	SCAFFOLD56879.9249	Framework	TCCGAAAGAAGACGCGTGTTCTATTTCTATTAATCTTTCTCTCAACCCATGATGCCCAAGTTTCAAGTGCTATTCTAAAGGCAGCAGGTATTGACATCCCA	11.1	Lalb_Chr13	11290059	11289963	96.907	5.03e-41	168		NLL-12	13671911	13671815	94.845	4.03e-36	153
1393	YL-12	SCAFFOLD132545.6615	Redundant	TTTGTGTAAGACCTTAACTACTGCAAAATGCCATGCAATCAACACACAGGTCTATTTTATTTCACTGCAACTTGCTATTGGAATTTTCAGGAGATGGCAAA	11.1								NLL-01	33606744	33606677	92.647	8.15e-19	95.6
1394	YL-12	SCAFFOLD105505.12829	Redundant	NNNNNNNNNNNNNNNNNNNNNNNNNNNNNACCACTGAAAGACAGACAGTTACTCAGTTAGCAAGCAAGATATGGCAGTGACATACCAAGACAAATAACATG	11.1	Lalb_Chr13	11143994	11144061	91.176	1.47e-16	87.7	2y hit	NLL-01	33687057	33687128	94.444	1.37e-23	111	2y hit
1395	YL-12	SCAFFOLD81369.2512	Redundant	NNNNNNNNNNNNNNNNNATCTGCACTGAAGAAATCGCGTTCTTCCATCTTCACATACCGTGCCTGATAACAATTAGCTTTCTGAAACTGGAAGCAATTCAT	11.1	Lalb_Chr07	4351112	4351188	90	9.43e-18	91.7		NLL-01	32911216	32911133	92.857	5.63e-26	119
1396	YL-12	SCAFFOLD287194.5817	Redundant	CTGTTGAATATGTTCTTGCTAGCCTTCTTTATTGGTTTGATTGGAAGTTACCTGAGACCTATAAATCTGCAGATGATATAGATATGGGTGAGATATTTGGA	11.1	Lalb_Chr13	11843140	11843238	96.97	3.22e-42	172		NLL-01	34701518	34701616	94.949	2.58e-37	157
1397	YL-12	SCAFFOLD72034.6323	Redundant	TGGGTATGCTGCAGGTACAAATTTGGTGCAACAGGTACGTGCTTGGGCTCATCTTTGCCAAAACGGGATTGTTTTGGGAAGATTTTTTTGGTTTTTCACGT	11.1	Lalb_Chr13	11956273	11956184	86.667	3.59e-14	79.8		NLL-01	34769422	34769321	85.294	4.85e-14	79.8
1398	YL-12	SCAFFOLD105926.7124	Redundant	TCGAAAAAGGCTATTCATGTGAGTGCTCACAAACAAACCAAATGGTAAAATTCTCTACTTTCTCATAAGTTTTGGATGACAAATTTGTAATGTGACATTTG	11.1	Lalb_Chr13	10745294	10745395	97.059	1.27e-41	170		NLL-01	32885219	32885320	94.118	2.49e-34	147
1399	YL-12	SCAFFOLD105926.7542	Redundant	GAAGAAGAGATAATAGTGAAGTGCATAAGTAAGAATGATAAGAACTCCGCCTCAGTTTTCTTTCTTGTGCTCCAAGTTATGTAATTTGTGTCTGTTAACTG	11.1	Lalb_Chr13	10745733	10745813	91.463	3.87e-20	99.6		NLL-01	32885640	32885736	95.876	1.65e-38	161
1400	YL-12	SCAFFOLD92163.7679	Redundant	GAAAATTAACAATTTTATATTATTGAACATGATATTATTGGTTAGAGAAATGGGGACTTGCTTTTGTTTCCGACAAAGGATCCAAGTTCATTATTAAGAAG	11.1
1401	YL-12	SCAFFOLD287194.1821	Redundant	ACATTGATTGTGCTCGAAGATTCTTACGCCAACGCATTTGAGTTCATTATTAAGGGACAGAGCGTATCCCTCATTCTATCTCTATTTTCAGTCTCAGTTAA	11.1
1402	YL-12	SCAFFOLD287194.1942	Redundant	AAAATAAAAATTTATAAAAATGAAAACTAATAATTTTATATTATTGAGCACAATATTATTGGTTAGGGACATGGGGACGTGCTTTTGTTTAGGAGAAAGGA	11.1	Lalb_Chr07	4816246	4816289	93.333	1.32e-07	58		NLL-10	2253168	2253103	89.394	7.57e-13	75.8
1403	YL-12	SCAFFOLD287194.1867	Redundant	TTATTAAGGGACAGAGCGTATCCCTCATTCTATCTCTATTTTCAGTCTCAGTTAATTGAAAAGTAATATATAAATAAAATAAAAATTTATAAAAATGAAAA	11.1
1404	YL-12	SCAFFOLD22357.12194	Redundant	ATGGAAGAAATCAAGCAGTGGCAGCCTTCTCTGCAGCCGTTGCCTCCCCACTAGGACTTGCCTTAGCACGCTTAGCTTCATAGTCTTTAACAGCAGCTTTA	11.1	Lalb_Chr13	12041351	12041251	93.069	7.28e-34	145		NLL-01	34863596	34863498	96.97	4.35e-42	172
1405	YL-12	DArT_PAV_0976	Attached	TGCAGAATAATGACATGCAGTAGCCAGTAGTTAGGATTATTTCGGGTAATCCAAAACCCGACACATTCA
1406	YL-12	DArT_PAV_0977	Attached	TGCAGTCTTCATACTCTTTACGTTATTGTTTGTGGGAGTACTCTTTTACAGATCGGAAGAGCGGTTCAG
1407	YL-12	DArT_SNP_1255	Framework	TGCAGCCGTTGCCTCCCCACTAGGACTTGCCTTAGCACGCTTAGCTTCATAGTCTTTACAGATCGGAAG	11.7	Lalb_Chr13	12041313	12041263	96.078	3.64e-16	85.7		NLL-01	34863560	34863510	98.039	1.98e-18	93.7
1408	YL-12	DArT_PAV_0555	Redundant	TGCAGTTGACTCTGCCATTATTTCACCCAGCCACGTTAGAAGATCAAATTGATGAATATATACATATAT	11.7	Lalb_Chr13	11587989	11587923	92.647	5.48e-12	71.9		NLL-01	34322325	34322288	94.737	6.73e-06	52
1409	YL-12	DArT_SNP_0396	Redundant	TGCAGATCCAGAATGTCCTTGTGATGGGATCTAATTCACAAAAATAACTTCTGTGAGAAGGAAATTGGT	11.7	Lalb_Chr13	11296142	11296208	94.03	6.13e-21	101		NLL-01	26341429	26341384	97.826	1.91e-15	83.8
1410	YL-12	DArT_SNP_1251	Redundant	TGCAGGTTTACAAGGAAGAAAGAAGAAGTACCACTAGCAACACCACCACTAGCTCCATCACGAAATGTT	11.7	Lalb_Chr12	3607482	3607537	94.643	9.22e-17	87.7		NLL-01	24675683	24675734	94.231	2.98e-14	79.8	2y hit
1411	YL-12	DArT_PAV_0944	Redundant	TGCAGTTGACTCTGCCATTATTTCACCCAGCCACGTTAGAAGATCAAAATTGATGAATATATACATATA	11.7	Lalb_Chr13	11587989	11587924	92.537	8.88e-14	77.8		NLL-01	34322325	34322288	94.737	2.76e-08	60
1412	YL-12	DArT_PAV_0949	Attached	TGCAGTTTTTAGAGCAAAAATATTCGGCACTCACATTACAGATCGGAAGAGCGGTTCAGCAGGAATGCC
1413	YL-12	DArT_SNP_1263	Attached	TGCAGTGTCATCTGTGCGCTGATAAGAGACTCACTGGTAACTTTTCAATAAAGCTCTCACAACCAAATT
1414	YL-12	DArT_PAV_0018	Attached	TGCAGATTTATAGGTCTCAGGTAACTTCCAATCAAACCAATAAAGAAGGCTAGCAAGAACATATTCAAC		Lalb_Chr13	11843208	11843140	95.652	1.61e-24	113		NLL-01	34701583	34701518	96.97	5.4e-25	115
1415	YL-12	DArT_PAV_0043	Redundant	TGCAGTCAGAATCCATGATGATCGCCCTCTAACATTACAGATCGGAAGAGCGGTTCAGCAGGAATGCCG	11.7
1416	YL-12	DArT_PAV_0122	Redundant	TGCAGTGGTACTCATCATACAACTGTTGTCCGTTACAGATCGGAAGAGCGGTTCAGCAGGAATGCCGAG	11.7	Lalb_Chr13	11958377	11958410	94.118	5.09e-06	52
1417	YL-12	DArT_SNP_0376	Redundant	TGCAGAATTCTAAAGAAATCATTATCATCTGAAGGAAGTAAATCATTATGCTGATTACAGATCGGAAGA	11.7
1418	YL-12	SCAFFOLD8857.1511	Redundant	AATGATTTACTTCCTTTAGATGATAATGATTTCTTTAGAATTCTGCAGGACCAATTGTAGAATCTGAAGTATATGCTACATAGTTGATCCTGAGATCAATG	11.7	Lalb_Chr07	3223816	3223775	90.476	8.12e-06	52
1419	YL-12	DArT_PAV_0606	Attached	TGCAGCTGCTATGAAGTTGAGAATTTCTAATATTTCCCCTCCAAAACTCAACTCGCAAACATACCAAAA		Lalb_Chr10	16088933	16088901	100	3.38e-10	65.9		NLL-03	25848378	25848347	100	1.77e-09	63.9
1420	YL-12	DArT_SNP_1226	Framework	TGCAGGTCCCAAGGTACGAGAAATTATTACATGGTTCATGACCAAGTTTATCGAGTTTTCGGAACTGTT	12.2	Lalb_Chr14	836451	836479	100	8.24e-08	58		NLL-17	5555764	5555732	96.97	1.09e-07	58
1421	YL-12	DArT_SNP_0386	Redundant	TGCAGCAGTAGCAACAGGTGCGTTTCGAGAAAGTTTTCGCGATCCTCAATTCACTTCAGGGGTTGCTTG	12.2	Lalb_Chr13	12427152	12427221	90.141	5.28e-09	61.9
1422	YL-12	DArT_PAV_0912	Redundant	TGCAGATAAGTTCACATTTATCAAAGGAATTATCAAACACGAAAAAACGTGACAAAGATATACAAAGAA	12.2	Lalb_Chr13	12284538	12284500	94.872	5.28e-09	61.9		NLL-01	35156334	35156277	96.552	3.21e-20	99.6
1423	YL-12	DArT_SNP_0443	Redundant	TGCAGATAATCACAGCAAGGACATAAAAACAGCACCCAAATTTGTACTATTTACAAAACCAGATTTATG	12.2	Lalb_Chr13	12367367	12367305	93.651	1.49e-18	93.7		NLL-01	35226510	35226443	91.176	1.22e-16	87.7
1424	YL-12	DArT_SNP_1336	Redundant	TGCAGTTTCACTGCTTCAAATGCCTAGCTATTGGCACTTTGATCAACTCTAATTATATCCTCAGTTTAT	12.2	Lalb_Chr13	12250760	12250692	95.652	1.61e-24	113		NLL-01	35117244	35117189	90	2.87e-11	69.9
1425	YL-12	DArT_SNP_1016	Redundant	TGCAGTATTAGTTTGTTTGCTGGCACATGTAGTAGAGGCATTCTCCACTCCAGCAGTAGTACCTGTCAG	12.2	Lalb_Chr00c24	9339	9397	98.305	2.52e-23	109		NLL-16	17174466	17174526	98.361	2.13e-24	113
1426	YL-12	DArT_PAV_0978	Framework	TGCAGTTTGTTGACAATGGATTATGTGCAACCAAATTCAATCTAACAGTCAATAAAGCTCTACACATAT	12.7
1427	YL-12	DArT_SNP_0438	Redundant	TGCAGCATTTACGAAAAAAAGCAAGTGATAAGAAAATTGATATAGAAAGGTAAACTTTTGTTTGATTAC	12.7
1428	YL-12	DArT_PAV_0452	Redundant	TGCAGTTTGTTGACAATGGATTATGTGCAACCAAATTCAATCTAACAGTCAATAAAAGCTCTACACATA	12.7
1429	YL-12	SCAFFOLD166002.9252	Attached	GTAGTGTATGTTCGAGAATGAATATGACTGGAATTAATAATTTTTGTTTCCAGAATAGTTTACTTCCTTTAAGGATAAATAATAAAATTGAAGAGTTAAAT		Lalb_Chr07	3267619	3267547	85.135	8.12e-06	52		NLL-01	34611869	34611971	86.408	1.23e-14	81.8
1430	YL-12	SCAFFOLD223876.6012	Framework	ACCTGTTTGGAGCTGGCTGAAATATGCAGAGAAGTAGGCCTTCCTCGAGGCGTATTAAACATTCTCACTGGATTAGGCCCTGAAGCCGGTGCTCCTTTAGC	13.3	Lalb_Chr13	12143506	12143606	97.03	2.06e-43	176		NLL-01	34982553	34982653	98.02	1.14e-45	184
1431	YL-12	SCAFFOLD246970.34749	Framework	NNNNNNNNNNNNNNNNNNNNNNNNNNNNNNGCTCTGATTTGACTCGGTTCGATTTATTTCCACCCTACTTGTAATCTCCACTTTCTCCTTTATGATAAATC	14.3	Lalb_Chr13	12774548	12774576	100	1.32e-07	58		NLL-16	17005016	17004988	100	1.78e-07	58
1432	YL-12	SCAFFOLD246970.34932	Redundant	TCAGGTATAGTTGCACCCATAGCAGGATAAAATAGGGTTAATCTCGTAATGGTATGTTTGCGAGTTGAGTTTTGGTATGTTGAGTTTTGGAGAGGAAATAT	14.3
1433	YL-12	SCAFFOLD246970.34917	Redundant	CAATCATTTAATACTTCAGGTATAGTTGCACCCATAGCAGGATAAAATAGGGTTAATCTCGTAATGGTATGTTTGCGAGTTGAGTTTTGGTATGTTGAGTT	14.3
1434	YL-12	SCAFFOLD246970.34993	Redundant	GAGTTGAGTTTTGGTATGTTGAGTTTTGGAGAGGAAATATTAGAAATTCTCAACTTCATAGCAGCTGCAGAAGTATTCTTTTTAATGACAAAGGAAAAAGC	14.3
1435	YL-12	DArT_SNP_0498	Attached	TGCAGGGTTTTCCTCTCATGGAGATTATAGAGAATTTTGGCAATGCAGTTACAGATCGGAAGAGCGGTT		Lalb_Chr13	13339076	13339126	96.078	3.64e-16	85.7		NLL-01	3121691	3121641	96.078	4.83e-16	85.7
1436	YL-12	DArT_SNP_0486	Attached	TGCAGTGCGAACCATGTTTTCCTCATGAAAGGCAAAGTGTATTGCCTCAACATATAGTGGAAATGAAAC		Lalb_Chr13	13312663	13312595	97.101	6.61e-27	121		NLL-01	3168217	3168285	95.652	2.13e-24	113
1437	YL-12	SCAFFOLD53415.30818	Framework	AAGATGGTTAATGAAAAGGAAATATAACAGTTTCAACACAAACTTCAAACGTGAAGAGTGGCAAAAAAAACCTGTCTAGCAACAGCGAGTGAACGTAGCCC	17.7	Lalb_Chr13	13461281	13461372	92.391	1.71e-28	127		NLL-01	2981318	2981224	94.792	3.89e-33	143
1438	YL-12	DArT_SNP_1334	Framework	TGCAGATTTTGCTGGCTCCCATTTACAGATCGGAAGAGCGGTTCAGCAGGAATGCCGAGACCGATCTCG	18.2
1439	YL-12	DArT_SNP_1421	Framework	TGCAGGACCACACCAAAAGCCATGTTATCCTAATAGCTGACAACAATGTTTACAGATCGGAAGAGCGGT	18.8
1440	YL-12	DArT_SNP_0556	Framework	TGCAGCGTTTTGGTCGCTTTGGTTTGCTCAACAGGCAGCTTCAAATTCATTTACACTTGCGATATCGTT	19.4	Lalb_Chr13	13553723	13553655	88.406	1.39e-12	73.8		NLL-01	2831477	2831545	94.203	5.2e-22	105
1441	YL-12	SCAFFOLD276677.1781	Framework	AAAGCTATTAGCCACTATCATCTTCAAAAATCAACACCACAAAATCCTCAACCAAAAAATAACACAAATTCTTCAGAGAGTGAAGAAAACCGCGAATGAAA	19.9
1442	YL-12	SCAFFOLD306687.4331	Redundant	ACAACCAAATAAGAAATTTTGAAAGGGAACTTTCAGTATTATAGGAAAAAAAATGGAAGAGAGTTTACTTATCAGAGAATCAACTATAAGAAATTTTACGA	19.9								NLL-01	2830659	2830562	93.878	2.49e-34	147
1443	YL-12	SCAFFOLD306687.4051	Redundant	TCATCCTTAGAGTTTTGTTTAACCGGACAGGTTCCGCCAGAAAGAAATGCAGCCAAATCATCTCGCTCTTCCTCATTAAGATTTACCCATTGAAGAGGTTG	19.9	Lalb_Chr13	13554290	13554378	89.888	6.27e-22	105		NLL-01	2830939	2830839	90.099	1.42e-26	121
1444	YL-12	SCAFFOLD61715.9315	Framework	ACAATACTCTTAGGGTATTAGTTAGCATCGTCGATGAATAAAACACAAAATTGTTTGGGAGTACCGATCATACATTGGCATTGAAAATAATCAGGGTCTGA	21	Lalb_Chr13	13770253	13770161	92.473	4.33e-29	129		NLL-01	2517635	2517727	94.624	9.83e-34	145
1445	YL-12	SCAFFOLD234809.12781	Redundant	GGCAGAAACTTATCTGTCATTCTTCAGCAAAACTTTCAGCAGTTGATTGGAGAAATTACGGCTATTCCCCAACAAGTTGAAGTAGTAATGGGAAGGACATT	21	Lalb_Chr13	13832257	13832159	95.96	7.85e-40	165		NLL-01	2412506	2412604	95.96	1.06e-39	165
1446	YL-12	DArT_SNP_0474	Framework	TGCAGTAGTATCTTTCCATGTTTAGGGCTGGAACATATCTAGAGAAATAGACTTCAGATATGGAATGAG	21.5	Lalb_Chr13	13823832	13823899	91.304	5.69e-15	81.8		NLL-01	2421392	2421339	96.296	7.82e-18	91.7
1447	YL-12	DArT_SNP_1302	Redundant	TGCAGCAGATCTATATAACCAATTATCATCAAAACTTGCAAGGATCTAGAATTCTTTTGAATTTTTTTT	21.5								NLL-01	2482897	2482955	96.61	8.12e-21	101
1448	YL-12	DArT_SNP_1285	Redundant	TGCAGTATAATACTGATGAATCGAATCACATGATTATTACAGATCGGAAGAGCGGTTCAGCAGGAATGC	21.5
1449	YL-12	DArT_PAV_0508	Framework	TGCAGGGGATCAATATTACCAAAACAAATTACTCTTACGAATAGCCACTAAAGTAACTACTATTACATT	22	Lalb_Chr13	13889819	13889757	92.063	8.88e-14	77.8
1450	YL-12	DArT_PAV_0074	Redundant	TGCAGTCATGTGATATAGTGGCATATATGATAGTTCTAATAAAAAAGGACAGATATAAGAGAGGAGAAT	22	Lalb_Chr13	13889816	13889884	95.652	3.93e-22	105		NLL-01	2331965	2331907	90.476	1.09e-07	58
1451	YL-12	DArT_SNP_0229	Framework	TGCAGAGTGCACACTGACCAGTTTGACAACTTTATCAGTGTTAGCCTCCAGAGAAGGTTTGAATTCTTC	23.7	Lalb_Chr13	13937132	13937064	94.203	3.93e-22	105		NLL-01	2272035	2272103	94.203	5.2e-22	105
1452	YL-12	DArT_SNP_1046	Redundant	TGCAGATCAAATGAAGAAGAAATTAGAGATACAAAATAATACCAATTTTCATTACACACAAGGTAAAGT	23.7
1453	YL-12	DArT_PAV_0414	Framework	TGCAGAGTGCATACTGACCAGTTTGACAACTTTATCAGTGTTAGCCTCCGGAGAAGGTTTGAATTCTTC	24.2	Lalb_Chr13	13937132	13937064	94.203	3.93e-22	105		NLL-01	2272035	2272103	97.101	8.75e-27	121
1454	YL-12	DArT_PAV_0877	Redundant	TGCAGAGTGCACACTGACCAGTTTGACAACTTTATCAGTGTTAGCCTCCAGAGAAGGTTTGAATTCTTC	24.2	Lalb_Chr13	13937132	13937064	94.203	3.93e-22	105		NLL-01	2272035	2272103	94.203	5.2e-22	105
1456	YL-13	DArT_SNP_1374	Framework	TGCAGTGATATTTGCTTTCTCCAACCAAAATGAATGACAACAGCCTTGTTATTCAGTTCAATGCTTTTT	0	Lalb_Chr19	15809043	15809107	95.385	3.93e-22	105		NLL-08	22631744	22631809	93.939	3.21e-20	99.6
1457	YL-13	DArT_PAV_0795	Framework	TGCAGACTGAAGGTTGAATATTTTTTTTACAGATCGGAAGAGCGGTTCAGCAGGAATGCCGAGACCGAT	9.3
1458	YL-13	DArT_SNP_1130	Framework	TGCAGGAAAGAGCGGTGCCGAGCTTCAGGCCTTGGAGGACCAGTGGCTATCAATGGCACAATTGAAGAC	11	Lalb_Chr19	15646305	15646373	95.652	1.61e-24	113		NLL-08	22393789	22393857	97.101	8.75e-27	121
1459	YL-13	DArT_SNP_0316	Redundant	TGCAGGGAGATATGTTAGAAAGCTGCTTCACTTGGCAAGAAATGATTTATTTCAGAACATCTTTCCCCC	11								NLL-08	22420942	22420875	88.235	7.26e-12	71.9
1460	YL-13	DArT_SNP_1085	Framework	TGCAGCACACTGTTGTAGATAGTAGGGATTGGTCGCTTATATGCCTTGAGGAAATTTACAGATCGGAAG	11.5	Lalb_Chr01	2975730	2975675	92.857	2.25e-14	79.8		NLL-08	22186610	22186553	96.552	3.21e-20	99.6
1461	YL-13	DArT_PAV_0487	Redundant	TGCAGTTGTTACTGGTGACTTTCATGCCAATTGGGTCTATTGGGTTGGACCTCTAATTGGTGCTGGTTT	11.5	Lalb_Chr08	15010241	15010207	94.286	1.29e-06	54		NLL-02	5805263	5805195	95.652	2.13e-24	113
1462	YL-13	DArT_SNP_0295	Redundant	TGCAGGAGGGAAGAGAGAAGAGAAAGACAGGAAAAAATAATGACCCACAATATGAGACACACACTGCTA	11.5
1463	YL-13	DArT_SNP_0267	Redundant	TGCAGTTGTTAGTGGTGACTTTCATGCCAATTGGGTCTATTGGGTTGGACCTCTAATTGGTGCTGGTTT	11.5	Lalb_Chr08	15010241	15010207	94.286	1.29e-06	54		NLL-02	5805263	5805195	97.101	8.75e-27	121
1464	YL-13	DArT_SNP_0274	Redundant	TGCAGAACTACTTGGTTGTCACTCTCTGCATTTTACTTTGTCTTTTAGTATAAACAGAATATGCAGGGA	11.5	Lalb_Chr19	15543324	15543380	91.525	5.48e-12	71.9		NLL-08	22191024	22191080	89.831	1.77e-09	63.9
1465	YL-13	DArT_SNP_0026	Framework	TGCAGGATTCGGTGCCCAACATTGCTCCATTAGTATTCTCCACTCATGATCACAATAACTCGGGATCGT	18.1	Lalb_Chr19	14202274	14202332	94.915	1.49e-18	93.7		NLL-07	5721240	5721175	90.909	1.91e-15	83.8	2y hit
1466	YL-13	DArT_SNP_0924	Redundant	TGCAGAAACTGGAACCTAAATCCACCACCATAGTTGAAGAATAAGCGGAAAAAATATGAATTTTGAAGC	18.1	Lalb_Chr19	14219292	14219335	100	9.22e-17	87.7		Scaffold_74_7	28810	28849	100	2.98e-14	79.8
1467	YL-13	DArT_SNP_0911	Redundant	TGCAGTCCAACAAAACCAAATCCAGGAGGCGGAGGAGAAACGTGTGCAGAAACTGGGATCAACATCTTT	18.1	Lalb_Chr19	13990219	13990287	97.101	6.61e-27	121		NLL-07	5952977	5952911	95.522	3.33e-23	109	2y hit
1468	YL-13	DArT_SNP_0035	Redundant	TGCAGTGGGCCCTTCCGTTTTGGCATCCTCGACTGCTTATCTAAATATTGGAGCTAGAAATCCTGCCAC	18.1	Lalb_Chr03	4209378	4209436	86.441	1.29e-06	54		Scaffold_74_4	21130	21062	86.957	4.48e-10	65.9
1469	YL-13	DArT_SNP_0061	Redundant	TGCAGCAACTCCGCTGAGTTCCGGTCTGGAGTATTTTTCATGAGTAACCGCTAACTTTCCAAGTCCAGC	18.1	Lalb_Chr19	14170274	14170206	95.652	1.61e-24	113		NLL-07	5725416	5725469	88.889	2.76e-08	60	2y hit
1470	YL-13	DArT_SNP_0892	Redundant	TGCAGAACAAGCGAGCATACACCGATGGAACCTCTCATTAGTTAGTAGTGAGGTTACAGATCGGAAGAG	18.1	Lalb_Chr19	13989387	13989334	98.148	2.42e-20	99.6		NLL-07	5953842	5953895	96.296	7.82e-18	91.7
1471	YL-13	DArT_PAV_0621	Redundant	TGCAGGATTCGGTGCCCAACATTGCTCCATTAGTATTCTCCACTCATGATCACAATAACTCGGGATCGT	18.1	Lalb_Chr19	14202274	14202332	94.915	1.49e-18	93.7		NLL-07	5721240	5721175	90.909	1.91e-15	83.8	3y hit
1472	YL-13	DArT_PAV_0247	Redundant	TGCAGGATTAGGTGCCCAACACTGCTCCATTAGTATTCTCCACTCATGATCACAATAACTCGGGATCGT	18.1	Lalb_Chr19	14202274	14202332	98.305	2.52e-23	109		NLL-07	5721240	5721175	93.939	3.21e-20	99.6	2y hit
1473	YL-13	DArT_PAV_0161	Redundant	TGCAGTAATCTCTTCCTTAGCTATTGTAGTAGTAGCTATAGAGAAAGCCACTAAAATAATGACATGATT	18.1	Lalb_Chr19	14793455	14793516	91.935	1.44e-15	83.8		NLL-08	20803793	20803852	96.667	2.06e-21	103
1474	YL-13	DArT_PAV_0991	Framework	TGCAGTTGATTATCTCAGCTGTCTCATTTTGGTATTTCAAGGTAAACAAAAATGCATGGCAATATCTTT	18.6	Lalb_Chr03	7719011	7719075	89.231	2.09e-08	60		NLL-02	13994760	13994829	97.143	5.4e-25	115
1475	YL-13	DArT_SNP_0030	Redundant	TGCAGCAATTTGGAGAATAAGCTCTCTATTCTCATGAAGTGCATATGGTTGTCTACTTTGTATTAGAAG	18.6	Lalb_Chr19	13814860	13814928	94.203	3.93e-22	105		NLL-08	19787312	19787252	95.082	1.27e-19	97.6
1476	YL-13	DArT_SNP_0846	Redundant	TGCAGGCTGTTTTTCCTGTAGGATCTTATTGGTGGCCACCCAACTATCTTTGCCCTTTTTCAAAATTTA	18.6	Lalb_Chr19	5905255	5905313	100	1.03e-25	117		NLL-07	13357667	13357713	100	1.98e-18	93.7	2y hit
1477	YL-13	DArT_SNP_0018	Redundant	TGCAGAAAGCATAACAAATAGTGTATATGAAATTGGGGTCACCAACCTCAGATAAAAGAAAACAACACG	18.6	Lalb_Chr19	13602106	13602168	98.413	1.03e-25	117		NLL-08	19185606	19185664	94.915	1.22e-16	87.7
1478	YL-13	DArT_SNP_0029	Redundant	TGCAGCATCGACACCATTGTTGACATCTCCCATGAATGTATTTACTTTTGGCAACAGTTCAAATCAAAA	18.6	Lalb_Chr19	10420627	10420695	95.652	1.61e-24	113		NLL-11	26370416	26370484	94.203	5.2e-22	105
1479	YL-13	DArT_SNP_0853	Redundant	TGCAGAGCGAGCCAAGAAGACTGCATCCTCTAGCAATATTCCCAATTCTGATGCTAGCCTGAACCAAAA	18.6	Lalb_Chr19	9793708	9793640	92.754	9.57e-20	97.6		NLL-07	15016710	15016642	94.203	5.2e-22	105	2y hit
1480	YL-13	DArT_SNP_0057	Redundant	TGCAGAAAATGATTAGCATGTTTCTTTAGCAGTTGCATGAGTAATAATTTTGGTGGAAATCCAATGAAC	18.6	Lalb_Chr19	10602507	10602466	95.238	8.56e-11	67.9		NLL-11	26958027	26957989	94.872	6.99e-09	61.9
1481	YL-13	DArT_SNP_0864	Redundant	TGCAGGTATAATAAGATTGTAAAAATGTGGTTCATTTCCTCAGAATGTTTCCTCTTTGTATACATTTAC	18.6	Lalb_Chr19	10084979	10085036	91.379	3.51e-13	75.8		NLL-02	14037827	14037773	94.545	4.83e-16	85.7
1482	YL-13	DArT_SNP_0085	Redundant	TGCAGATCTTATCTCAAACATCAATTACCCATCAATCTCTATAAAAACACTCAAAAGGGGAGAAAAAGC	18.6	Lalb_Chr19	6248871	6248819	92.453	3.38e-10	65.9	2y hit	NLL-07	6174760	6174809	98	7.82e-18	91.7	2y hit
1483	YL-13	DArT_SNP_0859	Redundant	TGCAGCCACCAAGCAATGAAAATGAACACTTTTTTCTTTACAGATCGGAAGAGCGGTTCAGCAGGAATG	18.6
1484	YL-13	DArT_SNP_0032	Redundant	TGCAGTGCCTTCAGGGTCTGGCTCTCCAATGAACGAAAGCATTCTTATTACTTATTACAGATTTGTTTT	18.6	Lalb_Chr19	13484881	13484920	97.5	5.48e-12	71.9		NLL-08	19011823	19011862	92.5	4.31e-07	56
1485	YL-13	DArT_SNP_0062	Redundant	TGCAGAAATACTGATTCAACAGCATCTTGAGTTACAGATCGGAAGAGCGGTTCAGCAGGAATGCCGAGA	18.6								NLL-11	26655193	26655226	97.059	2.76e-08	60
1486	YL-13	DArT_PAV_0915	Redundant	TGCAGCATGTAGTCAACCATGATAAGTGGATCATAATTGAAAGGATATCTTCTCACTCATGGAGCTTTC	18.6
1487	YL-13	DArT_SNP_0075	Redundant	TGCAGAAAAGAGCAACATAAACAGAATTTGAGTTTCTATTTGTTTGAGCTTGAGAAGAAAATGGTATTT	18.6	Lalb_Chr19	7264440	7264506	91.045	8.88e-14	77.8		Scaffold_79_66	69210	69268	91.525	1.18e-13	77.8
1488	YL-13	DArT_SNP_0060	Redundant	TGCAGGTTTCCATACTTCTTGCCCTGCTTGATAATATCGGGTTTCGCATTTGTAGTCGCGATCTTGTGT	18.6	Lalb_Chr19	13902979	13903047	94.203	3.93e-22	105		Scaffold_428	14402	14470	97.101	8.75e-27	121
1489	YL-13	DArT_SNP_0909	Redundant	TGCAGCAGGGTTAGGATACTTTATGATTTATGTACGGAAATTTGTTGTACTAAATCATGTCCTCAATTT	18.6
1490	YL-13	DArT_SNP_0902	Redundant	TGCAGCATGTAGTCAACCATGATAAGTGGATCATAATTGAAAGGACATCTTCTCACTCATGGAGCTTTC	18.6
1491	YL-13	DArT_SNP_0038	Redundant	TGCAGGCAGAGTGGCTGTTTTCAGGGTTTGAATTCGTGACTTATGGTCACTGAACAACAAGCTCACCCT	18.6								NLL-18	6272719	6272756	92.105	6.73e-06	52
1492	YL-13	DArT_SNP_0872	Redundant	TGCAGTTGAAAGGCATGACTATTACGCAAACCCATGTTTGGTTAGGAATGACAATGAGTCTGCTTGGAT	18.6
1493	YL-13	DArT_SNP_0851	Redundant	TGCAGATAGAGACAAGGTCCTGGAAGGGGACCCTTGGACGATTTTTTATCATTATGTTGCCATCTCCAA	18.6								Scaffold_25_166	3034	2966	89.855	7.54e-15	81.8
1494	YL-13	DArT_SNP_0867	Redundant	TGCAGAGCCAGGGAAGAAGGAAAACAAAAGACCACAGACACAAAACTTACAGATCGGAAGAGCGGTTCA	18.6	Lalb_Chr19	13714667	13714713	100	1.49e-18	93.7		NLL-08	19436696	19436650	97.872	4.83e-16	85.7
1495	YL-13	DArT_SNP_0089	Redundant	TGCAGGCGAAATTGTTGTTTGTGTTACAGATCGGAAGAGCGGTTCAGCAGGAATGCCGAGACCGATCTC	18.6
1496	YL-13	DArT_PAV_0402	Redundant	TGCAGATGCAAATATATCCCTTATTTCATCTTCTCTGGCCTGCACCCGTGTTTAGTCAATTAGTCAGTG	18.6	Lalb_Chr19	13560301	13560368	97.059	6.37e-24	111		NLL-08	19112053	19112119	95.522	3.33e-23	109
1497	YL-13	DArT_SNP_0019	Redundant	TGCAGATGCCAATATAATGCATGCAATCATGGCATGGATTTTTTATGATTACAAAATTGTTACTTGGGG	18.6
1498	YL-13	DArT_SNP_0887	Redundant	TGCAGTTTGTTATTCAATTTCACCCTAAAATGTACTTAGGGTTACAGATCGGAAGAGCGGTTCAGCAGG	18.6
1499	YL-13	DArT_PAV_0167	Redundant	TGCAGCTAGCAGGTAATAAAGTGCAATTTGTATGAAGTGTATTTATCAAGAACATAGATATGAGTTACA	18.6	Lalb_Chr19	10713930	10713996	92.537	1.49e-18	93.7		NLL-11	27185844	27185910	92.537	1.98e-18	93.7
1500	YL-13	DArT_PAV_0172	Redundant	TGCAGATAGATGAAAGTAGGAATACTTCACAAATAGGACTTCTGAGTTCTGAACTCTAAGTATATTACT	18.6	Lalb_Chr19	13559365	13559409	93.333	3.38e-10	65.9		NLL-08	19111087	19111131	93.333	4.48e-10	65.9
1501	YL-13	DArT_SNP_0903	Redundant	TGCAGGGTTGAGTCGTGAAAGTAAGTATGAAGAGAGGTGTGAAGGAAAGTTGTTTTTTTTTCGTGAGTG	18.6	Lalb_Chr19	9152557	9152616	90	5.48e-12	71.9		Scaffold_54_27	8165	8205	95.122	4.48e-10	65.9
1502	YL-13	DArT_SNP_0232	Redundant	TGCAGTAGGCGTTGCAAAAATTTAGCCACGGTTGTTTTGCCTTGTAGCTACGCTTCCCTAAGTATGGTA	18.6								Scaffold_18_15	8697	8672	100	6.73e-06	52
1503	YL-13	SCAFFOLD75855.4677	Framework	AAGGCTGCACGAAATGTAATTTAATTTAAAAAAAGAATGAAGACAAATCATTCAAAAATCGATGGATATTATGTCAGATTCATTGTACTTGTTTCTCAGTT	19.6	Lalb_Chr19	10692906	10692845	85.484	8.12e-06	52		NLL-11	27147872	27147811	95.161	5.22e-20	99.6
1504	YL-13	SCAFFOLD305768.13735	Redundant	CATGTTCCATTTGTAAATTAGATGAACTGTGTTACACCACTTATGATATGTCTACCAGACACTATCTTAGTTTCAAAACCCATACGAAATTCTGTTTCAAA	19.6	Lalb_Chr19	10407659	10407578	89.024	9.43e-18	91.7		NLL-11	26360511	26360418	90.426	8.79e-25	115
1505	YL-13	SCAFFOLD14177.13380	Redundant	TTGTTCTGAACACTTCCATGTGAAGCTTTAAACCAGATTGGGAAACTCGATTTTTGCAGTTAGGAAGACACTGACACATAGGGCCACATTCGTAAATCATT	19.6	Lalb_Chr19	13920791	13920891	98.02	8.46e-46	184		Scaffold_428	49548	49648	97.03	2.78e-43	176
1506	YL-13	SCAFFOLD199279.3717	Redundant	AACATGTTGTCAAGTGGTGGTAATGAAAATCATATTTATGTATGGGACTCATCTAAAATGAGTTCATCCAGTTACTTGCACTGTTTTAAGGAACATTGTGC	19.6	Lalb_Chr19	10517947	10517847	97.03	2.06e-43	176		NLL-11	26607646	26607546	96.04	6.79e-41	168
1507	YL-13	SCAFFOLD173309.9170	Redundant	CAATTTATGATTTGTTGAAAAAATATATTTACGTTAAAAAAATTAGTAGTGAAGTATTTTTCTGATCAATCATAAGTATTGACATATGGAATTGTGCATTT	19.6	Lalb_Chr09	6478370	6478433	89.231	5.4e-10	65.9		NLL-19	17332143	17332074	88.732	4.67e-11	69.9
1508	YL-13	SCAFFOLD173309.8807	Redundant	TTTTGTTCTTAAAACATACTAAGAATGGAAATATGACATGTTAAAGATGTCTTGTAGGGTAATAAGAATGGAAAATTAGTTCATTTCAAGTAGGCTGTGCT	19.6								NLL-08	18949789	18949684	89.623	3.47e-24	113
1509	YL-13	SCAFFOLD131175.15390	Redundant	TTCTCAACCCTCGATACCACCACGCGGGTGATTGCATCTTCACGTTCAATTCCAATTCTTCTTATTGCATTTAGTAAAACCTACACATCATTTTGAAAGGG	19.6								NLL-08	19239999	19240077	88.608	7.85e-16	85.7
1510	YL-13	SCAFFOLD233507.1236	Framework	ACTGCCGATGGCTTAACTGTTTCCATCTGCAGAAGTAATACAAATGTTGCGAATGAAGATGAAAACAGGATAAAGTACTCAAGTGTTTAAAAAGATTCACA	20.2	Lalb_Chr19	14488870	14488766	91.429	4.17e-26	119		NLL-08	20259846	20259745	93.137	6.07e-32	139
1511	YL-13	SCAFFOLD117927.4413	Redundant	TCTAAGACTAGAGAACAAAAATTCAGCCCTATGCACGAGGATCCAACTTAACCGGATTTGGGGAGGGTATATATACACAATCTTATCCTAGTAAGCGGAGA	20.2
1512	YL-13	SCAFFOLD303417.18576	Redundant	ACTAATTTAACCTCACTACTAACTAATGAGAGGTTCCATCGGTGTATGCTCGCTTGTTCTGCAGAACTAGTCCTGGCAACTCACAAGACCGTAACAATGTT	20.2	Lalb_Chr19	13989325	13989425	97.03	2.06e-43	176		Scaffold_428	200608	200708	97.03	2.78e-43	176
1513	YL-13	SCAFFOLD15721.10263	Redundant	TTAAAACCGGGTGCAAATGAATTCACCCGGAAGCGAAAGAAATCAGCGTCGGACTTTACCATGGTGGCGAAGTACGAGGACCATGAACGGCCGAGGCCGGC	20.2	Lalb_Chr19	14404123	14404208	88.372	9.43e-18	91.7		NLL-08	20142185	20142285	97.03	2.78e-43	176
1514	YL-13	SCAFFOLD222641.15254	Redundant	TACAGGGATTGTGCGGAGATGATATTGAAGTTTCATAAAGCTGCTGGACTCGGAAAGTTAGCGGTTACTCATGAAAAATACTCCAGACCGGAACTCAGCGG	20.2	Lalb_Chr19	14170164	14170261	97.959	5.22e-44	178		Scaffold_74_5	37588	37685	95.918	4.19e-39	163
1515	YL-13	SCAFFOLD204088.9512	Redundant	TTCATGCCTGTTTTATCTCAGAGGCATTCTCAAGCAGCTGTTGTATCTGCGTCATTGGTTCACAAACTTTATGGCAGCAGATTGGCAAGTGTCTATATTAT	20.2	Lalb_Chr19	14011182	14011280	93.939	4.66e-35	149		Scaffold_428	245116	245216	94.059	4.03e-36	153
1516	YL-13	DArT_SNP_0084	Redundant	TGCAGCAAAAAAAAGAACACTCTGAAAATAGAAAAAAATACTTTGGTGGTTGTACCCATTGACAAATAG	20.2								NLL-01	35955247	35955281	97.143	6.99e-09	61.9
1517	YL-13	SCAFFOLD222641.48534	Redundant	TCACGCAAGCGACGAGCGATTTCGGTGAAGCATGGTCTGACTGCAGGATTAGGTGCCCAACACTGCTCCATTAGTATTCTCCACTCATGATCACAATAACT	20.2	Lalb_Chr19	14202233	14202332	95	4.84e-38	159		Scaffold_74_7	5803	5903	98.02	1.14e-45	184
1518	YL-13	SCAFFOLD222641.49047	Redundant	AAGAAATCATTCATCAAGGATTAAGGGACACAGGGGGAATATAGTTATTTCGTGGTTGATTTATCGACAGAAGTATATTGGTTTCTCCCTCTCAAACTACC	20.2	Lalb_Chr19	14202719	14202817	86.869	2.39e-18	93.7		Scaffold_74_7	6300	6384	89.412	2.06e-19	97.6
1519	YL-13	SCAFFOLD251677.11634	Redundant	CACTTAAATAAGACTCCATAGTCGACACAGAAACCGAATATTTCGATGATTAGGGACATGAATTTAAAACATTGTGAGCACCAGAAGATAATTCTGTTTTT	20.2	Lalb_Chr19	14583189	14583137	96.226	3.73e-17	89.7		NLL-08	20393560	20393478	96.386	1.54e-32	141
1520	YL-13	DArT_SNP_0904	Redundant	TGCAGAATCATAAAAAAAATTAGCCGTGCGAAAATGAAATCATAGATAACTAGCGCCCGTTTGATTTGC	20.2								NLL-08	20233653	20233583	92.958	5.01e-19	95.6
1521	YL-13	DArT_SNP_0880	Redundant	TGCAGTAATCTCTTCCTTAGCTATTGTAGTAGTAGCTATAGAGAAAGCCACTAAAATAATGACATGATT	20.2	Lalb_Chr19	14793455	14793516	91.935	1.44e-15	83.8		NLL-08	20803793	20803852	96.667	2.06e-21	103
1522	YL-13	SCAFFOLD306529.9779	Redundant	AAATCAAAATTCGAAGGTAGCTCTGAAGAGAGTAGCAATTCATATCCCTACAAGGATGATGGCTCTTCAAGTAGTGCAGGAAGTCTAAAAAATGATAGATA	20.2	Lalb_Chr19	14856354	14856261	89.362	1.59e-22	107	2y hit	NLL-08	20896423	20896326	91.837	1.48e-29	131
1523	YL-13	SCAFFOLD175680.3005	Redundant	TGCCGGATGGACATTGCGCCGCCGGCAAGACGGAACCCACCGTTCCTGACTCCGGAGAACCCCAATTCTCCGGTGAACATATTCTGGGTCATTCCCAGAAA	20.2	Lalb_Chr19	14787108	14787047	87.097	3.33e-08	60		NLL-08	20788285	20788186	94	1.59e-35	151
1524	YL-13	DArT_SNP_0111	Redundant	TGCAGAAGTAATACAAATGTTGCGAATGAAGATGAAAACAGGATAAAGTACTCAAGTGTTTACAGATCG	20.2	Lalb_Chr19	14488845	14488779	88.06	2.09e-08	60		NLL-08	20259819	20259777	95.349	2.87e-11	69.9
1525	YL-13	DArT_SNP_0149	Redundant	TGCAGCATGGCAGCTATATAAGGCTCAAGAGCAGCTTATAGAAGTAGCCAAGAAATTTGGGGTTACAGA	20.2	Lalb_Chr19	14525282	14525346	100	2.71e-29	129		NLL-08	20323793	20323857	98.462	8.75e-27	121
1526	YL-13	DArT_SNP_0116	Redundant	TGCAGATTGGGGTTTACTCACTCCCGTTGTCGATGTCCCATTACAGATCGGAAGAGCGGTTCAGCAGGA	20.2	Lalb_Chr19	14926821	14926779	95.349	2.17e-11	69.9		NLL-08	21159191	21159149	93.023	6.99e-09	61.9
1527	YL-13	DArT_PAV_0591	Redundant	TGCAGTGCTGACGGCTTTGTCGTATCGTTTAGAGTAGGTATACGCCATGATTTACAGATCGGAAGAGCG	20.2	Lalb_Chr19	14590143	14590169	100	1.29e-06	54		NLL-08	20403715	20403767	94.34	7.54e-15	81.8
1528	YL-13	DArT_PAV_0615	Redundant	TGCAGCTCTAGCAGATCAGTCCCTACCTGCACCTGTACCTTATTCTTCTGTTTTACAGATCGGAAGAGC	20.2	Lalb_Chr19	14737657	14737604	98.148	2.42e-20	99.6		NLL-08	20691933	20691882	100	2.06e-21	103
1529	YL-13	DArT_PAV_0648	Redundant	TGCAGTAATCTCTTCCTTAGCTATTGTAGTAGTAGCTATAAAGAAAGCCACCAAAATAATGACATGATT	20.2	Lalb_Chr19	14793455	14793516	95.161	2.42e-20	99.6		NLL-08	20803793	20803852	100	3.46e-26	119
1530	YL-13	SCAFFOLD305951.13199	Redundant	CACAGTAATAATATGTGCACCACAAAAGTATGAGGACATTATGCACTCATCCCAACCTCCACAATAGTGGATGGTTTGTTTGGATTCTACTAGCCCATCGA	20.2								NLL-08	20889985	20890067	91.566	5.42e-23	109
1531	YL-13	SCAFFOLD305951.13164	Redundant	TATGGTATTGCACTATTGCTTACAGTAAAATAGGACACAGTAATAATATGTGCACCACAAAAGTATGAGGACATTATGCACTCATCCCAACCTCCACAATA	20.2								NLL-08	20889967	20890044	87.179	7.57e-13	75.8
1532	YL-13	DArT_SNP_0068	Redundant	TGCAGAACTGTGTGCAGCAGAGTTTGGACACGAATGTGGGGAGCAAGTGTATGACAAATTGTTCCTTCC	20.2	Lalb_Chr19	14793458	14793390	91.304	2.33e-17	89.7		NLL-08	20803786	20803728	91.525	1.18e-13	77.8
1533	YL-13	DArT_SNP_0103	Redundant	TGCAGCTCCGGTATCGTCAACCACTTCACAGAAAGGGAAGGATTATGATTTTTCCTCCTTACAGATCGG	20.2	Lalb_Chr19	14926822	14926881	95	3.78e-19	95.6		NLL-08	21159188	21159247	93.333	1.22e-16	87.7
1534	YL-13	SCAFFOLD10751.739	Redundant	GACTTCACATTTTATGATTATGATGTAAGCAAGTTGACACACAAGGAGGGGAGCCTAACAACAACCATGCTGCAGCAAAAATCATTGTGATATCATTTACA	20.2								Scaffold_21_42	21796	21885	86.667	3.1e-15	83.8
1535	YL-13	SCAFFOLD57168.3298	Framework	TTTGATTAAATACTTTCTTACTTTACTTTAAACCTGCAGATATTGGAAGGACTTCTAAAATTACCCGAGAATAAGGAATGTGCTGACTGCAAAGCTAAGTA	20.7	Lalb_Chr19	14922803	14922903	96.04	5.03e-41	168		NLL-08	21154501	21154601	97.03	2.78e-43	176
1536	YL-13	SCAFFOLD152332.3941	Redundant	GAAGTTTGATTGGGAAGGAACAATTTGTCATACACTTGCTCCCCACATTCATGTCCAAACTCTGCTGCACACAGTTCTGCAGTAATCTCTTCCTTAGCTAT	20.7	Lalb_Chr19	14793378	14793478	92.079	1.78e-31	137		NLL-08	20803716	20803816	93.069	9.83e-34	145
1537	YL-13	SCAFFOLD152332.4008	Redundant	CACACAGTTCTGCAGTAATCTCTTCCTTAGCTATTGTAGTAGTAGCTATAAAGAAAGCCACCAAAATAATGACATGATTGCTAAGCTTTGCCATGAGATTT	20.7	Lalb_Chr19	14793451	14793545	94.737	4.66e-35	149		NLL-08	20803793	20803886	92.553	2.31e-28	127
1538	YL-13	SCAFFOLD13838.16020	Redundant	AGAATCATAAAAAAAATTAGCCGTGCGAAAATGAAATCATAGATAACTAGTGCCCGTTTGATTTGCGAATTCTTTTTCCCCTGCTTGTTTTTAATTTGTTT	20.7								NLL-08	20233640	20233552	96.629	4.03e-36	153
1539	YL-13	SCAFFOLD55924.5209	Redundant	AAAATTTCTTCAAAGTGAGGCATCATATTTATTCATATATTAACTAGACCATTTGCAGAAAGGAACACCATCTATATCAAAAGCATGTGGGACAATGGTTT	20.7	Lalb_Chr19	14672343	14672297	95.745	1.42e-13	77.8		NLL-08	20597120	20597075	95.652	7.57e-13	75.8
1540	YL-13	SCAFFOLD159628.15053	Redundant	NNNNNNNNCAGTGTAGCGTAGCGGAGAACAGTCGAAACACTGCTACACGCCGCTATCGCAGCGCTATAGTGTGCTATTGACTACCTAGCAGCTAACATCCC	20.7	Lalb_Chr24	11472902	11472832	90.141	5.82e-16	85.7		NLL-16	6327608	6327670	90.476	1.91e-13	77.8
1541	YL-13	SCAFFOLD244633.16964	Framework	AATAACCTCCTTTTTTTTTTAATTATTTCGATTGAAGTTGTAAAAATAAGTTGTTGAGATTCTTTAAGTTGTTTTAGAATTACTTTACTGGTGTGAATTAA	21.2								Scaffold_74_4	24987	24940	93.75	1.18e-11	71.9
1542	YL-13	SCAFFOLD306965.5154	Framework	ATCATGCCATTAGCTAAGCCTTCAATTAAGAGAAGAAAAATAATATTTATATTTTGAAGAGTTAGTTTATCATGATAATTGTGAGTAATCCCAAAATGAAT	22.3	Lalb_Chr19	11314696	11314796	96.04	5.03e-41	168		NLL-11	29446169	29446069	96.04	6.79e-41	168
1543	YL-13	SCAFFOLD86900.745	Redundant	GAAGTCTTATTCAAAGTAGCTTCAGTTGAACTATTCCCATTTCTTCCAGCGGAGAAGGTGTTAGAATTATGCTCCTGTTCAGTGTGTATGAGTTGCCCGAA	22.3	Lalb_Chr19	11302248	11302148	94.059	2.99e-36	153		NLL-11	29475657	29475750	94.681	2.49e-34	147
1544	YL-13	SCAFFOLD306965.1788	Redundant	TCGCAGACATAATTCCCTCAATTTTCTGTAATTGTGCTAATGCAACCACAATCGAAATTTAGAACACTGGTTATAGTTCAATAACTAGGTATCAGTCAAAC	22.3								NLL-11	29449300	29449234	94.03	3.22e-18	93.7
1545	YL-13	SCAFFOLD76891.962	Redundant	AATGAATCCCACAAAAGCCAATAGAGCAAGACGTCCTAAACATTTCGACAAGTAACAATTCTGATCAATTAGTATACAACTAATGTCAAATATAAGATTTT	22.3	Lalb_Chr19	11177138	11177036	91.262	2.77e-30	133		NLL-11	30026208	30026308	96.04	6.79e-41	168
1546	YL-13	DArT_SNP_0857	Framework	TGCAGCCCATTCTTGAGCTTGGACCCAGTTGCCTAAACCCAACGCCTCTGGCACCAAAATTCCTGGCTG	23.4	Lalb_Chr19	11176005	11175937	97.101	6.61e-27	121		NLL-11	30026734	30026802	95.652	2.13e-24	113
1547	YL-13	DArT_PAV_0557	Redundant	TGCAGCAATTGCCTATAAAAAAATACTGATGCTATTCAATTATATAAGGAGCACATTCAGTGGGAAAAA	23.4								NLL-11	31010394	31010447	88.889	2.76e-08	60
1548	YL-13	DArT_SNP_0049	Redundant	TGCAGAGTTAGATAGCTAGGGTTAGATTTTGTTGGGTTTAGCTTCCTTATATGTAGAAATTGGTAAACA	23.4	Lalb_Chr19	11194017	11194086	90	3.51e-13	75.8		NLL-11	29728970	29728902	92.754	1.27e-19	97.6
1549	YL-13	DArT_PAV_0470	Redundant	TGCAGAACACATAATGGACGGAGGAAACAATCTTATCCAGATTTCTTCAACAACAAGATATTCCCACAT	23.4	Lalb_Chr10	15618522	15618575	92.593	3.51e-13	75.8
1550	YL-13	DArT_SNP_0066	Redundant	TGCAGACCATAAATGTCATGGTTCTATGACTTGTACTGATAGTGATGCCACTGCACAATCTGATTTAGA	23.4								NLL-11	27710153	27710221	95.652	2.13e-24	113
1551	YL-13	DArT_PAV_0749	Redundant	TGCAGTACATATTTACAAAAGGCACCGTCAAAGATGGTTCAGATGTTCACGTTCCATAAAATTATTTAC	23.4	Lalb_Chr19	11159079	11159021	93.22	3.64e-16	85.7		NLL-11	30040397	30040447	92.157	2.87e-11	69.9
1552	YL-13	DArT_PAV_0757	Framework	TGCAGTTACTAGAAGGAATAGGTTGTCTGAATGTGTTACAGATCGGAAGAGCGGTTCAGCAGGAATGCC	24.5
1553	YL-13	DArT_PAV_0790	Framework	TGCAGCTGCTGGTGCTTATGCTCTGGTAATCATCTTTGCTTATCAGTATTTTGAGATATTAGTATTATA	26.8	Lalb_Chr19	11702046	11702096	92.157	2.17e-11	69.9		NLL-08	17731179	17731243	89.231	1.84e-12	73.8
1554	YL-13	DArT_PAV_1008	Framework	TGCAGTCAACTTGCCCAAAAAAAAATCACACGAGTGTCATCCATACAAAATGGAACAGAGTTCAAGAAC	28.5								Scaffold_24_15	11691	11656	97.222	1.77e-09	63.9
1555	YL-13	DArT_SNP_0269	Redundant	TGCAGTGGTGATTTATATGAAATTACTTCTATATTATTTTAGCGGTGTTTATGGTGAAGTGATCATTCC	28.5	Lalb_Chr19	11917665	11917716	88.462	3.26e-07	56		Scaffold_210_38	35477	35412	87.879	1.13e-10	67.9
1556	YL-13	SCAFFOLD85455.3209	Redundant	GTTCAGACTTCCAATCGGGTCGATCCAGAACTAGAAGGAAACTAGCTCTATTCCTTTTGTTCGGGTTAGGAGACAAATATACAAACACAAGGAGTGAGTTG	28.5	Lalb_Chr19	11846472	11846404	94.203	6.27e-22	105		NLL-08	17840554	17840455	92	9.47e-31	135
1557	YL-13	DArT_PAV_0802	Attached	TGCAGAAGAAGAAACTAATAAGAGTTTGGTTCAAGAAAGAAAATATCGATGCTATATAAATTTTGGTAG									NLL-08	20825729	20825778	96	1.91e-15	83.8
1558	YL-13	DArT_PAV_0988	Attached	TGCAGTTGAAAGGCATGACTATTACACAAACACATGTTTGGTTAGGAATGACAATGAGTCTGCTTGGAT
1559	YL-13	SCAFFOLD57168.2962	Attached	GCCCTCAAGCATGATATCATGGGTTCGATCTCTGCCGGGTTTATAGAAAATATTAGAACCTATTGGTGAAAATCGTTGATTCTTCTTGTTATATTTTGAGA		Lalb_Chr19	14922461	14922561	86.139	3.73e-17	89.7		NLL-08	21154158	21154253	84.158	2.99e-12	73.8
1560	YL-13	DArT_PAV_0543	Attached	TGCAGGTGAGTCAAGCTCCTCTCCATTTACCGGAGAGAACATTTAGCTTTTCTAGTATATTTTTACAGA
1561	YL-13	SCAFFOLD245656.1862	Attached	TTCATGGAATGTGGTTCTGGTGCAGAAACCATAGATAATCCAGTTGTGAGGGAAAGAGGTGAGTTTTTTTGCAAGAGGAAGGGCTTGTGTACCTATCTGAT		Lalb_Chr19	11864337	11864419	85.882	1.37e-10	67.9		NLL-08	17852875	17852939	92.308	5.03e-17	89.7
1562	YL-13	SCAFFOLD242916.250	Redundant	NNNNNNNNNNNNNNNNNNNNNNNNNNNNNNNNNNNNNNNNNNNTATTTTAGACGGAAAAGATGATGTGCTATTCTTCATGAAAGTAACAAGACATACGTAG	28.5	Lalb_Chr19	12030585	12030528	89.655	1.37e-10	67.9		NLL-08	15083165	15083217	88.679	1.78e-07	58
1563	YL-13	DArT_SNP_0275	Redundant	TGCAGGTCCCCTTACCTATTATTTCTACTTATGTCTTGTTACTTTCATCAAGAATGGCACATCATCTTT	28.5	Lalb_Chr19	12030520	12030572	94.34	5.69e-15	81.8		NLL-08	15083246	15083178	86.957	4.48e-10	65.9
1564	YL-13	SCAFFOLD227407.987	Redundant	TAGCACTAGAATGATAATTGATTTACATCTTACACTAAAATGGAAAAAATTGGGTCAAACGACCCACTTTCGTAACAAAGCCCAGAAGATGTGTTTCTTCC	28.5
1565	YL-13	SCAFFOLD295698.4404	Redundant	TCCAAAATCAGCTACTTTAACAACCTAGCAGGAAGAAAAAAAACATGAAGCTTCATAACAAAGTTTAAAATATTCAACTGCAGTAGTTCATATGTATTGCA	28.5	Lalb_Chr19	11893093	11893049	93.333	1.32e-07	58		NLL-08	17896891	17896820	90.278	1.18e-11	71.9
1566	YL-13	SCAFFOLD227407.3464	Redundant	AGAGCAACAGTAATATCAACTCGATAGTAGTCTTATGTTTTGTATTCATTGGTTTTCTTTGGTATTTATCTTGTATAGGGGAAGTCTGGAGGATATCCAGG	28.5	Lalb_Chr19	12085287	12085187	94.059	7.28e-34	145		NLL-08	15008182	15008283	93.137	6.07e-32	139
1567	YL-13	DArT_PAV_0832	Redundant	TGCAGAATCCTCAAATTGAGGAATCCTCAATTTGATTCAACACGTTACAGATCGGAAGAGCGGTTCAGC	28.5
1568	YL-13	DArT_PAV_0054	Redundant	TGCAGTCAACTTGCCCAAAAAAAGTCACACGAGTGTCATCCATACAAAATGGAACAGAGTTCAAGAACC	28.5								Scaffold_24_15	11691	11656	97.222	1.77e-09	63.9
1569	YL-13	DArT_SNP_0331	Redundant	TGCAGGTTACAGGAAGAAACACATCTTCTGGGCTTTGTTACGAAAGTGGGTCCTTTGACCCCATTTTTT	28.5
1570	YL-13	SCAFFOLD107749.18649	Framework	GCACTGGATAGGTTGAGCTAAGAGATGAAATGATCTCGTGTGGCTTTCCACGTGACATCAACAAACTGTATAGGCGCAAGTTGCGGATCCTTTAAATTGGT	29.6	Lalb_Chr19	12194581	12194481	86.139	3.73e-17	89.7		NLL-08	14848697	14848797	90.099	1.42e-26	121
1571	YL-13	DArT_SNP_0422	Framework	TGCAGACAAGAATCATGTTGAAAATAATGAAATCTATGTGCTCCTGAGATTTTTCTATGAGCAATTACA	31.2	Lalb_Chr19	12265173	12265239	97.015	1.03e-25	117		NLL-08	14565274	14565208	98.507	5.61e-28	125
1572	YL-13	SCAFFOLD300028.360	Redundant	GATGAATTCTTAGTGGCATGAAGGCAAACTTATTACCAGAAATGAGATAAGACATTCATACGAATTCGGGGCACCGAGTGAGGGGCAGTCATCTCCAGCAA	31.2								NLL-14	722865	722959	86.316	7.85e-16	85.7
1573	YL-13	SCAFFOLD76204.6138	Redundant	GAGTTTGACCTGGATGCAAAAATAAGAATGCAGAAATAAATGGTATCGACCATGGAGGACATAATGACATACAAATAAAATACAAGGTAAACAGCCAAATC	31.2	Lalb_Chr19	12265541	12265492	94	5.6e-13	75.8	2y hit	NLL-08	14564766	14564858	87.129	3.22e-18	93.7
1574	YL-13	DArT_PAV_0123	Redundant	TGCAGACAAGAAACATGTTGAAAATAATGAAATTTATGTGCTCCTGAGATTTTTCTATGAGCAATTACA	31.2	Lalb_Chr19	12265173	12265239	100	1.74e-30	133		NLL-08	14565274	14565208	98.507	5.61e-28	125
1575	YL-13	SCAFFOLD305081.9741	Framework	AATATCAAAATTTCAAGTTCCATTTCTTTTCTCACTTTTTTGAAAGCCACAAAGGAACAGTAGCAAAGGATGAATAAAGAAACACGAAAAAAGATTCAAAG	32.2	Lalb_Chr19	12322645	12322547	94.949	4.66e-35	149		NLL-08	14352090	14352189	95	3.89e-33	143
1576	YL-13	DArT_SNP_0423	Redundant	TGCAGCTACCCCTGCATATGCATACCCACCAACACCATACTAAGTAGTAATTTCATAGAATGCACCGAA	32.2								NLL-08	14234122	14234072	87.719	2.76e-08	60
1577	YL-13	DArT_SNP_0497	Redundant	TGCAGATATCTATGGTTGGTAACTTGGTATTAGTATCTCATAAAAAATCATTTTTTACATTCAATTCAT	32.2								NLL-08	14182828	14182796	96.97	1.09e-07	58
1578	YL-13	DArT_PAV_0378	Framework	TGCAGTATTTTCCCACAATTTGTATGCAATTGCAATAAATGCAATGCAGCTGTAACTTAGAGCCTTGGT	32.8	Lalb_Chr19	12328659	12328719	89.231	5.48e-12	71.9		NLL-08	14345424	14345363	93.548	7.82e-18	91.7
1579	YL-13	DArT_PAV_0071	Framework	TGCAGCCAAGCTCCAGATGCATGGGATAGAACAGCTAGCAAATGTTCAAGGTTTGCCAACTGATCGAAA	33.9	Lalb_Chr19	12544671	12544607	92.308	2.33e-17	89.7		Scaffold_27_37	90531	90592	93.548	7.82e-18	91.7
1580	YL-13	DArT_PAV_0210	Redundant	TGCAGTTGCAAATTGAGGATAATTTTTCAAGCTCTCTGCATGTAAGTATTGGGTCAGTATTCTCAGCAA	33.9	Lalb_Chr19	12556463	12556523	100	6.61e-27	121		Scaffold_27_37	90526	90466	96.721	5.2e-22	105
1581	YL-13	DArT_SNP_1324	Framework	TGCAGAGAGCTTGAAAAATTATCCTCAATTTGCAACTGCGGCGAAGCACCAGATGCATGAGATGGAACC	34.5	Lalb_Chr19	12544711	12544644	97.059	2.61e-26	119		Scaffold_27_37	90488	90555	97.059	3.46e-26	119
1582	YL-13	DArT_PAV_0289	Redundant	TGCAGGGTTACCAAAACCCGAGGATTTATTCTTCTAGCCTCGACCATGAAGCATGTATGCATTTAGCTA	34.5								Scaffold_27_37	112241	112190	92.308	7.26e-12	71.9
1583	YL-13	SCAFFOLD226797.12768	Framework	CAGTTGGCAGACCTTGAAGATTTGCTAGTGGTTCCATCTCATGCATCTGGAGCTTCGCCGCAGTTGCAAATTGAGGATAATTTTTCAAGCTCTCTGCAGTA	35	Lalb_Chr19	12544614	12544711	94.898	7.56e-37	155		Scaffold_27_37	90585	90488	94.898	1.02e-36	155
1584	YL-13	DArT_SNP_0069	Framework	TGCAGCTTCACTACAGAAACCTGGTTTGCATTTTATTGGTGGCTCGACTTCTCTGTCAATTGGTGGCAA	37.2
1585	YL-13	DArT_SNP_0071	Redundant	TGCAGATTGGCTATGGTGAAAATGCATGAAACAGTGAACACGAAAATGAATGATCACACTGTAGGAAGA	37.2
1586	YL-13	SCAFFOLD209457.9544	Framework	AGGTGGAAACAGAGGCGGAAGGAGATGGTAGAGATGGTTCATGGACCCCGCGGATCTCGGGGGTTCGATTTTTACCCTATGATTTGTTATTTATGTTTAAC	37.7	Lalb_Chr19	12849040	12848948	90.722	3.87e-20	99.6		Scaffold_95_64	6382	6476	93.878	9.12e-28	125
1587	YL-13	SCAFFOLD209457.8955	Redundant	TGTTTGAGTTTGTCATTTGCTTGGTCATGTTTGACTTAATGCTTTCATGTGCTTTTGTCAGTTTTGCATTTGGAGTCCTGAGGAGATTTGTACCTGAGGAG	37.7	Lalb_Chr19	12849650	12849551	94.059	7.28e-34	145		Scaffold_95_64	5776	5875	95.05	4.03e-36	153
1588	YL-13	SCAFFOLD209457.296	Redundant	GTTGTACTTGGTCTGTAGATTGACCCTTTCAGCCTCAGAGTCCAAATCTACTCCTCTGCTACCTCAACCTGCAGAATCCTTCAATGTTGGCTACATTCAGG	37.7	Lalb_Chr03	4928601	4928530	88.889	3.59e-14	79.8		NLL-08	15267374	15267275	94.059	9.83e-34	145
1589	YL-13	SCAFFOLD209457.878	Redundant	TTAGCAACTTTGCAAAAGAATATTGAATTCCATTTCATGATATTTTGTTTGTTTCTTCTTAATTTAGTTCTATATAACTTTCGATTATATTTGTGAGTTTG	37.7
1590	YL-13	DArT_PAV_0656	Redundant	TGCAGAGACAACTCAAATTCTACATGACAAGAATTTTTTGATATGGAAAGGTTGCCTAGGCTCTTTTCT	37.7	Lalb_Chr08	15370088	15370131	93.182	1.34e-09	63.9		NLL-15	19185310	19185364	87.273	1.7e-06	54
1591	YL-13	DArT_SNP_0007	Framework	TGCAGATCAATCCTTCAGTGTTGGATATATCCAGGTATTTGTAGCAATTTTTTCATTTCAAGTATGAAC	38.3	Lalb_Chr19	12858402	12858344	93.22	3.64e-16	85.7		NLL-08	15289924	15289887	97.368	1.13e-10	67.9
1592	YL-13	DArT_SNP_0012	Redundant	TGCAGGGCTAGATAATGCTCTATATGGTTATCAAGAAAAGAACTCGACCTTAGATTAGGATATTCTCTG	38.3	Lalb_Chr19	12864872	12864821	92.308	5.48e-12	71.9		NLL-08	15319024	15318958	89.552	1.18e-13	77.8
1593	YL-13	DArT_SNP_0901	Redundant	TGCAGGTTGAGGTAGCAGAGGAGTAGATTTGGACTCTGAGGCTGAAAGGGTCAATCTACAGACCAAGTA	38.3	Lalb_Chr03	4928548	4928601	90.741	8.56e-11	67.9		NLL-08	15267303	15267370	94.203	1.27e-19	97.6
1594	YL-13	SCAFFOLD275475.10023	Framework	GTTTTTATAAAAATAGTATATAATTTATTTTGCATAATAGAAGCTTTAACGTGTCTTTAGGCTATGATGACTGTGTCTCAACCACATGCTTTTAAGTATTA	43.9	Lalb_Chr19	13039552	13039479	94.667	9.79e-21	101		NLL-08	15683028	15682955	94.667	1.32e-20	101
1595	YL-13	SCAFFOLD163571.3508	Framework	GCTTAGTAAATCTTGGAATAGTTCAAATCTTCACTGCTTTGTTCAGCTTCACACGCATACAATAATTGGTTGAAGAATGACATACAAAACATATTCATTTC	50.3	Lalb_Chr19	13259521	13259440	90.244	9.43e-18	91.7		NLL-13	7282245	7282313	94.203	2.06e-19	97.6
1596	YL-13	DArT_SNP_0528	Redundant	TGCAGCACGAGTTGTCCATTGCTTGTGATGTGAGATTGATGGGACGAAAAGTTGTCCTTTGTTACAGAT	50.3
1597	YL-13	DArT_SNP_0986	Redundant	TGCAGCTATCTGTAAGGTGAGCGACAACTTTTTGACAGATGCAATGGGCTTACAGATCGGAAGAGCGGT	50.3	Lalb_Chr19	13273163	13273211	100	9.57e-20	97.6		NLL-08	18566662	18566710	100	1.27e-19	97.6
1599	YL-14	DArT_PAV_0580	Framework	TGCAGGTTTCAGCCTCTAACAAGAATGCTTCTACAAAATCACATTTTGAAAATTTTACAGATCGGAAGA	0								NLL-06	32144938	32144975	97.368	2.76e-08	60
1600	YL-14	DArT_PAV_0060	Framework	TGCAGTTTTGTATTTGAATACCACAAACTATGGTTTCCTGAACAGGAAAGAGGCCTTACAGATCGGAAG	1.2	Lalb_Chr24	2349750	2349691	95	2.33e-17	89.7		NLL-06	32014258	32014201	100	5.4e-25	115
1601	YL-14	SCAFFOLD109455.64	Framework	TATTTATTTTATTTATTACAATTAGAAAAAAAAATAGTAAATTAATACAAATTTTTTTAATAATTAATAAGAAATTTAATAATAAAATCCAATTNNNNNNN	3.8	Lalb_Chr07	11148765	11148673	94.681	4.49e-32	139		NLL-07	6543064	6543154	93.617	9.12e-28	125
1602	YL-14	SCAFFOLD45840.16313	Framework	CTGGCCTATATTGGTACCCCTAATTTTTATCTACATTGGAAAAGAAAAAATAAAACTCAGAAATGAGATTGATATGTAAGATCGTCTTTGTACTTATAGGA	5
1603	YL-14	DArT_SNP_1260	Redundant	TGCAGGTGGCAGATAACTATTACAGGCCTGATTTGAAGGAGGCAGCTCTTGCAAGATTGAGTGCTGTGA	5	Lalb_Chr22	1204014	1203947	94.118	1.55e-21	103		NLL-03	1398448	1398381	91.176	1.22e-16	87.7
1604	YL-14	SCAFFOLD45840.15498	Redundant	CTCGATGTGTGCTGCAGGTGGCAGATAACTATTACAGGCCTGATTTGAAGAAGGCAGCTCTTGCAAGATTGAGTGCTGTGAGTAAGAGCCTTAGAGTTGCT	5	Lalb_Chr22	1204019	1203928	92.391	1.71e-28	127		NLL-03	1398448	1398361	92.045	5.63e-26	119
1605	YL-14	DArT_SNP_1044	Framework	TGCAGTTTCCTCGGGTGAATCTGAGAGTAATGCTTCCAATTCTAGAGACAAAAACATGCAGCAGTACCA	5.5	Lalb_Chr24	2107796	2107731	93.939	2.42e-20	99.6		NLL-06	31742441	31742373	95.652	2.13e-24	113
1606	YL-14	SCAFFOLD45840.27578	Framework	GGCCATAGATAGAATAAAGCCCCTCATACCCTTTAAAAACATCTCCATAGGGGAGCCACCTTCAATGTTTTGTTTATAAACATGATCTAAATTATAACGTT	6.1
1607	YL-14	SCAFFOLD163858.18640	Framework	AGACAAAGAATATGTACATTTATTCGGTCTGCCACCCAGAAGTCGGATATTCCATGATACTTCTCCGAAAGCCCACCGAGAACAAATGTTCTTGCTGCAGA	7.2	Lalb_Chr24	2030798	2030892	94.737	4.66e-35	149		NLL-06	31656228	31656324	95.876	1.65e-38	161
1608	YL-14	DArT_SNP_0205	Framework	TGCAGCAAGAACATTTGTTCTCGGTGGGCTTTCGGAGAAGTATCATGGAATATCCGACTTCTGGGTGGC	7.7	Lalb_Chr24	2030892	2030831	95.161	2.42e-20	99.6		NLL-06	31656322	31656254	95.652	2.13e-24	113
1609	YL-14	SCAFFOLD102416.22666	Framework	GTGGAACAATTATTACACATGTTGTATTTTTAACTGAAAAAGGAGCATAAAAACACCCACATAACACTCTTATGTTATGTCCTATTTGCTTAATATGCTAT	19.3	Lalb_Chr24	1035000	1034923	92.405	9.79e-21	101		NLL-06	30501062	30501157	90.816	5.22e-20	99.6
1610	YL-14	SCAFFOLD102416.19028	Redundant	TTTTTTTTGTTTCTTACTGGTATCTTTGCACTTGAGGCAATATTGTCTCGGTCGGAAACACTCCTAAGTACGTGGAACTAACTCTCTTGGTGGACATTTTT	19.3								NLL-20	17793211	17793171	92.683	1.78e-07	58
1611	YL-14	DArT_PAV_0050	Framework	TGCAGATGATAGCTGCTGCACTTGTTCTAGAGACTCCATGGCATCAACTGATCTAGATACTGGAGTATC	26.2	Lalb_Chr24	1241618	1241686	97.101	6.61e-27	121		NLL-06	30265512	30265444	92.754	1.27e-19	97.6
1612	YL-14	SCAFFOLD138551.24174	Framework	CTCTACCGAGACTTCGCTTATATGCTTGAGCTGATCTGAGATTGAATTTTTTAGGCACCTGAAGTGTTTTGATATTGACTTGAGAGCCAAGGAAACGTAAG	26.7	Lalb_Chr24	1259483	1259583	94.059	2.99e-36	153		NLL-06	30241768	30241673	95.833	6.54e-38	159
1613	YL-14	SCAFFOLD138551.23968	Redundant	NNNNNNNNNNNNNNNNNNNNNNNNNNNNNNNNNNNTGCCACTGCAGGTTCTGGCAAGCCTCTTTGAGGCCTCCACACATGCTGTTGAGGTTCATGAAGGCC	26.7	Lalb_Chr24	1259312	1259377	96.97	6.51e-25	115		NLL-06	30241944	30241880	96.923	3.47e-24	113
1614	YL-14	SCAFFOLD177308.9454	Framework	AACCCTTTGTACTCATTAACATTGGATATCTTTTGTGTATAAGGATAATGCTCCATTTGTTTTACTCACACTGATAATCTAGAACCTTAACTATGTCAGAG	36.2								NLL-06	30351286	30351251	97.222	2.88e-09	63.9
1615	YL-14	SCAFFOLD132155.13984	Redundant	TTACCTGTCCCTGCAGATGGCCAATTTGCAAAGTCTGAAATAGCAAACTTCGTAACCTCCAACAAGCTTCCTTTGGTAACAGTTTTCACAAGAGAAGGTGC	36.2	Lalb_Chr24	1146575	1146479	93.814	7.28e-34	145		NLL-06	30372854	30372950	96.907	6.79e-41	168
1616	YL-14	SCAFFOLD132155.16226	Framework	ACACATCTTCTATTCCATATTGCGTGGTTCTATGTGTCATGACTAGCGATTGGTTGAAAAATATATTGAAGTTAAAAGTTTAATTAATATTATGGTATAGA	36.8	Lalb_Chr01	17619332	17619370	97.436	3.46e-11	69.9		NLL-02	3345588	3345534	94.545	1.91e-13	77.8
1617	YL-14	DArT_SNP_1299	Framework	TGCAGTTATCGACGAATCTTCGGGAACTAAACCTCTTGAAGCCCTAGCATCAATTAGATTGCCCAAGGT	40.2	Lalb_Chr24	1202892	1202824	94.203	3.93e-22	105		NLL-06	30314444	30314512	94.203	5.2e-22	105
1618	YL-14	DArT_SNP_0507	Redundant	TGCAGAAGTAGCATCCGAATCAGACTTGATTTGCTTGAAATATAATATTGTTGCGAATCTGAAGCAAAC	40.2	Lalb_Chr24	1202266	1202334	92.754	9.57e-20	97.6		NLL-06	30315441	30315373	100	1.47e-31	137
1619	YL-14	SCAFFOLD177308.9119	Framework	GAATCGAACCCTCGACCTTGGGGATTCAGTGAGGCATTACACTACTAGACTAACTCCTTGTTGGTTTTTTCTATATGATATAAGTTGAAGGCATTTTTACT	40.7	Lalb_Chr05	15823593	15823621	100	1.32e-07	58		NLL-09	21373812	21373876	90.769	1.23e-14	81.8
1620	YL-14	SCAFFOLD102416.18302	Framework	AAAACACTATATGAATGTGTGGCTGAACTAAAAGAAGATCTTATGGACAAAGAGACAACACTGCAAAGCATATCAGAAGAGAATGATATGCTGAAGATGGA	43	Lalb_Chr24	1038940	1038850	95.604	4.66e-35	149		NLL-06	30495814	30495907	95.745	1.02e-36	155
1621	YL-14	SCAFFOLD185627.18573	Framework	CGTTTCAATCACCAACAACAACATCTCCCAAAATCGACTCAATAAAAAACCGAAGACGCAAAATAGCGATACCTTAGCAGTGCTATAAGGTGCAGCACGGT	45.3	Lalb_Chr24	922062	922103	92.857	3.33e-08	60
1622	YL-14	SCAFFOLD185627.19039	Redundant	GTTTTTTAATGAATCATAATCAACTTGGCCCAATCTCAACTATATTATTTGACCCATCTTCATAATAAAATAACTCTCTTTTTTTATCTAGAATGATCGAA	45.3
1623	YL-14	DArT_PAV_0134	Framework	TGCAGTGTCATGTCAAGGCAAGGATAATAAGTGGCATGACTGTGGCAGTTCTGAAATGTTTTCTTTCAT	45.8	Lalb_Chr24	917732	917798	91.045	8.88e-14	77.8		NLL-06	30622385	30622319	91.045	4.83e-16	85.7
1624	YL-14	DArT_SNP_1266	Redundant	TGCAGCCTCCCACATTTTGCAGCAGAGGATTTATTTGTGGAAGGATGTGCAAGATTCATTGTTCCAAAT	45.8	Lalb_Chr24	919411	919475	92.308	2.33e-17	89.7		NLL-06	30620709	30620642	89.706	7.26e-12	71.9
1625	YL-14	DArT_PAV_0027	Redundant	TGCAGCCTCCCACATTTTGCAGCAGAGGATTTATTTGTGGAAGGATGTGCAAGATTCATTGTTCCAAAT	45.8	Lalb_Chr24	919411	919475	92.308	2.33e-17	89.7		NLL-06	30620709	30620642	89.706	7.26e-12	71.9
1626	YL-14	DArT_SNP_1304	Framework	TGCAGTTGAACTTAGTGAGACACCGCAACAAAAATCTGATGAGAAGAAACTCGAAGATTATTCTGCGCT	46.4	Lalb_Chr24	978344	978406	87.302	5.28e-09	61.9		NLL-06	30564338	30564273	90.909	1.91e-15	83.8
1627	YL-14	DArT_PAV_0029	Framework	TGCAGTGATACGGTTTCAGCAACTCCCAAAGCCTTACAGATCGGAAGAGCGGTTCAGCAGGAATGCCGA	56.5
1628	YL-14	SCAFFOLD63040.5861	Attached
1629	YL-14	DArT_PAV_0390	Framework	TGCAGATAAGGCCATTTCTTGATCCATTGATATGTTGTCTATATCAATATGCTATTACAGATCGGAAGA	57.7	Lalb_Chr07	7907169	7907124	97.826	1.44e-15	83.8		NLL-12	6135143	6135092	94.231	2.98e-14	79.8
1630	YL-14	DArT_PAV_0293	Framework	TGCAGGAGGAGGAGGGTCGTATCTTCCCATGCGGAAGTGCTCAATACCAGTCCAAGCAACCATTACACC	58.2	Lalb_Chr07	7894679	7894747	100	1.11e-31	137		NLL-12	6120711	6120779	100	1.47e-31	137
1631	YL-14	DArT_PAV_0135	Framework	TGCAGATGATGGATATGTTGTGATTGAAGTGTTCACCTAAAAGGAAACATAGTTATTACAGATCGGAAG	60.6	Lalb_Chr07	3772122	3772076	97.872	3.64e-16	85.7		NLL-12	13873633	13873676	100	1.22e-16	87.7
1632	YL-14	DArT_PAV_0206	Framework	TGCAGTATTAGCTTTTCTTTCATTGATAATTCCTGTATCTAATATCAGCTAGCATGCCATTGTATTTTA	61.2	Lalb_Chr07	4774975	4775043	97.101	6.61e-27	121		NLL-12	12169648	12169580	94.203	5.2e-22	105
1633	YL-14	DArT_SNP_0478	Framework	TGCAGCTTGAAAATCTAACTACTAACTATAATTCAAAAAACATAAAAATGAGAATAGAAATTACAGATC	62.5	Lalb_Chr07	3613593	3613546	95.833	5.48e-12	71.9		NLL-12	14494366	14494404	92.308	1.7e-06	54
1634	YL-14	DArT_PAV_0075	Framework	TGCAGCTTTATTCCTATCATAACGTTTTACTGGCCTTGAAAATGAAGCTAAACGCTTCAGCTGCTTCAT	63.8	Lalb_Chr07	3604627	3604695	97.101	6.61e-27	121		NLL-12	14509397	14509329	97.101	8.75e-27	121
1636	YL-15	DArT_PAV_0642	Framework	TGCAGACATGCATTTGTCCAAACAAATACAGTATATAATATATTACAGATCGGAAGAGCGGTTCAGCAG	0
1637	YL-15	DArT_PAV_0723	Framework	TGCAGTTGCCAAACTGAAGAAGAACTCTTTTATAGCAAATTCTAAAATCTGACTAGGATTTGTTTAGGG	2.4	Lalb_Chr08	16462979	16463017	92.308	1.29e-06	54		NLL-15	20387478	20387522	91.111	1.09e-07	58
1638	YL-15	DArT_SNP_1292	Framework	TGCAGAGGAGGAGCAAAGTATTCCACCCGAATCAAAACCCACTGTGCATAAACCCAATTGAAAAAATCC	12.4	Lalb_Chr08	16099104	16099039	92.424	5.91e-18	91.7		NLL-15	20019154	20019086	100	1.47e-31	137
1639	YL-15	DArT_PAV_0196	Redundant	TGCAGCATACATTTCAATTTTCTCCAGCAGAGTGGCCTAATTTACAGATCGGAAGAGCGGTTCAGCAGG	12.4
1640	YL-15	DArT_PAV_0681	Redundant	TGCAGCATACATTTCAATTTTCTCCAGCAGAGTGGCCTAATTTCACTTATGTTGGACAACTTGTTTTAC	12.4								NLL-15	20026941	20026874	91.176	1.22e-16	87.7
1641	YL-15	SCAFFOLD272828.36794	Framework	CTGAACAAATTAGTAAGATCTGCTTGACCACTAGATGAAGAAGCAGAAAGCCCCCGCATTGCTGCAATTGTTGATTCTATTTCACTGCTAAACTCTTTCCT	13	Lalb_Chr08	16069658	16069558	98.02	8.46e-46	184		NLL-15	19982415	19982315	98.02	1.14e-45	184
1642	YL-15	DArT_SNP_1272	Redundant	TGCAGAAAATGGAGAAATAGATAAATCAGGGAACAATAGCCAACAAAAATGAACACCAAAATTGGATTA	13								NLL-15	19994364	19994301	87.5	2.76e-08	60
1643	YL-15	SCAFFOLD272828.37031	Redundant	TGGTTGGCAGAACATGAGCAGGCAGCACATCCTACCTGGCATCAAACAATCTTTTTGTTTCTTTCAATATTACAAGGAGCAGACGAGCCTTGTTGCTACCT	13	Lalb_Chr08	16069351	16069249	87.379	6.04e-19	95.6		NLL-15	19982113	19982012	89.32	3.34e-21	103
1644	YL-15	SCAFFOLD272828.26805	Redundant	TTGTGGGGTAGTTCATTCATTTGCACTCCATCCAAACCCGTTATGTCCTTCGACCCTCCCATTTCGCCGTTAAGCCCATTAAGGCTGGCCCATTAAAATAG	13	Lalb_Chr08	16076937	16076862	93.421	2.48e-21	103		NLL-15	19993357	19993327	96.774	2.77e-06	54
1645	YL-15	DArT_SNP_0440	Framework	TGCAGAAGATGGAAGACAAGTATTACCATATATGGAGTTGCATTTCTCTGTTCTATCTGCTTCATTTTC	13.5	Lalb_Chr08	16057959	16057897	95.238	6.13e-21	101		NLL-15	19971056	19970994	93.651	1.98e-18	93.7
1646	YL-15	SCAFFOLD272828.48614	Redundant	TGGGTTACAAATCAACACTGCAGAAGATGGAAGACAAGTATTACCATATACGGAGTTGCATTTCTCTGTTCTATCTGCTTCATTTTCTTTACTCCTATAAT	13.5	Lalb_Chr08	16057977	16057877	91.089	4.33e-29	129		NLL-15	19971074	19970974	95.05	1.65e-38	161
1647	YL-15	DArT_SNP_0993	Framework	TGCAGGGTCATTCCAAAAGCTCTAATGCCTCTTGAGGTATTTGTGATACTATTTGTCCAACTTATTTAC	17.4	Lalb_Chr08	16024432	16024361	88.889	8.88e-14	77.8		NLL-15	19934552	19934485	97.059	3.46e-26	119
1648	YL-15	DArT_SNP_0925	Redundant	TGCAGACATCTGTCTGTCACATCTATGGTCTCACCCATATTGATTACAGATCGGAAGAGCGGTTCAGCA	17.4
1649	YL-15	DArT_PAV_0582	Redundant	TGCAGGGTCATTCCAAAAGCTCTAATGCCTCTTGAGGTATTTCTGATACTTTTTGTCCAACTTATTTAC	17.4	Lalb_Chr08	16024432	16024393	97.5	5.48e-12	71.9		NLL-15	19934552	19934485	94.118	2.06e-21	103
1650	YL-15	DArT_PAV_0529	Framework	TGCAGGGTCATTCCAAAAGCTCTAATGCCTCTTGAGGTATTTGTGATACTATTTGTCCAACTTATTTAC	18	Lalb_Chr08	16024432	16024361	88.889	8.88e-14	77.8		NLL-15	19934552	19934485	97.059	3.46e-26	119
1651	YL-15	SCAFFOLD144122.8193	Framework	TTAATTGAAAGGGATCGCTTTCACTTTGTTTTTCTGCTTAGAAATGGTTAATGTTATTAGTGTGTGTACTAAACCATTTTGCAACATCCATTTCAGCTGAT	19.6								NLL-15	19843229	19843328	92.079	5.84e-29	129
1652	YL-15	SCAFFOLD144122.8136	Redundant	CATCACATTCAGCCATTGTAAGAATGTAAGTAAATGAATGAAACTGCAGATTTGTTTTTAATTGAAAGGGATCGCTTTCACTTTGTTTTTCTGCTTAGAAA	19.6								NLL-15	19843196	19843272	100	4.03e-36	153
1653	YL-15	SCAFFOLD144122.23266	Redundant	GTATTCTAAATACTGATTTTTTTATAACATAGGCAACAATTTGAATGTTAAAAGGCTCACATTGCTCTGCAGATATTTTCCGATTTTCAAAATTCAATCTC	19.6	Lalb_Chr08	15956268	15956369	98.039	5.22e-44	178		NLL-15	19861523	19861623	95.05	1.65e-38	161
1654	YL-15	DArT_SNP_0983	Framework	TGCAGGAGCTACTCTCTACCATAAAAGCTTTACCCAGAAATAACACCTATGATGGCACTGCAAAATTAT	25.7	Lalb_Chr08	15530544	15530613	87.143	2.09e-08	60		NLL-15	19386486	19386557	88.889	2.98e-14	79.8
1655	YL-15	SCAFFOLD2453.3812	Framework	TCTTTTATCACTGTTATGAATATTTTTTTTGGTTTCACAAAGCTATCCTCATTAGAGGCAATCTTGTCCAAGCCGGGAACATCCACGGGTATATGGGCTAA	26.2								Scaffold_332	192878	192954	88.312	7.57e-13	75.8
1656	YL-15	SCAFFOLD2453.2340	Redundant	AGGTAAAGTTGTTAGAGCTAGGTCCACTCACAAGTTTCATTCCTTCTGTGAAGTCTTGTTTCGACAACAAAGTATCTGTTGGATGGTTGAAACTCTGCCAA	26.2	Lalb_Chr23	2182271	2182171	93.069	7.28e-34	145		NLL-15	19421810	19421905	95.833	6.54e-38	159
1657	YL-15	SCAFFOLD255670.12931	Redundant	CAAGCATCAAATAACAAAAAAAAACTTGATTAAAACTCTAATTAAACTGACTTGGTTCTGCAGCAAATGAAGTGAATCATAGATAGTGAAACAAGCAAAAA	26.2	Lalb_Chr08	15551505	15551576	91.781	3.73e-17	89.7		NLL-15	19412748	19412831	89.286	8.15e-19	95.6
1658	YL-15	SCAFFOLD103067.29326	Attached	AAGACTCGACCAACCTCGTAATACTGTTCACCCTTCAATGGCTCTAAAACAAACNNNNNNNNNNNNNNNNNNNNNNNNNNNNNNNNNNNNNNNNNNNNNNN		Lalb_Chr08	15610926	15610882	100	3.73e-17	89.7		NLL-15	19482168	19482115	100	2.14e-22	107
1659	YL-15	SCAFFOLD160398.6213	Framework	ATAACTCTCACATTTTGTGTGAAACTCTAGTTCGACCTTGGTTGAACCTCGAAGCCTTAAGCTTCACCCTTTATAGCTCAATGACCAGTCCTGTTCTGGAA	26.7	Lalb_Chr08	15519583	15519539	100	3.73e-17	89.7
1660	YL-15	SCAFFOLD8723.50403	Framework	TGACTTGAACCCATGACCTCAAGGACTTATAGTCATTGATACCATTGAGTCGCTACCACTAAGCTACTCAAGAAGTCCACTGCCTAATCACTCAATTTTAT	28.4	Lalb_Chr10	2437063	2437125	95.238	9.79e-21	101		NLL-04	12126493	12126428	95.455	2.14e-22	107
1661	YL-15	SCAFFOLD109059.21180	Redundant	TTGAAGCCAGGTCATTGTCGGGATGCCACACGATGTACGGCTCAAGTACAGTGTAAAATGATATCCAACAAAAGGTTTGGTTGTTGTTGTCGTATTTAAAA	28.4	Lalb_Chr08	15439041	15439133	88.542	3.87e-20	99.6		NLL-15	19284784	19284858	92	1.32e-20	101
1662	YL-15	DArT_SNP_1003	Framework	TGCAGTTTTTGAGGTCTTATGTTTCTTTATTTGAATGTGCAGAAATTGGAAAAGGTGCAACTAGCATTC	28.9	Lalb_Chr08	15431240	15431177	92.188	9.22e-17	87.7		NLL-15	19273268	19273204	96.923	2.13e-24	113
1663	YL-15	DArT_SNP_0145	Redundant	TGCAGTGTTATTATAGTGTTGAAGCCAGGTCATTGTCGGGATGCCACACGATGTACGGCTCAAGTACAG	28.9	Lalb_Chr08	15439023	15439085	90.476	8.88e-14	77.8		NLL-15	19284764	19284825	90.323	4.65e-13	75.8
1664	YL-15	DArT_SNP_0096	Redundant	TGCAGCTTCTGGCCAGCCGTCAAGGTGATTTGTTTTTCCTAACTTAGTTTTTTTCTTGTTGTTTTTAGT	28.9	Lalb_Chr08	15445034	15444966	95.652	1.61e-24	113		NLL-15	19291836	19291768	94.203	5.2e-22	105
1665	YL-15	DArT_SNP_1069	Framework	TGCAGAATCAAAGAATGCCAAGAAGAAGAAAACGAAGGATAAAGCATCCAAGGAGATGGAAGAATCTCA	31.1	Lalb_Chr23	2466709	2466767	89.831	2.17e-11	69.9		NLL-15	19214652	19214584	92.754	1.27e-19	97.6
1666	YL-15	DArT_SNP_0211	Redundant	TGCAGCAAGCCTTGCTCTCCTTGCAGCAGCCTCTCGTGCAGTAGCTTTTGCAGCCGCATCCATTTCCTT	31.1	Lalb_Chr23	2466984	2466919	87.879	8.56e-11	67.9		NLL-15	19214377	19214444	94.118	2.06e-21	103
1667	YL-15	DArT_PAV_0033	Framework	TGCAGCTAAAGATTAGGTTAGGCCCACTTCAATTTTATCACTATCAAGTGTCTATTTTTCTTTGAATTT	35.3	Lalb_Chr08	15209473	15209504	100	1.34e-09	63.9
1668	YL-15	DArT_SNP_0225	Attached	TGCAGAATGTTGATGAGCCTCGTACACGAATTTTGAAGGAATCACTTAGAGCTTGTTTTCTCAATGTTC									Scaffold_66_3	50699	50635	89.231	1.84e-12	73.8
1669	YL-15	DArT_SNP_0971	Framework	TGCAGATGTAGGGTTTTGAGTTTTGACTATTACAGATCGGAAGAGCGGTTCAGCAGGAATGCCGAGACC	36.6
1670	YL-15	DArT_PAV_0462	Framework	TGCAGATTCTGAACCAGGTGAAATTTTACAGATCGGAAGAGCGGTTCAGCAGGAATGCCGAGACCGATC	40.9
1671	YL-15	DArT_SNP_0847	Framework	TGCAGATACCGTGCCTAGCAGTCTAGAACCAATGGTTGTGGATAGGAGACATAAAGGTAACTTTGGTTT	42.6	Lalb_Chr08	15021341	15021279	95.238	6.13e-21	101		Scaffold_66_3	51535	51473	95.238	8.12e-21	101
1672	YL-15	SCAFFOLD118908.20846	Framework	CTGGAGTTTGATATCTTCAATAACTTTTTGTTGTTTCTTATCTGTAAGCAGCTTTTGCTCTTCATGTATATCATTATATGTTCTGTTTTACTCTTATATTG	44.8	Lalb_Chr08	14945641	14945539	90.291	1.02e-23	111		Scaffold_66_2	4550	4451	99	1.85e-47	190
1673	YL-15	DArT_SNP_0070	Redundant	TGCAGTGCCAACCCTGGAGTTTGATATCTTCAATAACTTTTTGTTGTTTCTTATCTGTAAGCAGCTTTT	44.8	Lalb_Chr08	14945654	14945584	91.549	9.22e-17	87.7		Scaffold_66_2	4563	4495	98.551	3.59e-29	129
1674	YL-15	SCAFFOLD118908.17806	Redundant	GGGTGTTAGAAGCCACAATTCTACACAACTTACTGTTTTACACACTGCAGCAAATGTTTTAGGCATTCAGATAAAGTGATGCATATTGCTTTTCTGGTGTA	44.8	Lalb_Chr08	14948000	14947901	93.069	1.78e-31	137		Scaffold_66_2	8145	8044	86.275	2.06e-19	97.6
1675	YL-15	DArT_PAV_0571	Framework	TGCAGTTACAAAAGGTTATTATTACAAACATAAAAAGATTGTTTCATTTATTATTCATGTCTCTAATAA	57.8	Lalb_Chr08	11796333	11796402	90	3.51e-13	75.8
1676	YL-15	SCAFFOLD295287.14796	Redundant	GATCAATGTGTTTAAAATAGTTAGTGGTATGTATTTCTCCAATGTAGTTCACAAAAACTTGCAATTGTTTAAAGGGTTTTTCTAATGTCTGCTCAAGGGTG	57.8	Lalb_Chr08	12215760	12215832	91.781	9.08e-15	81.8		Scaffold_9_143	24581	24677	88.66	2.06e-19	97.6
1677	YL-15	SCAFFOLD39875.19098	Redundant	CTTGCAATTGCAGCACATAAATCCCATACATAACCATGTCCTTTTCTGGCCAAAACAAGACAAAGATCAAATGCCAATTGCAAATCACCAGAAACTGCAGC	57.8	Lalb_Chr08	12785977	12786077	99.01	3.47e-48	192		NLL-15	15157065	15157165	97.03	2.78e-43	176
1678	YL-15	SCAFFOLD193463.11036	Redundant	ACAAACATGTATACTGCAGTTACAAAAGGTTATTATTACAAACATAAAAATATTGTTTCATTTAATTATTCATGTCTCTAATAAACTCCAAAGACATAAGC	57.8	Lalb_Chr08	11796329	11796412	94.048	1.71e-28	127		NLL-15	12394747	12394808	95.161	1.27e-17	91.7
1679	YL-15	DArT_PAV_0404	Redundant	TGCAGTTTCTGGTGATTTGCAATTGGCATTTGATCTTTGTCTTGTTTTGACCAGAAAAGGACATGGTTA	57.8	Lalb_Chr08	12786075	12786007	100	1.11e-31	137		NLL-15	15157163	15157096	95.588	8.43e-24	111
1680	YL-15	DArT_PAV_0229	Redundant	TGCAGAAAACTGTGTCAATGAACTTTGAGTCAGTGGAAACCATCAGAATTACTGAACAATTGTGAATGT	57.8	Lalb_Chr08	12789223	12789291	100	1.11e-31	137		NLL-15	15160306	15160374	100	1.47e-31	137
1681	YL-15	SCAFFOLD245461.8032	Redundant	ATAAAGTTTTAAATTTCGATTTCTGAAAGTAATATTCAACGACCACACACGTAAAATAATTAGTTCATTATATGAATGTATACCTTTTGTCATATAAAACA	57.8
1682	YL-15	DArT_PAV_0670	Redundant	TGCAGTTTCTGGTGATTTGCAATTGGCATTTGATCTTTGTCTTGTTTTAGCCAGAAAAGGACATGGTTA	57.8	Lalb_Chr08	12786075	12786007	97.101	6.61e-27	121		NLL-15	15157163	15157096	95.588	8.43e-24	111
1683	YL-15	DArT_PAV_0822	Redundant	TGCAGAAAACTGTGTCAATGAACTTTGAGTCAGTGGAAACCATCAGAATTACTGAATAATATACTGGCA	57.8	Lalb_Chr08	12789223	12789278	100	6.37e-24	111		NLL-15	15160306	15160361	100	8.43e-24	111
1684	YL-15	DArT_SNP_1015	Framework	TGCAGTTTCTGGTGATTTGCAATTGGCATTTGATCTTTGTCTTGTTTTGGCCAGAAAAGGACATGGTTA	58.3	Lalb_Chr08	12786075	12786007	98.551	2.71e-29	129		NLL-15	15157163	15157096	97.059	3.46e-26	119
1685	YL-15	SCAFFOLD83327.5374	Framework	ATCACATCATACTCCAATTGGGTGTGACTCAAAGTAACAGTGATACGGCCGCATCAAACTGCAATGCAACTACAACCGCATCGGACTGCATTTAAACTGCA	58.8								NLL-15	4959061	4959015	89.362	2.77e-06	54
1686	YL-15	SCAFFOLD287492.417	Redundant	GAGATATCATTGTATATACAGAAAATAGCAATAACAATCATAGTAATATATATTTTCTTTTTATGGTTTACAACTTCATTATTTAACGTAATATAGTTACA	58.8								Scaffold_19_78	16102	16151	96	3.1e-15	83.8
1687	YL-15	DArT_PAV_0618	Framework	TGCAGAATTTTGCATCTCCTTTGAACCAGGTGCAAAGCCGGATATGGTTGATGCATTGGAGTCTATTCA	62.3	Lalb_Chr08	6099111	6099179	97.101	6.61e-27	121		NLL-15	6296929	6296861	98.551	3.59e-29	129
1688	YL-15	DArT_PAV_0752	Framework	TGCAGTTGAAATTCCCATGGAAATTAGCAAATTAGTTACAGATCGGAAGAGCGGTTCAGCAGGAATGCC	62.9	Lalb_Chr08	12164469	12164506	100	3.51e-13	75.8		Scaffold_9_134	11880	11917	100	4.65e-13	75.8
1689	YL-15	DArT_SNP_0123	Framework	TGCAGAGTAGTGCTTCACAGGTAGATGAAGAGGGAGAAAAAAACTATACATGAAATTGAAAGTATTATA	64
1690	YL-15	DArT_SNP_0110	Redundant	TGCAGTAGTCCTAACTCCTAAGATCTTATGAATCTTTATAAATTATTTACAGATCGGAAGAGCGGTTCA	64								Scaffold_9_134	22632	22674	97.674	1.18e-13	77.8
1691	YL-15	DArT_SNP_0008	Redundant	TGCAGCTCCTCATATATGAGTATGTCTCCGGTGGCAGTCTGTATAAGCATGTCCATGAAGGATCAGGTG	64	Lalb_Chr08	12295009	12294941	95.652	1.61e-24	113		NLL-15	12815761	12815693	94.203	5.2e-22	105
1692	YL-15	DArT_PAV_0254	Redundant	TGCAGGAAAGTTAGATGATATTCAATCCTCATTATGTACAAATACTTACATTTCTCAAACTACCAATAG	64	Lalb_Chr08	12165994	12165929	98.485	1.67e-27	123		Scaffold_9_134	13444	13379	98.485	2.22e-27	123
1693	YL-15	DArT_SNP_0863	Redundant	TGCAGCCATGTAAAATCAAATGTTATGGTACCATGCAAAGAATTTGAGGATGAAAAATGGTATGAGATA	64	Lalb_Chr08	12000473	12000411	88.889	2.17e-11	69.9		Scaffold_9_107	9402	9335	91.304	7.54e-15	81.8
1694	YL-15	DArT_SNP_0900	Redundant	TGCAGGAGTTGAAAGGTTGCAACCATAGCATTGCATTACAGATCGGAAGAGCGGTTCAGCAGGAATGCC	64
1695	YL-15	DArT_SNP_0034	Redundant	TGCAGATCCTCAAAGCATGCTTCAAGGGCTACAGGGAAAGCTTCTGCAAATGCTACCCACTTCAACACC	64	Lalb_Chr08	12307580	12307517	95.313	1.55e-21	103	2y hit	NLL-15	12827290	12827227	96.875	8.43e-24	111
1696	YL-15	DArT_SNP_0923	Redundant	TGCAGTCAATTTGGCTTTTCTGTTACAGATCGGAAGAGCGGTTCAGCAGGAATGCCGAGACCGATCTCG	64
1697	YL-15	DArT_PAV_0542	Framework	TGCAGATCCTGTGATTTGGACTTTGCATGCATTTATATGTAGTCATGAGCGTCTTCAGTAAGTAGAATT	64.5	Lalb_Chr08	12166000	12166054	94.545	3.64e-16	85.7		Scaffold_9_134	13448	13504	94.737	3.09e-17	89.7
1698	YL-15	SCAFFOLD190542.9007	Redundant	TGAATGATGTTTAGAAGGAAAAGAACATTGCTGTAATTGCCCCACATACCTATTGATTTTTCCGGCTCGGATAGGATTGCCCTCAGTGCAATGATATATGT	64.5								Scaffold_9_145	43454	43416	97.436	4.67e-11	69.9
1699	YL-15	SCAFFOLD14887.8544	Redundant	TACTAGTGCCAGTTCTCGAAATGCCAACATTATGGCTACATGTGTCAATTCTTTTCCCTAATACTGACTATCAGTGTCAGTTCTTAACATTTCCATAATTT	64.5	Lalb_Chr15	2569476	2569559	86.905	3.59e-14	79.8		Scaffold_19_129	1873	1789	92.941	3.47e-24	113
1700	YL-15	SCAFFOLD295287.14820	Redundant	TGGTATGTATTTCTCCAATGTAGTTCACAAAAACTTGCAATTGTTTAAAGGGTTTTTCTAATGTCTGCTCAAGGGTGTGGGTGGGAAACTAAGATGTAACT	64.5	Lalb_Chr08	12215834	12215864	100	8.43e-09	61.9		Scaffold_9_143	24610	24701	91.304	5.63e-26	119
1701	YL-15	SCAFFOLD239001.4037	Redundant	TTTGAGCAAGCCATTAATACTAAAGAATAATTCCTGACAACTGCTCCAAGCGAACTTGGATCCTTCCAGAAATGATGTGAATAGCCTCAAGACAGTTACTC	64.5								NLL-15	10257906	10257976	85.915	1.14e-08	61.9	3y hit
1702	YL-15	SCAFFOLD239001.4746	Redundant	GTGAGACATCACCTCAACCTCCTTTATCCTAACCATCAAATCATCTTATAACTCCTTTTTCTTTTGATGGTAAAACTCGAACCCACAACCTTATGCACTCG	64.5	Lalb_Chr01	22620940	22620974	94.286	2.05e-06	54		Scaffold_69_29	19897	19818	87.5	4.85e-14	79.8
1703	YL-15	SCAFFOLD239001.4713	Redundant	GGTAAATATTAATATGTTAGTATTTTGTTGTGGGTGAGACATCACCTCAACCTCCTTTATCCTAACCATCAAATCATCTTATAACTCCTTTTTCTTTTGAT	64.5	Lalb_Chr18	2424084	2424048	97.297	5.4e-10	65.9		NLL-09	2154603	2154524	91.25	8.15e-19	95.6
1704	YL-15	SCAFFOLD239001.4221	Redundant	CCCAATGCCAAAAGTAATAGAGAATATAGAAATCCAAAGACCTTCATCGCTGCAAATGACACCACCCCATCTAATGGATTGATTCCTCAAACTGCAGTTAC	64.5								NLL-03	22845505	22845587	87.952	7.85e-16	85.7
1705	YL-15	SCAFFOLD239001.4198	Redundant	AGCAACTCCGCTTGAATTGAAGACCCAATGCCAAAAGTAATAGAGAATATAGAAATCCAAAGACCTTCATCGCTGCAAATGACACCACCCCATCTAATGGA	64.5								NLL-03	22845491	22845580	88.889	5.22e-20	99.6
1706	YL-15	C28312062.508	Redundant	TTCTCGATATCATGGAATCAAGACTATAGTTGCTTTGCTGCCGGCACAAGTCATGGCTTTCATATCTATACTTGTGAACCTTTTAAAGAAACTTTCAGACG	64.5	Lalb_Chr11	4073462	4073368	92.632	2.77e-30	133		NLL-15	12995488	12995588	94.059	4.03e-36	153
1707	YL-15	SCAFFOLD306663.1721	Redundant	TTATCAATCGAGTAGGAACTCTGGAAGGCATTATATTTCTTATCAAGATTTATGGCCAATATGGAAATACTGTTTTTGAATTGTACTCTAACCATAGTAGA	64.5	Lalb_Chr08	12020926	12020836	92.308	6.76e-28	125		Scaffold_9_108	5392	5292	97.03	2.78e-43	176
1708	YL-15	SCAFFOLD158386.17698	Redundant	GCAAAGCAGCCCCGTCCCTCAGCATATTAATGCAATGCTATGGTTGCAACGTTTCAACTCCTGCAGATTTACTATTAACGCTTGACCAGACCTCCCCGACG	64.5								NLL-15	12952381	12952461	92.593	3.47e-24	113
1709	YL-15	DArT_PAV_0349	Attached	TGCAGCACTTCAAAATTTATATGTTATCATTGGCAACATCCTCAACAAGACATGAGATACAAATATAAA		Lalb_Chr08	8876665	8876721	92.982	5.69e-15	81.8		NLL-15	7647059	7647003	91.228	1.84e-12	73.8
1710	YL-15	DArT_SNP_0076	Attached	TGCAGAAGTTACAGCATTGTCAGTCTATATATTACAGATCGGAAGAGCGGTTCAGCAGGAATGCCGAGA
1711	YL-15	DArT_SNP_1074	Framework	TGCAGAATACACCAACGCATTGACATGAGGTATGCATCTGGTTTCTGGTTACTGATATCTGATACGGTT	65	Lalb_Chr08	6093237	6093283	100	1.49e-18	93.7		NLL-15	6287866	6287820	100	1.98e-18	93.7	2y hit
1712	YL-15	DArT_SNP_0317	Redundant	TGCAGATATAGTTGACAAGCCTGCTATGGATCACAAAAATTTGAATAGACATTACATGTCTCATTTTTT	65								NLL-06	10453765	10453739	100	1.7e-06	54
1713	YL-15	DArT_SNP_1076	Redundant	TGCAGTTTGCATTGAAAGAGAGTGTCACGATGGGGCTGATGATTCTGGCTTTTCCCCAGTTTCATCCAT	65	Lalb_Chr08	5077268	5077336	92.754	9.57e-20	97.6		NLL-15	7019889	7019957	91.304	3.09e-17	89.7
1714	YL-15	DArT_SNP_0284	Redundant	TGCAGTTTTGGTTCAGGTGTTGGAGTTGCACTCAAGACTAGTTTCGGCTGAATGTGAGCCTGCCTGAAA	65	Lalb_Chr08	10644855	10644787	88.406	1.39e-12	73.8		NLL-10	6892022	6892090	88.406	1.84e-12	73.8
1715	YL-15	DArT_PAV_0416	Redundant	TGCAGCAAAAGTGCACAAACAGAACCAAGAACACAAAGAAGCAAAACTTGATTTCTTTATTGATTGCAG	65
1716	YL-15	DArT_PAV_0547	Redundant	TGCAGAGCAGCAACAGTAGTAGAAACCAGACTTCCTCATTTTTTTTGCAGCAGCAGAACCAGACTTGCA	65
1717	YL-15	DArT_SNP_1097	Redundant	TGCAGAGATGATGGACAGGAGAATCAATCATCAAGATAAAATCTAGCTATGGACTACCCATGGGTTTCT	65								NLL-16	3398159	3398219	89.231	7.26e-12	71.9
1718	YL-15	DArT_PAV_0337	Redundant	TGCAGCTCAGGTCATGGAGTTTGTGGCAGAGCAGGTACATTTCTGATCTCTTGTCCATGATTGTAGATA	65	Lalb_Chr08	10403456	10403388	92.754	9.57e-20	97.6		NLL-15	7806811	7806847	94.595	1.09e-07	58
1719	YL-15	DArT_SNP_0361	Redundant	TGCAGCGTTTATGTTCTAAAGTTGGGGTTTACTGTCGTGAAGCTATCCAGTTGTAGAATATGACCTTAC	65	Lalb_Chr08	10936887	10936840	89.583	3.26e-07	56		NLL-15	11874750	11874702	91.837	4.48e-10	65.9
1720	YL-15	DArT_SNP_1118	Redundant	TGCAGTTGAATAACTAGAAGAAGTAGATGATGATGATGCTTGGATGCTTTCATTCTCCAAGTTTATGCA	65	Lalb_Chr08	9080562	9080516	95.745	8.88e-14	77.8		NLL-16	5575674	5575742	94.203	5.2e-22	105
1721	YL-15	DArT_PAV_0160	Redundant	TGCAGCGGCATTTTTATAACGGAAAACACGATGTAACCGCCACCACAACGACTGCAATTTACAGATCGG	65
1722	YL-15	DArT_PAV_0165	Redundant	TGCAGGGCTGTTACAATCATGCGGTAATGAGTGGAATATTATGAAGAATGATAGTAAAACAATTACATG	65
1723	YL-15	DArT_PAV_0733	Redundant	TGCAGAGCAGCAACAGTAGTAGAAACCAGACTTCCTCATTTTTTTTTTGCAGCAGAACCAGACTTGCAT	65
1724	YL-15	DArT_PAV_0682	Redundant	TGCAGCGGCCCGAATTTATAACGGAAAACACGATGTAACCGCCACCACAATGACTGCAATTTACAGATC	65
1725	YL-15	SCAFFOLD299292.10783	Redundant	CTCTATGGATATGATGCTGCAGCACATCTAACTGAAGAAACTAAAGGAGCTGACAAGAATGGACCAAAAGCAATTCTAGGTAGTCTAGCCATCATTACGCT	65	Lalb_Chr08	11538486	11538389	95.918	3.1e-39	163		NLL-15	12001415	12001318	96.939	1.72e-41	170
1726	YL-15	SCAFFOLD116395.9670	Attached	CCTTTGCTGCTGTGGTGCTGATGTGACTTCAGCCTCTTGTCTCTGCACCTCGTCATCTGTTTGGTGCTATACTGTTACTGTGCACCACTGAAACTCAGGCA
1727	YL-15	SCAFFOLD306555.2624	Framework	GGCCCATAACCTTTGAACAAAGAGGTGAAACCGAGTCTCTATAGTATTCACTAACGTATCGAGAATAGTTGCAAACTTTAGTGAACATGTTGTATGTTGAA	65.5	Lalb_Chr08	10931328	10931232	95.876	1.23e-38	161		NLL-15	11869237	11869137	99.01	4.69e-48	192
1728	YL-15	SCAFFOLD156307.5741	Redundant	TATATTAGCTGTGAGTTCACCCTGCTAATGGTGTTTGATGTCAAATGCTCCGAATAGAACATGAATGAATTCCCTGATTTGTGCATATAATATCTTGGGTG	65.5	Lalb_Chr08	5506347	5506251	95.876	1.23e-38	161		NLL-15	6573608	6573512	95.876	1.65e-38	161
1729	YL-15	SCAFFOLD286698.546	Redundant	CCAGAAACGGGATAAGATATTCCTACAAACTCGGGGCACCGGGTGAGGGGCAGACACCTCCAGCAGGCATGATATATGCCAAATTTTGATCATGGACTAAG	65.5	Lalb_Chr15	17649764	17649835	86.111	2.13e-09	63.9		NLL-06	14946663	14946757	88.421	1.32e-20	101
1730	YL-15	SCAFFOLD208638.4314	Redundant	ACAAATGATAACATTTGGATTCTGCAACAATAACAAATATCCCATATAAAGATATACCATTGTGTTCAGATTAGCTTATTCTGTACATTAAAACAGCTCAT	65.5	Lalb_Chr11	6054837	6054762	87.179	8.43e-09	61.9		NLL-15	10255756	10255852	87.129	1.99e-16	87.7
1731	YL-15	SCAFFOLD136383.46	Redundant	CTACCAGTGTCAGCTCTCGAAATTCTCACAATATGGCTGTTTGTGTCAATTCTTAGTACCACGGGAAGAAAGGGGAGAAGTTTGCCGGAAATGTATCGGC	65.5	Lalb_Chr25	15202019	15202117	89.899	3.97e-23	109		Scaffold_151_37	13017	13108	93.478	9.36e-31	135
1732	YL-15	SCAFFOLD265593.12858	Redundant	ATGATTTGTCTATGTTCCAAAAGCTGTCTTATGAGGTGACCTCTTTACGGTGATTTTAATCATGATTTATTTAGTGGCATTTTATGGTAATGAGAAATGAG	65.5	Lalb_Chr08	5077481	5077542	90.476	3.46e-11	69.9		NLL-15	7020118	7020200	93.976	9.12e-28	125
1733	YL-15	SCAFFOLD9263.924	Redundant	CACTATTTCCTAGCCTTGCTTTGATTTTTCTCAGAAGACATTATGTATCAGTATGTTGGATGCCCTTTATCATTGTCTCAATTTCTATTGCCTTTTCCTAC	65.5								Scaffold_215_48	97686	97613	89.744	5.03e-17	89.7
1734	YL-15	SCAFFOLD300522.372	Redundant	ACAGGATTTTCTTGGGACAGGAGATCCTTGTCCAAATGGGAGACCTTGCAGTGTTATACAAGTCAACCAATCAATGCAACTCATCATCAAGTAGTGAAATA	65.5
1735	YL-15	SCAFFOLD13685.8328	Redundant	GGGATAAGACATTTCTATGAACTCGGGGCACCTGGTGAGGGGCAGGCACCTCCAGCAGGCATGCTATGTACAAAATGTTAATCATGCACTAAGGATTCGAC	65.5	Lalb_Chr15	17649749	17649844	84.375	8.75e-12	71.9		NLL-19	4664663	4664565	87.879	1.32e-20	101
1736	YL-15	SCAFFOLD265593.12460	Redundant	TGTGCAGTACCTAGCCTAAAAAACAAACTAAAATGGCATGCCTTTCAAAGACCAGTAGCTCACGGTGCAATAAGAATGCATACGGGTATGATGATGGTGAA	65.5	Lalb_Chr08	5077154	5077249	87.5	6.04e-19	95.6		NLL-15	7019781	7019869	91.011	3.47e-24	113
1737	YL-15	DArT_PAV_0956	Redundant	TGCAGCCTGTAGCTAATGTGTATTTTTGTTGATTCAGGGTTGTGTATATATGAGATGGTTGCTCACCAC	65.5	Lalb_Chr03	2148678	2148615	90.769	1.39e-12	73.8		NLL-07	2659912	2659859	90.909	6.99e-09	61.9
1738	YL-15	SCAFFOLD84754.13628	Redundant	AGATAGTTTTCTTGAACACAACCAAATATCACATCACAACTGCAGTGTGATACAATTGTGATAGTTACTTTAGGATAACAATGGATATTAGGACCCGCGAG	65.5
1739	YL-15	SCAFFOLD249437.2732	Redundant	TCGACTGTTCAGACATCTGTTCATTTTCAGAACTTTGTGGCTGGTGTGATGTAAGATGCATTAGACCAGCATCATGAAGTGAATTCTTTGGTGCAATGGCG	65.5	Lalb_Chr08	10937710	10937780	92.958	9.79e-21	101		NLL-15	11875574	11875644	94.366	5.42e-23	109
1740	YL-15	DArT_SNP_0877	Redundant	TGCAGTGATGTTGCTTCCAGGCTTCCTTACCACAAAGGCCATTGGAATCTGCCCTGCCTCTTCATCAGG	65.5	Lalb_Chr08	10403453	10403521	98.551	2.71e-29	129		NLL-15	7806814	7806746	97.101	8.75e-27	121
1741	YL-15	DArT_SNP_0099	Redundant	TGCAGCTCTTGTATGGGGATGGGTAGTTGTTTGTTTCTTCACTTGGTTCGTTGGGATTGCAATGTCTGA	65.5	Lalb_Chr08	11540435	11540367	97.101	6.61e-27	121		NLL-15	12003403	12003335	97.101	8.75e-27	121
1742	YL-15	SCAFFOLD15214.3936	Redundant	TTCAGAAGCAATGTCTGAAGTTGAACTACGTCCTGGAACCCGAATTTCCGGACGAGGCAATGCAATTGTTTTCCTTCGAACGAGCTATGTTTCTTATTGCA	65.5	Lalb_Chr08	7800131	7800040	94.565	2.88e-33	143		NLL-15	8874142	8874042	93.069	9.83e-34	145
1743	YL-15	DArT_PAV_0869	Redundant	TGCAGTTTGATTACATAGTTCGCACACGCTACTCATCAGTCATTACACATACTCATATCACACAACACT	65.5
1744	YL-15	DArT_SNP_0922	Redundant	TGCAGAACTGATTCATGGTGCAGTTCCTCTTACAGATCGGAAGAGCGGTTCAGCAGGAATGCCGAGACC	65.5								NLL-15	11390812	11390843	96.875	4.31e-07	56
1745	YL-15	DArT_SNP_0952	Redundant	TGCAGCTATCATCAAGATACAAGGGATTTTTTGGATCAATAATTTTAGACAGCACCAAAGCAATGCTGC	65.5	Lalb_Chr08	10342549	10342614	96.97	4.08e-25	115		Scaffold_584	11346	11278	97.101	8.75e-27	121
1746	YL-15	DArT_SNP_0045	Redundant	TGCAGCACATCTAACTGAAGAAACTAAAGGAGCCGACAAGAATGGACCAAAAGCAATTCTAGGTAGTCT	65.5	Lalb_Chr08	11538469	11538401	95.652	1.61e-24	113		NLL-15	12001398	12001330	97.101	8.75e-27	121
1747	YL-15	DArT_PAV_0616	Redundant	TGCAGTGGCTCGCATTCAGGCCATCACTGCCACCACCGCGAGTGGCACGGCCATTTCCGCAGCTTCCAT	65.5
1748	YL-15	DArT_PAV_0169	Redundant	TGCAGAATTTCAAAACTTGGAGGCTAGCATTGATTGTGAAGCGAATTTAGTGGTGAATGAAGGAATTGT	65.5
1749	YL-15	DArT_PAV_0650	Redundant	TGCAGCAAAATGAAACTCTGAACCATACATGCCTAAGGTATCTTTCTTTACTCTCCGAAAAATGTTTGA	65.5								NLL-15	7598948	7598993	91.304	2.76e-08	60
1750	YL-15	DArT_PAV_0157	Redundant	TGCAGTTGGGTTTGTTTTTACCCGGTCTCAAACTCGAAATTCAAAACTCAAACCCAAACTGGTGGAATT	65.5								NLL-06	23830020	23829991	96.667	6.73e-06	52
1751	YL-15	SCAFFOLD249048.1694	Redundant	CAATTTTGCACATGCAGGTTATGTTCCAATATAGTGTTCGTCACTCTCCCCTGAGAATCGATGATCTTTTGGGATCTATTATCTCAACAGTCGATCAAGAA	65.5	Lalb_Chr08	10517856	10517956	93.069	7.28e-34	145		NLL-15	10381886	10381979	94.681	2.49e-34	147
1752	YL-15	SCAFFOLD244092.2445	Redundant	GAATTATATTGTCATGTGTACCCATGAATCCTTTGTAGTTAATGGTTCTATCTTCCACTCTTCACTTATATTCTGTTCGATGAAATGCCAAAGTGAGTTAT	65.5	Lalb_Chr02	7237217	7237174	93.182	2.13e-09	63.9		NLL-08	22293627	22293584	97.727	4.85e-14	79.8
1753	YL-15	DArT_PAV_0566	Framework	TGCAGGAAATACTGGACCATCGCCGATGAGCATGTCCTCCTTCAGTCCGTGGATCTTTACTGTTGGTGC	81.5	Lalb_Chr08	2258905	2258837	100	1.11e-31	137		NLL-15	2368004	2367937	100	5.82e-31	135
1754	YL-15	DArT_SNP_0108	Redundant	TGCAGGAAATACTGGGCCATCGCCGATGAGCATGTCCTCCTTCAGTCCGTGGATCTTTACGGTTGGTGC	81.5	Lalb_Chr08	2258905	2258837	97.101	6.61e-27	121		NLL-15	2368004	2367937	97.059	3.46e-26	119
1755	YL-15	DArT_SNP_0086	Redundant	TGCAGCTTGCACCACAAAAATACCAGCCCTTACAGCGGACAGCAACGCCATGTCTATTGGATTGAAGAA	81.5	Lalb_Chr08	2258902	2258970	94.203	3.93e-22	105		NLL-15	2368006	2368067	98.387	5.4e-25	115
1756	YL-15	DArT_PAV_0644	Redundant	TGCAGGAAATACTGGGCCATCGCCGATGAGCATGTCCTCCTTCAGTCCGTGGATCTTTACGGTTGGTGC	81.5	Lalb_Chr08	2258905	2258837	97.101	6.61e-27	121		NLL-15	2368004	2367937	97.059	3.46e-26	119
1757	YL-15	DArT_SNP_0907	Framework	TGCAGAAATGCCAGTGAAAACAGAGAAACATACATGAGTGACTAAAATAAAATTTGAATCGGATACCTG	87.5	Lalb_Chr08	2019646	2019578	92.754	9.57e-20	97.6		NLL-15	2182149	2182203	94.545	4.83e-16	85.7
1758	YL-15	DArT_PAV_0955	Redundant	TGCAGGCAAGGTCAATGGTATTTGGGAATGCTTTGAAGATTAGTTTTTTCCTATCATTCATATAACCAG	87.5	Lalb_Chr08	2007310	2007259	92.308	1.34e-09	63.9		NLL-15	2202227	2202285	94.915	1.98e-18	93.7
1759	YL-15	DArT_SNP_0131	Redundant	TGCAGGCCTCAGCCAGCCATGCCCCTGAGCATTGCGTGGTATAACTGCCATCTTTTAGAGAAAACAGAT	87.5	Lalb_Chr08	2005694	2005762	98.551	2.71e-29	129		NLL-15	2203878	2203810	98.551	3.59e-29	129
1760	YL-15	DArT_SNP_0953	Framework	TGCAGTCTCTACTCTCTATAATTCAGCAATGAGTTCCTACCTTTGTTGTGTTTGATTGTCATCTAGATC	88.6								NLL-15	2107014	2106958	98.246	5.2e-22	105
1761	YL-15	SCAFFOLD286286.12014	Framework	ACATCGATTACAGGACAACCGAAGAGGCATCTATTAACTACTGGTTGGAGTGTCTTTGTAAGCACAAAAAGACTATTTGCTGGAGATTCTGTTCTTTTCAT	90.8	Lalb_Chr08	1895348	1895258	98.901	3.22e-42	172		NLL-15	2049769	2049672	97.959	7.05e-44	178
1762	YL-15	SCAFFOLD292191.1005	Framework	AAATCACACCGCAGTTGCGATATAAAGCAGTTGCGACAATCACCACAACCGCAATATTGTGGCCACAATTTAAATTATTGGTCGTGAGTTGTGACCCTTAT	91.3	Lalb_Chr13	2701112	2701173	88.71	1.37e-10	67.9		NLL-13	17211411	17211366	95.652	7.57e-13	75.8
1763	YL-15	DArT_PAV_0572	Framework	TGCAGTGTTGGCTCATTTTGGATTCTATGGACCACTGTGGCTTTCTCTTTGCTTCTTTTTCCGGTGGGA	94.7
1764	YL-15	DArT_PAV_0484	Redundant	TGCAGTAATTACATTACTTTGGTCAACTAGTCATGTCCGTATATGCCGAGCATGACATTTACAGATCGG	94.7								NLL-14	1394475	1394513	94.872	6.99e-09	61.9
1765	YL-15	DArT_PAV_0185	Framework	TGCAGGGCAGGTTACCTGAAAGAAGCCTTGACGCTGTTGGAGGAATTCCGATGCCATGGAATTACAGAT	107.8	Lalb_Chr08	1147637	1147693	100	1.61e-24	113		NLL-15	965449	965511	100	5.61e-28	125
1766	YL-15	DArT_SNP_0384	Redundant	TGCAGGGCAGGTTACATCAAAGAAGCCTTGACGCTGTTGGAGGAATTCCGATGCCATGGAATTACAGAT	107.8	Lalb_Chr08	1147637	1147693	96.491	9.57e-20	97.6		NLL-15	965449	965511	96.825	3.33e-23	109
1767	YL-15	SCAFFOLD290406.23282	Framework		108.9
1768	YL-15	SCAFFOLD290406.35552	Redundant		108.9
1769	YL-15	SCAFFOLD290406.3586	Redundant		108.9
1770	YL-15	DArT_SNP_1194	Redundant	TGCAGTACCCATCAAGAATAAAATTGCAAGTGATAGTATCTGGTTGGACACCATTTTGTAGCATGATAT	108.9	Lalb_Chr08	1147633	1147565	95.652	1.61e-24	113		NLL-15	965452	965384	97.101	8.75e-27	121
1771	YL-15	DArT_PAV_0943	Redundant	TGCAGGGCAGGTTACATCAAAGAAGCCTTGACGCTGTTGGAGGAATTCCGATGCCATGGAATTACAGAT	108.9	Lalb_Chr08	1147637	1147693	96.491	9.57e-20	97.6		NLL-15	965449	965511	96.825	3.33e-23	109
1772	YL-15	DArT_SNP_1290	Framework	TGCAGGAGCAGCCGGATACCATTTCTTTCCTTACATGGGTATCAATCATCAATCATTTTTTTGCAACGT	113.9	Lalb_Chr08	672475	672526	98.077	3.78e-19	95.6		NLL-15	600601	600671	95.775	8.43e-24	111
1773	YL-15	SCAFFOLD269888.13020	Framework	AATGTTGCAGATCATTATCCATGTTACAAAACAAATTCAATGGCAGCAGGACTATTCAGATTAAGTATCTGTAAGCAACTGCAGTGGTCACTCCGATTCCC	120.4	Lalb_Chr08	354469	354374	91.667	1.71e-28	127		NLL-15	337656	337590	91.045	7.85e-16	85.7
1774	YL-15	SCAFFOLD262276.7174	Framework	CCGGCGAAACAAGAAAATCAGCTGCTGCAGCTGTTAAACCCACAATTGGATTAAACCAAGCTGCAAAAACTATGAAGGTTGCGAGAGAACCAGTTGAGAAG	122	Lalb_Chr08	273272	273369	88.776	1.59e-22	107		NLL-15	246476	246572	88.66	8.47e-22	105
1775	YL-15	SCAFFOLD262276.6381	Redundant	TCTCTCTCTTGTTTATGTTTGATTTCCTTTTATTTCGTCTGATGAGTAAAGTTCTAATCGTTGCCACTCTGGACATTTACCATATTGATACTGCAGGGCAT	122	Lalb_Chr08	272476	272576	90.099	1.05e-26	121		NLL-15	245534	245609	92.105	3.34e-21	103
1776	YL-15	SCAFFOLD262276.20116	Redundant	AAGTTTCAGTCAATTGTTTACTGTTTATGCGTCCGAGTTAATCGATTTCAATTATTGATTTGAAGAGGATGAAAATTTAGATGAACTGCTCTGGTCTCTGA	122
1777	YL-15	SCAFFOLD305087.747	Redundant	ACCACCACCACCTCCTGATATTATCAGAAGCTCTGTCACCCTACCAATCACCCTCCCTATTACCATCACTGTCATGGACGCGGCCACCAACTTCCTCTCCA	122
1778	YL-15	SCAFFOLD262276.6569	Redundant	ACCTTCTCAATCCCTTAATAAAAGGAAGGATGCTGCAGCTTTATCATCTCTGAAAAGTGACACAATGTGTAAGAAGTCTGATAGAAGCTCATTTGAGAAGA	122	Lalb_Chr08	272664	272764	96.04	5.03e-41	168		NLL-15	245718	245815	92.857	6.07e-32	139
1779	YL-15	SCAFFOLD262276.6746	Redundant	TGCAGCTGAACAACCCAGAATTGGCATAAACGGTATTTTGAAAAGCAAGAAGTCTGACAGAAATTCATTTGAGAATGCAGGCCTAACTGCGCGGTCACTGC	122	Lalb_Chr08	272845	272939	89.474	4.02e-23	109		NLL-15	245892	245990	92.929	1.54e-32	141
1780	YL-15	DArT_SNP_1287	Framework	TGCAGTTCAAACATAACAAATTTCTCCCGATCCTAACTTACTATCCTCTCCGAACATAGGATTTGGGCA	122.5
1781	YL-15	DArT_SNP_1349	Redundant	TGCAGTATCAATATGGTAAATGTCCAGAGTGGCAACGATTAGAACTTTACTCATCAGACGAAATAAAAG	122.5	Lalb_Chr08	272570	272502	86.957	3.38e-10	65.9		NLL-15	245609	245560	90	2.76e-08	60
1782	YL-15	DArT_SNP_1344	Framework	TGCAGACATTTCTCTGTTCATACCGCGTTCCATCTCCCTAATTCTCATTGTAGCCTCAAAACTGTTGGA	123.1	Lalb_Chr08	157273	157335	96.825	2.52e-23	109		NLL-15	148783	148849	98.507	5.61e-28	125
1783	YL-15	DArT_SNP_1385	Redundant	TGCAGAACAATGAAATGATGATCAGGGCTGATAAACATATTTCATATTCAATCTTATGAAATTTCCTTC	123.1	Lalb_Chr20	980242	980310	97.101	6.61e-27	121		NLL-19	1068947	1069015	94.203	5.2e-22	105
1784	YL-15	SCAFFOLD306133.3466	Framework	GGACTTATGATTCTTGCCGACTCTTTTGAGTCAGATCAGTTCAGGAAATGTCTCAGGCACTTATTTAAACGTGATGATGATGGCTACTTGAAAATGAATTT	124.7	Lalb_Chr08	63930	64030	96.04	5.03e-41	168		NLL-15	62587	62687	97.03	2.78e-43	176
1786	YL-16	SCAFFOLD203410.16233	Framework	ATCTAGGGTAGCAATCAGTGCTGCAGCCGGCTTACTGTCCGATAAAAATGTATAACAAAAGAGTCAAAAAGTTTAAAAATTCCACCGTGACAGAAAAGTAA	0	Lalb_Chr05	16591588	16591529	91.667	3.59e-14	79.8		NLL-06	22141749	22141834	94.186	1.48e-29	131
1787	YL-16	DArT_SNP_1353	Framework	TGCAGCCGGCTTACTGTCCGATAAAAATGCATAACAAAAGAGTCAAAAAGTTTACAGATCGGAAGAGCG	0.5								NLL-06	22141776	22141814	97.436	2.87e-11	69.9
1788	YL-16	DArT_SNP_1322	Framework	TGCAGAGTTCTATTGTTACAAGCGAGACACCATGTCTTGAACCAAAACCTTACAGATCGGAAGAGCGGT	1.6	Lalb_Chr21	14005056	14005021	97.222	1.34e-09	63.9		NLL-20	11978589	11978555	100	2.87e-11	69.9
1789	YL-16	SCAFFOLD102891.24334	Framework	TGGACCAACTAATGATGCGATGAAACCGGAAGTTGCAGCGAAGCGTACAGGCCGAGGAGCTTTGTTAGACCCGGGAGTCAAGCGTGCACTAGTTGTTGGAA	10.2	Lalb_Chr05	16539129	16539173	91.111	1.32e-07	58		NLL-06	22187368	22187265	91.346	1.48e-29	131
1790	YL-16	DArT_SNP_0979	Framework	TGCAGCAGGTACAACTAGTTCTATTTTGCTAATGAATCATATATTTACAGATCGGAAGAGCGGTTCAGC	10.8								NLL-06	22187247	22187204	93.333	1.09e-07	58
1791	YL-16	DArT_PAV_0961	Framework	TGCAGCGCATGGTTGAGACATCACCTAGTATCAATACCTGTTTTGCAAGCAAAGCTAAATTACAGATCG	16.2	Lalb_Chr05	16409436	16409388	95.918	5.69e-15	81.8		NLL-06	22303790	22303844	96.364	1.98e-18	93.7
1792	YL-16	DArT_PAV_0839	Redundant	TGCAGGGGTTGCATTTTATTGGAATACAGGCACTACAACCCTACAAATAAATAGTTGACAGAAAAGAAT	16.2								NLL-06	22303782	22303722	90.164	1.84e-12	73.8
1793	YL-16	DArT_PAV_0966	Framework	TGCAGATTTTGAATATGTTGTAGATATTGAATCAAGAAGTTCAAGCCCATCATGTTTTGAGTGAGGGGA	17.8	Lalb_Chr18	18110822	18110859	94.737	2.09e-08	60		NLL-19	13995214	13995254	95.122	4.48e-10	65.9
1794	YL-16	DArT_PAV_0173	Redundant	TGCAGATTTTGAATATGTTGTAGATATTGAATCAAGAAGTTCAAAGCCCATCATGTTTTGAGTGAGGGG	17.8	Lalb_Chr18	18110822	18110855	94.118	5.09e-06	52		NLL-19	13995214	13995247	94.118	6.73e-06	52
1795	YL-16	DArT_PAV_0620	Framework	TGCAGAGACAAGAAACTGCTTGTAGTGCATGTTTGAATGCATCAGAGCATGCATCTTTTACAGATCGGA	22.7	Lalb_Chr05	16207741	16207800	96.667	1.55e-21	103
1796	YL-16	DArT_SNP_0931	Redundant	TGCAGAAATCTAGTCCTATTCGACCACCACCAGTATCGCCCTTACAGATCGGAAGAGCGGTTCAGCAGG	22.7
1797	YL-16	DArT_PAV_0323	Framework	TGCAGAGACAAGAAACTGCTTGTAGTGATGTTTGAATGCATCAGAGCATGCATCTTTTACAGATCGGAA	23.8	Lalb_Chr05	16207741	16207800	95	9.22e-17	87.7
1798	YL-16	DArT_PAV_0239	Redundant	TGCAGAGAGGGATTATCAAGTATTGAGTACTCTCTAATATCTATGCCGGGACCAAACTCTTCTTCAGGG	23.8	Lalb_Chr05	16208240	16208307	94.118	1.55e-21	103		NLL-06	22494477	22494545	95.652	2.13e-24	113
1799	YL-16	DArT_SNP_0855	Attached	TGCAGAGAGGGATTATCAAGTATTGAGTACTCTCTAATATCTATGCCGGGACCAAACTCTTCTTCAGGG		Lalb_Chr05	16208240	16208307	94.118	1.55e-21	103		NLL-06	22494477	22494545	95.652	2.13e-24	113
1800	YL-16	DArT_SNP_0016	Framework	TGCAGCTCGTTTCTGGGGCTCATTTTGTGTTTTTTCGTAGTATTCGTTGATCATTATATGCAGTTTTTA	24.9
1801	YL-16	SCAFFOLD44142.33969	Framework	ACAAGATCACATGATTGTACAACTAAAAACACAATCTTGACAACCTTGATTTACTGTACAAGTATATCAATTGGTAACTAATAAATGTTTGACAACTAATC	25.5								NLL-06	22580514	22580604	88.119	8.15e-19	95.6
1802	YL-16	SCAFFOLD259724.6395	Framework	GCGAGGCAGTGTTGCGATTGTGGCAGTTGCCGCAACCGCATCACACCGCAGTTACGGTGTGATTCTACATCACATCGGCAACGTAACTGTATCGGACTGCA	30.6	Lalb_Chr21	6784296	6784343	91.667	2.13e-09	63.9		NLL-06	21573426	21573392	97.143	1.14e-08	61.9	2y hit
1803	YL-16	SCAFFOLD259724.6423	Redundant	GCCGCAACCGCATCACACCGCAGTTACGGTGTGATTCTACATCACATCGGCAACGTAACTGTATCGGACTGCAACGCAACCGCATCGAGCCTCATTTGGAC	30.6	Lalb_Chr21	6784298	6784343	91.304	3.33e-08	60	2y hit	NLL-06	21573425	21573392	97.059	4.5e-08	60	2y hit
1804	YL-16	DArT_SNP_0329	Framework	TGCAGAAAACACAGGCATGCGAATTCATGAAATACATTTCTAAGAGAATAAGCATCGATACTTGTGTCG	31.1	Lalb_Chr05	16069792	16069831	95	1.34e-09	63.9		NLL-06	22679602	22679565	92.105	6.73e-06	52	2y hit
1805	YL-16	DArT_SNP_0330	Redundant	TGCAGTGTCCTATTTGATATGATACTGTCTTCATTCTAAATGACATACCTACAGCAAAATTTTGATTGC	31.1	Lalb_Chr05	16069788	16069724	89.855	2.25e-14	79.8		NLL-06	22679608	22679676	94.203	5.2e-22	105
1806	YL-16	DArT_SNP_1032	Framework	TGCAGTTGCATGCAAAAATGCGGGATTGAACTTCGCAGGTCCTCCCTGGTTATATAAGATTCATAAATA	36.3	Lalb_Chr05	15905023	15904961	90.476	8.88e-14	77.8		NLL-06	22812077	22812135	91.525	1.18e-13	77.8
1807	YL-16	DArT_SNP_1023	Redundant	TGCAGTCATCATCATATGAGAACCGTCAAGCGAGTGAACAAAATTCGGAGGGAAAGCCGTTCTCTGTCT	36.3	Lalb_Chr05	15905020	15905088	94.203	3.93e-22	105		NLL-06	22812075	22812008	97.059	3.46e-26	119
1808	YL-16	DArT_SNP_1050	Redundant	TGCAGCACAGAAAAAATATGAACTGCACTTGAGGAAAAAAAATCTGCATTTCAGAAACTTCACTTGAAA	36.3
1809	YL-16	DArT_SNP_0230	Redundant	TGCAGTTTGACAACATTGACAGCATCTAAACACTTGCGTACTCCTATTTCCCATACTATCCAAAACAGA	36.3	Lalb_Chr05	15908176	15908245	88.571	8.56e-11	67.9
1810	YL-16	DArT_SNP_0204	Framework	TGCAGCCATACAAAAGATAGAATGTTATTTCTTCACTAACAATGATTTACAGATCGGAAGAGCGGTTCA	38.5
1811	YL-16	SCAFFOLD299855.6171	Framework	TCATGTAGGTGGTTCATGCCTATCAATATTCTTAGCACATTCATATTAGGCTCGGCTTTAGGATGGATTCTGATTAAAATCACAAGGCCTCCTAAACACNN	52.8	Lalb_Chr05	16497103	16497010	95.745	7.56e-37	155		NLL-06	22217796	22217894	95.96	1.06e-39	165
1812	YL-16	SCAFFOLD298729.6471	Framework	GTCTTACTATATTAGAGCTCAATCTAGTTTCACTAAGGCCAAACTTGTCACATGCACAATTTCTCCAAAATCGAACCGAACCGAACTGAATCACTCCTTCT	53.4	Lalb_Chr05	16491391	16491335	94.737	3.73e-17	89.7		NLL-06	22218252	22218315	90.625	4.85e-14	79.8
1813	YL-16	SCAFFOLD275023.4801	Framework	CGAGGTACGTGTCATCCCTTTTTAATAAGTGTTATTCATAGGAGTCGAACCATTGATTTTTTGGTCATCCTAGAAATCTGGCGGAAACTTATATCACGAGA	65.5	Lalb_Chr24	4570312	4570278	97.143	8.43e-09	61.9		NLL-09	5025796	5025762	94.286	2.77e-06	54
1814	YL-16	SCAFFOLD119178.14393	Framework	TAATTGATGTGAGAAGCCTCAAAGTAGTTGCACAAACTAGCAAAATTGCAATAGTGACTATTTATCATACATACCACTCCTTGCACATCGAGGATGGTCGT	70	Lalb_Chr05	16907575	16907622	93.75	2.13e-09	63.9		NLL-06	21572333	21572289	95.556	2.99e-12	73.8
1815	YL-16	SCAFFOLD119178.11592	Redundant	AATGTGCATATTTTGATCAGAATGACCACCCATATGACATAACTAAAATCGGTTTAGGAAACATGAGGAGGCTATGAAGCATCGATACAAATGTATCATAT	70								NLL-06	21574239	21574186	98.148	5.22e-20	99.6
1816	YL-16	SCAFFOLD119178.7604	Redundant	TAGTTTTTTAATCACGAAATAATTCACACTGCAACAACTACAATCTGTATCGTAACAGCCGCAATGACCACAATTGTTACTGCAGCCGCAATTTAAAACAC	70	Lalb_Chr07	16414769	16414839	88.732	1.42e-13	77.8		Scaffold_145_3	27370	27439	90	3.1e-15	83.8
1817	YL-16	DArT_SNP_0432	Framework	TGCAGCTCATGATTAGGAGAATTATTTTATGCTTCGTGTAAGACATGCATGGCACTAACTATTTGTTAG	70.5	Lalb_Chr05	16899702	16899646	92.982	5.69e-15	81.8		NLL-06	21587375	21587431	89.474	4.48e-10	65.9
1818	YL-16	DArT_PAV_0909	Redundant	TGCAGTGACAATTGTGGTTACTGCAATTGTGGTCATTGCGGCTGCTGTTACGATACAGATTATAGTTGT	70.5	Lalb_Chr05	11386966	11386994	100	8.24e-08	58	2y hit	NLL-06	13187518	13187550	96.97	1.09e-07	58
1819	YL-16	DArT_PAV_0365	Framework	TGCAGTGACAATTGTGGTTACTGCAATTGTGGTCATTGCGGCTGTTACAATACAGATTATAGTTGTTGC	71.1	Lalb_Chr05	11386966	11386994	100	8.24e-08	58	2y hit	NLL-04	9539403	9539430	100	4.31e-07	56
1820	YL-16	DArT_SNP_1154	Framework	TGCAGTTGTACCTGCAATTTCAAACACGGATTGCCGCTATTTTCCATAACGACAGCAAAGAACAACTTA	71.6
1821	YL-16	DArT_PAV_0898	Redundant	TGCAGTTGTACCTGCAATTTCAAACACCGGTTGCCGCTATTTTCCATAACGACAGCAAAGAACAACTTA	71.6
1822	YL-16	DArT_PAV_0370	Redundant	TGCAGTCATGATTAGTGTGATTACGGTCATTGTGACGACTGTGATGCAATTTGTACCTGTTGCACTATG	71.6
1823	YL-16	DArT_PAV_0117	Redundant	TGCAGTTGTACCTGCAATTTCAAACACGGATTGCCGCTATTTTCCATAACGACAGCAAAGAACAACTTA	71.6
1824	YL-16	DArT_PAV_0948	Framework	TGCAGTCATGATTAGTGTGATTACGGTCATTGTGGTGGCTGTGTTGTAGTTTGTAGTTGTTGCACTATG	72.7
1826	YL-17	DArT_SNP_1264	Framework	TGCAGGTTGGGACTTCTTCAGAGCCAGAGAAGAAGAAGCAAAAGAAATAACTGGTTTTTCTCTAATTAC	0	Lalb_Chr22	6305929	6305884	95.652	3.51e-13	75.8		Scaffold_1_148	39112	39155	90.909	4.31e-07	56
1827	YL-17	DArT_SNP_1256	Framework	TGCAGGAAGAGATGTGTTGTATGTTGTCACAGCCATCTGCAACACCACTCAACTCATTACAGATCGGAA	1.6	Lalb_Chr22	13484436	13484488	98.113	9.57e-20	97.6		NLL-03	29060237	29060184	98.148	3.21e-20	99.6
1828	YL-17	DArT_SNP_0425	Redundant	TGCAGCAGAAAGATATAAGAATGGTCACTTCTTACTCATGTATTATGTTACAGATCGGAAGAGCGGTTC	1.6	Lalb_Chr22	13484439	13484390	98	5.91e-18	91.7		NLL-03	29060234	29060267	97.059	2.76e-08	60
1829	YL-17	DArT_PAV_0072	Redundant	TGCAGCAGAAAGATATAAGAATGGTCACTTCTTACTCATCTATTATGTTACAGATCGGAAGAGCGGTTC	1.6	Lalb_Chr22	13484439	13484390	96	1.44e-15	83.8		NLL-03	29060234	29060267	97.059	2.76e-08	60
1830	YL-17	SCAFFOLD102680.5708	Redundant	ATAAGTTATAACAAAATTGAATTATGCAGTTCTACAATTCTGTTAAGAGTCGAAGTTATGAATTCGGGAAAATTAATAAGTTGAGTGGTGTTGCAGATGGC	1.6	Lalb_Chr22	13484571	13484467	84.762	3.46e-11	69.9		NLL-03	29060138	29060206	95.652	2.14e-22	107
1831	YL-17	SCAFFOLD102680.6386	Attached	TTTATATCAAATGTATTGTTGATTCATTATGGCCATATCTTCAAAAAAAAATCTTGGGATCAAAGTACAGTCATACAAGTTCGATGGGGAACAAGGACCTA		Lalb_Chr22	13483952	13483909	93.182	2.13e-09	63.9		NLL-03	29060782	29060825	93.182	2.88e-09	63.9
1832	YL-17	SCAFFOLD102680.6404	Attached	TTGATTCATTATGGCCATATCTTCAAAAAAAAATCTTGGGATCAAAGTACAGTCATACAAGTTCGATGGGGAACAAGGACCTATGGGAGCATATGATCTCC
1833	YL-17	SCAFFOLD9775.10773	Framework	GGATCGATCGCCAACTTCTTGACCTGTAACACAAAAATTTACAATTTCACTAAAACAGAAAAAAATTCAGTACATGACAACTAAAATACTGTCTTCTTCTA	2.8	Lalb_Chr22	13681176	13681124	94.444	5.6e-13	75.8		NLL-03	28953422	28953486	92.308	5.03e-17	89.7
1834	YL-17	SCAFFOLD9775.10781	Redundant	CGCCAACTTCTTGACCTGTAACACAAAAATTTACAATTTCACTAAAACAGAAAAAAATTCAGTACATGACAACTAAAATACTGTCTTCTTCTACAAGACTG	2.8	Lalb_Chr22	13681168	13681124	93.478	3.33e-08	60		NLL-03	28953430	28953486	91.228	2.99e-12	73.8
1835	YL-17	SCAFFOLD90003.7414	Redundant	TTTCTACGGCTAGAAACTAATTTACTAGCTTCTTGTATGAGTTTTTTCAGCACACTGAAATGGTTCAGAATGTAGAATGTTCAGTTCGAGTTCAATGTACA	2.8	Lalb_Chr22	13614039	13613940	89	1.02e-23	111		NLL-03	28997559	28997658	90	5.63e-26	119
1836	YL-17	DArT_SNP_0392	Framework	TGCAGCCTAAACAAACCCCACCAAATACTATTAGTTACAGATCGGAAGAGCGGTTCAGCAGGAATGCCG	3.3
1837	YL-17	DArT_SNP_0412	Framework	TGCAGGACATATAAACCAAGAAGCGATTGAAGCTTCTCCTTTGCAACACCTTCCTGTTGAAAAAGTGAA	6.9	Lalb_Chr22	14779783	14779851	94.203	3.93e-22	105		NLL-03	29699065	29698997	97.101	8.75e-27	121
1838	YL-17	DArT_PAV_0913	Redundant	TGCAGGACATATAAACCAAGAAGCGATTGAAGCTTCTCCTTTGCAACACCTTCCTGTTGAAAAAGTGAA	6.9	Lalb_Chr22	14779783	14779851	94.203	3.93e-22	105		NLL-03	29699065	29698997	97.101	8.75e-27	121
1839	YL-17	DArT_PAV_0380	Framework	TGCAGAAACAAGTGAATTATATTGAGATACACAAAAAACTTGGAAACTACAGTGTAACAGTGAATTTAC	7.5	Lalb_Chr22	14824456	14824390	95.588	1.55e-21	103		NLL-03	29635863	29635917	100	3.33e-23	109
1840	YL-17	DArT_SNP_0407	Framework	TGCAGCCATGGTGCAGCGACACACAAATCACGTTTCAACTTCAATTTCCCAATCTTCTCCACCATTTTC	8.1	Lalb_Chr22	15007149	15007093	94.737	2.33e-17	89.7		NLL-03	29537997	29538053	91.228	1.84e-12	73.8
1841	YL-17	SCAFFOLD4465.19266	Framework	TACTGGATGATCAAGACCCACAGCAATGGACCCAAAAACTACTGCCAAACACACCACAAAACATGTCCGTGGTTTCCGTTCCCATCATGACTTAATCTACA	14.8	Lalb_Chr22	14809251	14809338	86.364	3.59e-14	79.8		NLL-03	29658215	29658115	87.129	2.06e-19	97.6
1842	YL-17	DArT_PAV_0420	Framework	TGCAGAACCAATTCCCAATCAAAACAAACACATTATATCATGAGGAGAAAAAATAAGCACCGAAGCTCT	15.9
1843	YL-17	SCAFFOLD10564.7546	Framework	AGCAAGACAATTGAATATAATGAGGAAGAGGAGTTAAAGAAGGTTTAGGACTTAGGCCAGTTTTAGGAGAGGAGAGCCATGGGTCTCGGAAATGTTTTGGA	20	Lalb_Chr22	14157959	14158044	96.512	1.84e-34	147		NLL-03	29373186	29373281	92.708	9.47e-31	135
1844	YL-17	DArT_SNP_1171	Redundant	TGCAGTATATTCAATCTTCCAAAACATTTCCGAGACCCATGGCTCTCCTCTCCTAAAACTGGCCTAAAT	20	Lalb_Chr22	14158076	14158010	89.552	8.88e-14	77.8		NLL-03	29373303	29373237	91.045	4.83e-16	85.7
1845	YL-17	DArT_PAV_1007	Framework	TGCAGATGTTCATTCATGCAAAATTCCATGCTCTAGATGAGTCATTCTTTAGGTGTGAGGGTGTGTTAC	20.5	Lalb_Chr14	6430769	6430727	93.023	5.28e-09	61.9		NLL-03	29325121	29325061	93.548	1.91e-15	83.8
1846	YL-17	SCAFFOLD139199.249	Redundant	CTTGTGTGAAAATGCTAAAAACTTGGCAAGACATAAGGTAGCTAGATACTAAGTATGCAAAGTTAAAGCTTTCGAGGGAATATGCATTTTTTAGGCACGAG	20.5	Lalb_Chr24	11391836	11391905	88.571	5.6e-13	75.8		NLL-06	28456261	28456191	88.732	4.67e-11	69.9
1847	YL-17	DArT_PAV_0369	Redundant	TGCAGATGTTCATTCATGCAAAATTCCATGCTCTAGATGAGTCATTCTTAGGTGTGAGGGTGTGTTACA	20.5	Lalb_Chr01	6633234	6633181	90.741	8.56e-11	67.9		NLL-03	29325121	29325061	95.082	1.27e-19	97.6
1848	YL-17	SCAFFOLD139199.309	Redundant	AGTTAAAGCTTTCGAGGGAATATGCATTTTTTAGGCACGAGGATGGGGAACTCAATTTATATGCTTCTGAAAGGAAGACAGTATGAGTACATTATTCATTT	20.5
1849	YL-17	DArT_PAV_0899	Framework	TGCAGTGTTTCTCTACCCTTTAGAGAAGTACCGCAAAGCAATAAATAAATAAATAAACACAACAAAACC	21	Lalb_Chr22	13762761	13762704	96.552	5.91e-18	91.7		NLL-03	29085391	29085319	87.671	4.48e-10	65.9
1850	YL-17	DArT_PAV_0104	Framework	TGCAGAGCGCTGGCCTCTTTATATACTAGTGTTAGACTCCTAATCATAATTACAGATCGGAAGAGCGGT	22.2								NLL-03	29359333	29359290	93.182	1.77e-09	63.9
1851	YL-17	DArT_SNP_1140	Redundant	TGCAGAGCGCTGGCCTCTTTATATACTAGTGTTAGACTCCTAATCATAATTACAGATCGGAAGAGCGGT	22.2								NLL-03	29359333	29359290	93.182	1.77e-09	63.9
1852	YL-17	DArT_SNP_0586	Framework	TGCAGTAGATTGTAAAAATAGTTGTTGCTAGTTATTTACACGATTATATTATGAGTATAATATTGAATG	28
1853	YL-17	DArT_SNP_0532	Framework	TGCAGTCTCATTATTACCACACTTATAACTACTGACCACGTTTCACTTTCTTACAGATCGGAAGAGCGG	28.5
1854	YL-17	DArT_SNP_0531	Redundant	TGCAGCCATGATTGCCCACCAATATTGGTCGGTGATTTATATCTCGAAAAATATTAGTTTCTGTTATAT	28.5								NLL-03	5886717	5886779	85.714	1.7e-06	54
1855	YL-17	DArT_PAV_0911	Redundant	TGCAGTGTATAGGAATGAAGGTCTAGAAGACAAATCTCTTGATCCAAACTATGTTTTACAGATCGGAAG	28.5
1856	YL-17	DArT_PAV_0609	Redundant	TGCAGATCTTGGTAACTCCATCTCATCTGGAATTTTCGTCTTGTGCTTTTTTTTTCTTTTTGAAATTAC	28.5								NLL-03	6150801	6150739	92.188	2.98e-14	79.8
1857	YL-17	DArT_PAV_0081	Redundant	TGCAGTGTATAGGAATGAAGGTCTAGAAGACAAATCTCTTACAGATCGGAAGAGCGGTTCAGCAGGAAT	28.5
1858	YL-17	DArT_PAV_0999	Framework	TGCAGTTACGAGATGAGGTATTCATGGACAGTTTTACAGATCGGAAGAGCGGTTCAGCAGGAATGCCGA	29.1
1859	YL-17	DArT_SNP_1020	Redundant	TGCAGCAACTGTAATTGTGGTCACTCTGTGTTGTCCATAACTACAAAATTTTTATTAGTGCATTTGGAA	29.1
1860	YL-17	DArT_SNP_1014	Redundant	TGCAGGGGTAGATCTGATTCATGTGCTGCTTCTAGCTCTAAGGCTTGTCGGGAGAAGTTGCGGAGGGAT	29.1	Lalb_Chr22	4813503	4813435	97.101	6.61e-27	121	2y hit	NLL-03	10225336	10225268	98.551	3.59e-29	129
1861	YL-17	DArT_SNP_0201	Redundant	TGCAGTGTGATAATCTGATTTTTGACAGTTTAGTAGGTTGCTTTGCTTCTCTTACAGATCGGAAGAGCG	29.1
1862	YL-17	DArT_PAV_0230	Redundant	TGCAGTATTACATGAAAACCTTATTTCCCAATGACATGATATGAAAGTAGCTCTGATACCACTTGTAGG	29.1	Lalb_Chr25	9375333	9375396	93.75	3.78e-19	95.6		NLL-12	5605526	5605474	96.226	3.09e-17	89.7
1863	YL-17	DArT_PAV_0768	Redundant	TGCAGCATTTTACCCAGAAACTTCATCTTATGGTCAAACTTTCTTCAAAGAACTAGTTGGTAGAGCTTC	29.1	Lalb_Chr22	13948060	13948128	92.754	9.57e-20	97.6		NLL-03	29180958	29181024	91.045	4.83e-16	85.7
1864	YL-17	DArT_SNP_0209	Redundant	TGCAGAGGCCCTATTAGTTTTTAGAAAATTAGAGAAGTTATTACAGATCGGAAGAGCGGTTCAGCAGGA	29.1
1865	YL-17	DArT_SNP_1148	Redundant	TGCAGCCAACCACATCAGTTGCAATTCCTAGACATAACTCAAAATTTCTAAAATTATAAATTTTTTAGG	29.1
1866	YL-17	DArT_PAV_0492	Attached	TGCAGGCATATTGAACCCTCTATTCAACCAAATTTGAATCTGCATGGTTTGCCGTGTAATTCGTAAGGG		Lalb_Chr22	3473982	3473926	87.719	8.24e-08	58	2y hit	Scaffold_17_20	29478	29418	93.443	3.09e-17	89.7
1867	YL-17	DArT_PAV_0245	Attached	TGCAGATTAGATGCGAGAATCCCATTACAGATCGGAAGAGCGGTTCAGCAGGAATGCCGAGACCGATCT
1868	YL-17	DArT_PAV_0109	Attached	TGCAGGCATATTGAACCTTCTATTCAACCAAATTTGAATCTGCATGGTTTGCTGTGTAATTCCTAAGGG		Lalb_Chr22	3473982	3473914	86.957	3.38e-10	65.9	2y hit	Scaffold_17_20	29478	29418	93.443	3.09e-17	89.7
1869	YL-17	DArT_PAV_0486	Attached	TGCAGGCATATTGAACCCTCTATTCAACCAAATTTGAATCTGCATGGTTTGCCGTGTAATTTCTAAGGG		Lalb_Chr22	3473982	3473914	88.406	1.39e-12	73.8	2y hit	Scaffold_17_20	29478	29415	93.75	5.01e-19	95.6
1870	YL-17	DArT_SNP_0255	Framework	TGCAGCAACAGGTTGAGGTATGAAAGCAATGCCATATTTATGTATTCAAACTGAAATTCTCAAAGAAAA	29.6	Lalb_Chr22	3842367	3842318	100	2.42e-20	99.6		NLL-03	5435849	5435781	97.101	8.75e-27	121
1871	YL-17	DArT_SNP_1078	Redundant	TGCAGTGAATCACCACCGATCTTCATTGAAATTTCAGGAGGGTAACCATACTAGTATCACAATGTATTA	29.6	Lalb_Chr22	3652661	3652593	94.203	3.93e-22	105		NLL-03	4944023	4943955	98.551	3.59e-29	129
1872	YL-17	DArT_SNP_0233	Redundant	TGCAGAAACTGATTGTGGAATGCTTATGTAACTCAAATATTCAAACGTCAAGGTTGGCGAACATTACAG	29.6	Lalb_Chr22	3954625	3954687	88.889	2.17e-11	69.9		NLL-03	5620530	5620588	94.915	1.98e-18	93.7
1873	YL-17	DArT_PAV_0421	Redundant	TGCAGAAAACGTGACATGGCATCATTCTATTACTGTTGACAGACGTGTGTTGATGAACTACTAACGTGA	29.6
1874	YL-17	DArT_SNP_0265	Redundant	TGCAGAATCAATGGCATATACATATGTATTGATTGGGTAGCAATGGAAAGAGATAAAGCTACTACAGGA	29.6
1875	YL-17	DArT_PAV_0238	Redundant	TGCAGGCATACTGAACCCTCTATTCAACCAAATTTGAATCTGCATGGTTTGCTGTGTAATTCGTAAGGG	29.6	Lalb_Chr05	1030774	1030834	86.885	8.24e-08	58		Scaffold_17_20	29478	29418	90.164	1.84e-12	73.8
1876	YL-17	DArT_PAV_0148	Redundant	TGCAGGCCCATGCAGCTGAAAAAGAGGTAGTTACAGATCGGAAGAGCGGTTCAGCAGGAATGCCGAGAC	29.6
1877	YL-17	DArT_PAV_0827	Redundant	TGCAGAAACTGATTGTGGAATGCTTATGTAACTCAAATATTCAAACGTCAAGGTTGGCGAACATTACAG	29.6	Lalb_Chr22	3954625	3954687	88.889	2.17e-11	69.9		NLL-03	5620530	5620588	94.915	1.98e-18	93.7
1878	YL-17	DArT_SNP_0954	Framework	TGCAGTAGTAAAATGGGCATTATAATAAGCAAATAAAGTAATTGGATAGAACTATGAATGAGCTGTGTC	38.9	Lalb_Chr22	2564905	2564966	89.063	3.38e-10	65.9
1879	YL-17	DArT_SNP_0944	Framework	TGCAGAAGAAGATAAGGTCCCCAGGGAAAATAAAGAGTGTGCTTCTGTGTTACAGATCGGAAGAGCGGT	40	Lalb_Chr22	2604560	2604611	96.154	9.22e-17	87.7		NLL-03	3577627	3577678	98.077	5.01e-19	95.6
1880	YL-17	DArT_PAV_0473	Framework	TGCAGCTGTTACTCTCGATGGTTCTAAAGATGGATATGCCCATAATGTAAATATCATTACATGAAAGAG	46	Lalb_Chr01	7583490	7583540	90.196	5.28e-09	61.9		NLL-15	4713458	4713498	97.561	1.84e-12	73.8
1882	YL-18	DArT_SNP_1431	Framework	TGCAGCTGGAGCAGCATCAACCTAAAAGAAAAAGGGGGAAAGAGAATTGAATAACGAACGAAAAACAAT	0								NLL-07	404780	404752	100	1.09e-07	58
1883	YL-18	DArT_PAV_0089	Redundant	TGCAGTGATAAGTAAGGTGTGAAATTGACATACTACACATAAAAATGAATTATAAAGAAACCAAAATGT	0								NLL-07	407652	407583	85.714	6.73e-06	52
1884	YL-18	DArT_SNP_1395	Framework	TGCAGAATCTTATACAGTAACATTTACTTTGTATGCAATAAGTTTCAGTGCTGTGATTTTGAAGTTGTG	1.6	Lalb_Chr03	414208	414247	95	1.34e-09	63.9		NLL-07	503823	503890	85.294	4.31e-07	56	3y hit
1885	YL-18	SCAFFOLD165404.15304	Redundant		1.6
1886	YL-18	DArT_SNP_0499	Framework	TGCAGCCATCATAGATCAAAGTTTAGAACCTTATTTACAGATCGGAAGAGCGGTTCAGCAGGAATGCCG	2.7
1887	YL-18	DArT_PAV_0127	Framework	TGCAGCATGGAAAACAGAATTAGACTGAAAAAATTACAGATCGGAAGAGCGGTTCAGCAGGAATGCCGA	7
1888	YL-18	DArT_PAV_0306	Framework	TGCAGAGGAACTTGATGAAATTGTGAGTCAAATGGAGTGAGCAAGGACCGGATGGATTTTGTGATGACT	17.8
1889	YL-18	DArT_PAV_0038	Framework	TGCAGAATATTTTCTCCGCCATTCACGAGTGCAACCCCGAGATACTCCACTCAACACGATTCTTATGGA	18.4	Lalb_Chr03	778214	778171	95.455	5.48e-12	71.9		NLL-07	917571	917524	91.667	1.77e-09	63.9
1890	YL-18	DArT_SNP_0336	Attached	TGCAGCATTGGTTGTAGATCATTCTGGATATGCAGTCTCTGCTACTGAAGGGGATCATACATTGATTGC		Lalb_Chr03	841827	841895	95.652	1.61e-24	113		NLL-07	996568	996633	93.939	3.21e-20	99.6
1891	YL-18	DArT_SNP_0277	Attached	TGCAGTAGATGGGGGAGCACTGAGAGGAGCACCCAAACCAGTTGGTTTTTTACCTGTGGCTTTCTTCTC		Lalb_Chr03	804856	804897	97.619	3.51e-13	75.8	2y hit	NLL-07	955561	955629	94.203	5.2e-22	105
1892	YL-18	DArT_SNP_0114	Framework	TGCAGTGAGGTTAGCTGTTAGAATTTCTTGTATGCCTTTTTTATGACTTGGAGTATAATTACAGATCGG	20.1	Lalb_Chr03	856583	856631	93.878	1.39e-12	73.8		NLL-07	1012996	1013056	90.164	1.84e-12	73.8
1893	YL-18	DArT_SNP_0150	Redundant	TGCAGAATATAAGGAATGAAGTACATAATGTAATGCACATTACAGATCGGAAGAGCGGTTCAGCAGGAA	20.1	Lalb_Chr01	1315019	1315059	92.683	8.24e-08	58		NLL-07	944868	944909	95.238	1.13e-10	67.9
1894	YL-18	SCAFFOLD30457.26098	Framework		20.6
1895	YL-18	DArT_PAV_0823	Framework	TGCAGGAAACCCAACTTTGTTTGTTCCCAGTGAAGTAACCAATATGAAGTGATTACAGATCGGAAGAGC	22.9	Lalb_Chr03	871232	871179	96.296	5.91e-18	91.7		NLL-07	1025179	1025126	96.296	7.82e-18	91.7
1896	YL-18	DArT_PAV_0221	Framework	TGCAGGAAAGCCAACTTTGTTTGTTCCCAGTGAAGTAACCAATATGAAATGATTACAGATCGGAAGAGC	25.2	Lalb_Chr03	871232	871179	96.296	5.91e-18	91.7		NLL-07	1025179	1025126	96.296	7.82e-18	91.7
1897	YL-18	DArT_SNP_0936	Redundant	TGCAGGAAAGCCAACTTTGTTTGTTCCCAGTGAAGTAACCAATATGAAATGATTACAGATCGGAAGAGC	25.2	Lalb_Chr03	871232	871179	96.296	5.91e-18	91.7		NLL-07	1025179	1025126	96.296	7.82e-18	91.7
1898	YL-18	DArT_SNP_0257	Framework	TGCAGAATTGTAAGCTTTCCATTTTTATTGCATTGTAACAGCCGGGCCGTGACATGCGACCTCCAAGGC	34.5								NLL-07	1499303	1499334	100	1.77e-09	63.9
1899	YL-18	DArT_PAV_0106	Framework	TGCAGAACCAATGACAGCTTGTCCTTTAGAATGGCTATCCAATATTGTTACAGATCGGAAGAGCGGTTC	35								NLL-07	1521896	1521851	89.13	6.73e-06	52
1900	YL-18	DArT_SNP_0203	Framework	TGCAGCTTCACGACTCTTCATCCGAAATTCTTCTTAGAGTATCATCTGATCCATCTACCACTGCGAGAG	40.5	Lalb_Chr03	1438508	1438440	91.304	2.33e-17	89.7		NLL-07	1728575	1728507	92.754	1.27e-19	97.6
1901	YL-18	DArT_SNP_0194	Redundant	TGCAGGGAGAACAAAGCTAAAAAATGGAGCCCAACCATAAATATATATAAATAAAAGTTAGTAATGGAT	40.5	Lalb_Chr03	1481888	1481852	94.595	8.24e-08	58
1902	YL-18	DArT_SNP_1134	Redundant	TGCAGATTGAAATCATGGAAGATTAGGGACGATAATATTTTCAATCTATCACATGCACACAAATGTAGA	40.5								NLL-07	1705220	1705261	95.238	2.76e-08	60
1903	YL-18	DArT_SNP_1086	Redundant	TGCAGAACGTGACGCTCTTGTTACAGATCGGAAGAGCGGTTCAGCAGGAATGCCGAGACCGATCTCGTA	40.5
1904	YL-18	DArT_SNP_1092	Redundant	TGCAGAGAGTTTGGCATACTGTTTTGCATGTTTTCTGCTGTAAGATTTATTGTAACGTATGTTTGGATT	40.5
1905	YL-18	DArT_SNP_1033	Framework	TGCAGGTTGGAAAAATGGGAACTGGTGCAATTGCCATATCTCTTCCATTTTCCTGTATACTGGGTCTAC	41	Lalb_Chr03	1590764	1590832	95.652	1.61e-24	113		NLL-07	1899796	1899864	92.754	1.27e-19	97.6	2y hit
1906	YL-18	DArT_SNP_1006	Redundant	TGCAGTCTACACTAATTTCTATAACCTTCTCATAAAAAGTGCAAATAAAAAGATAGCATGGCTTTGGTG	41	Lalb_Chr03	1607383	1607310	90.541	5.69e-15	81.8		NLL-07	1916626	1916587	92.5	4.31e-07	56
1907	YL-18	DArT_SNP_0997	Redundant	TGCAGTAGTGATTTCCATTTGGCAGATTTTATTTTCCCTTGTATACTATGAGATTGTTCTTGTTTTGGG	41	Lalb_Chr03	1544221	1544289	94.203	3.93e-22	105		NLL-07	1841397	1841464	92.754	3.09e-17	89.7
1908	YL-18	DArT_SNP_0222	Redundant	TGCAGTAAAATAAAAAGGAATGAGATTATACAATAAAACTTTATACTGAAGAGTAAACGTTCAATTTAT	41	Lalb_Chr03	1552374	1552442	94.203	3.93e-22	105		NLL-07	1849625	1849693	89.855	7.54e-15	81.8
1909	YL-18	DArT_PAV_0324	Redundant	TGCAGTAAAATAAAAAGAAATGAGATTATACAATAAAACTTTATACTGAAGAGTAAACCTTCAATTTAT	41	Lalb_Chr03	1552374	1552442	97.101	6.61e-27	121		NLL-07	1849625	1849693	92.754	1.27e-19	97.6
1910	YL-18	DArT_PAV_0925	Redundant	TGCAGTAAAATAAAAAGGAATGAGATTATACAATAAAACTTTATACTGAAGAGTAAACGTTCAATTTAT	41	Lalb_Chr03	1552374	1552442	94.203	3.93e-22	105		NLL-07	1849625	1849693	89.855	7.54e-15	81.8
1911	YL-18	DArT_PAV_0100	Redundant	TGCAGAGACAGAGTAAAATATATCAAATTTCCATGAAAAAACTTCGGAATGTTTTACAGATCGGAAGAG	41	Lalb_Chr03	1607754	1607808	90.909	2.17e-11	69.9		NLL-07	1917060	1917097	94.737	2.76e-08	60
1912	YL-18	SCAFFOLD290898.14152	Attached	AAACACAATTTAGGCATACAAATAAATATCACAGCTATGTATATTTTTAAGTCCAATCAAGCTCTTGTCCATGCTTTAAAGTTTAAACTGCTTACTGTCTT		Lalb_Chr03	1599276	1599177	94	1.18e-35	151		NLL-07	6182656	6182755	94	1.59e-35	151
1913	YL-18	SCAFFOLD154770.8044	Attached	AATGGATACAGGTATTCAGTTAAAATCATTCCCGGTATATTGTCCTACTGTTGGAATGAACTGTCCTTGTTACATCACTATTTACAGCTTCTTGTGCTATG									NLL-07	1899545	1899599	90.909	4.67e-11	69.9
1914	YL-18	SCAFFOLD154770.8106	Attached	GTCCTTGTTACATCACTATTTACAGCTTCTTGTGCTATGGATTATTACTAAAGAGTTGCTTTTTATTTGTCTGTTCAATTCAATAGGGTTTGGCAGGAAGT		Lalb_Chr03	1590545	1590629	89.412	1.53e-19	97.6		NLL-07	1899565	1899665	90.099	1.42e-26	121
1915	YL-18	DArT_PAV_0314	Framework	TGCAGGAAAAAAAATGCCATAACAGATACGTTACAGATCGGAAGAGCGGTTCAGCAGGAATGCCGAGAC	42.7
1916	YL-18	DArT_PAV_0234	Framework	TGCAGTGCTACACACATGAATAGAATAGGATGTCTTCTTTTGTCTTATTTGGTTTTTTTCAATGGAACC	54	Lalb_Chr03	3323912	3323853	91.667	2.25e-14	79.8		NLL-07	4439061	4439016	93.478	1.13e-10	67.9
1917	YL-18	SCAFFOLD67582.5258	Framework	AATGAAAGTTATTAGGTATTGTTTGGCACACTGCAGTGCTACACACATGACTAGAATAGGATGTCTTCTTTTGTCTTATTTGGTTTTTTTCAATGGAACCA	55.7	Lalb_Chr03	3323912	3323852	93.443	3.73e-17	89.7		NLL-07	4439094	4439016	91.139	1.32e-20	101
1918	YL-18	SCAFFOLD94871.3492	Redundant	TCCAAAATCAAAACTCACTAAATAATGATAAGGAAAAAAGAATTGTTCTGAAAAGGCAAAATATGATTAGAAATGATAGATGACCATAATCAAATTAATAT	55.7	Lalb_Chr03	3518866	3518964	95.96	1.91e-37	157		NLL-07	4738956	4739053	97.959	7.05e-44	178
1919	YL-18	DArT_SNP_1254	Redundant	TGCAGTTACAGCGATATTGGTCAATTGTCAGCTGCTAATAGTAGCAAATATTGGAGATTCTCGTGCTGT	55.7	Lalb_Chr03	3470953	3470885	97.101	6.61e-27	121		NLL-07	4675260	4675192	97.101	8.75e-27	121
1920	YL-18	DArT_PAV_0931	Redundant	TGCAGACGCGAGGAGTGGTCGCGTCTGGATGGATTCAGGTGGAGATGACACACGGCTGGAACTTTACAG	55.7
1921	YL-18	DArT_SNP_0339	Redundant	TGCAGGAACTATGGCTACCTTGTTTGTCCCATAAAGCCTAGCAGACACATTCATCATCACATTTATCGG	55.7	Lalb_Chr03	3412335	3412283	92.453	1.39e-12	73.8		NLL-07	4578745	4578711	94.286	1.7e-06	54
1922	YL-18	DArT_SNP_1104	Redundant	TGCAGATGTACGTGACAGTGATAGAAAGCATCTTTGGTCTAAAAAAGATTCTTATTCACAAGATTTGTC	55.7	Lalb_Chr03	3415805	3415873	94.203	3.93e-22	105		NLL-07	4582447	4582516	90	4.65e-13	75.8
1923	YL-18	DArT_SNP_1211	Redundant	TGCAGGTCATTACAAATTATCCACATCCTACTTCAACCTTTTCTAGGATAAGATACAATTCATATACTT	55.7	Lalb_Chr03	3415047	3415082	94.444	3.26e-07	56		NLL-07	4581703	4581771	94.203	5.2e-22	105
1924	YL-18	DArT_SNP_0283	Redundant	TGCAGTGCTACACACATGACTAGAATAGGATGTCTTCTTTTGTCTTATTTGGTGTTTTTCAATGGAACC	55.7	Lalb_Chr03	3323912	3323853	95	3.78e-19	95.6		NLL-07	4439061	4439016	95.652	4.65e-13	75.8
1925	YL-18	SCAFFOLD80078.2173	Redundant	GGTGAATTGGGTAAAGGAGGTTCAACTGCAGTTACAGCGATATTGGTCAATTGTCAGCTGCTAATAGTAGCAAATATTGGAGATTCTCGTGCTGTTATATG	55.7	Lalb_Chr03	3470979	3470879	97.03	2.06e-43	176		NLL-07	4675286	4675186	97.03	2.78e-43	176
1926	YL-18	SCAFFOLD302977.2819	Redundant	TCTTTAAACCTGCAGATATTGGAAGGACTTCTAAAATTACCAGAGAATAAGGAATGTGCTGACTGCAAAGCTAAGTATGTACCTGGATGGGTCTATGTGAT	55.7	Lalb_Chr19	14922832	14922921	98.889	1.27e-41	170		NLL-07	4425168	4425075	97.872	1.72e-41	170	2y hit
1927	YL-18	SCAFFOLD204581.14414	Redundant	CTATCTGCCCATAATTCATACCTAGCAACCATTTGTTTTACTAAATTATAAGTAATTTGTTTTTGAACCATGATTTTGCTTGGAAGAATATTAAATTATAT	55.7	Lalb_Chr03	3295089	3294986	90.476	4.17e-26	119		NLL-07	4394345	4394241	92.381	3.89e-33	143
1928	YL-18	SCAFFOLD146124.5814	Redundant	ATTTAGTTAAAGTATATGAATTGTATCTTATCCTAGAAAAGGTTGAAGTAGGATGTGGATAATTTGTAATGACCTGCAGAGAAGTGTGCGATTGAACTATA	55.7	Lalb_Chr03	3415082	3415005	87.654	1.42e-13	77.8		NLL-07	4581780	4581680	94.059	4.03e-36	153
1929	YL-18	SCAFFOLD146124.5082	Redundant	CTTGTGAATAAGAATCTTTTTTAGACCAAAGATGCTTTCTATCACTGTCACGTACATCTGCAGTAATCTGGAAATCCTTCTCAAGTGGAAGCGTTCGCAGA	55.7	Lalb_Chr03	3415866	3415771	92.708	7.01e-31	135		NLL-07	4582509	4582411	91.919	9.12e-28	125
1930	YL-18	DArT_PAV_0783	Redundant	TGCAGCAGTTACACATGACCATAGGGTTATGAGTTGATGATGGTAGAGGGATTTGTATGAATGTGTTGG	55.7								NLL-15	12039010	12039052	95.349	2.87e-11	69.9
1931	YL-18	DArT_PAV_0778	Redundant	TGCAGTGCTACACACATGACTAGAATAGGATGTCTTCTTTTGTCTTATTTGGTGTTTTTCAATGGAACC	55.7	Lalb_Chr03	3323912	3323853	95	3.78e-19	95.6		NLL-07	4439061	4439016	95.652	4.65e-13	75.8
1932	YL-18	SCAFFOLD63957.1988	Redundant	CAATTTAATCAGCACACATAAAAGGGTTGCTGCAGTATTAGTTAACCAGGGAGGATGTTCTCTTTTTTTCTTAGTGGTATTATTTAATTTGTATCAAACTT	55.7	Lalb_Chr03	3499406	3499448	95.349	3.46e-11	69.9		NLL-07	4719196	4719234	94.872	1.14e-08	61.9
1933	YL-18	SCAFFOLD63957.2667	Redundant	NNNAGCTTTCCCTACCATAAGCAACAACATAACTTAGAAAACTGAGTTAACTTGGACTACAGAAATCGAGAAAAGAGAACAAGAGTTTATGTTTATATACC	55.7	Lalb_Chr03	3500028	3500126	87.129	1.47e-16	87.7		NLL-07	4719813	4719910	95.918	4.19e-39	163
1934	YL-18	DArT_SNP_1158	Redundant	TGCAGACGTTTGGCCCTGCCTTACAGATCGGAAGAGCGGTTCAGCAGGAATGCCGAGACCGATCTCGTA	55.7
1935	YL-18	SCAFFOLD197654.8913	Redundant	TCCTTGCACAAGGGCCATGCTAATCTTCTCTATATCGTTCCAATTTTATCAGATGTCCCCGAAGGGACAAACCCCTCTGTTTGTCGCTTCTATATAAATTC	55.7	Lalb_Chr03	3919790	3919717	95.946	2.67e-27	123		NLL-07	2935443	2935370	94.595	8.79e-25	115
1936	YL-18	DArT_SNP_0321	Framework	TGCAGAAGTAATACGAATATTGAAAATGAAGATGAAAACTGGTGAAATGTATTCTCAAGTGTTTACAGA	56.2	Lalb_Chr03	3749281	3749334	94.444	1.44e-15	83.8		NLL-07	4968097	4968143	95.745	1.18e-13	77.8
1937	YL-18	DArT_PAV_0530	Redundant	TGCAGCTGATCTTCACATATTCTCCATTTGTTTCTTACCGGTTCGCTCTGGTTTTGCAGGCTCACTATC	56.2
1938	YL-18	DArT_SNP_0278	Redundant	TGCAGATTCACTAGAGAATGTGATTTCATGTACTCCAAATAGTTTGCCCGTGTTGTATTTGGCCTGCTC	56.2	Lalb_Chr03	3934704	3934636	89.855	5.69e-15	81.8		NLL-07	5436557	5436489	97.101	8.75e-27	121
1939	YL-18	DArT_SNP_0268	Redundant	TGCAGTTGTTTTTGTTGGTAGTGAATAAAAGTAATTACAGATCGGAAGAGCGGTTCAGCAGGAATGCCG	56.2	Lalb_Chr03	3844187	3844219	96.97	8.24e-08	58		NLL-07	5291870	5291906	100	1.84e-12	73.8
1940	YL-18	SCAFFOLD117707.392	Redundant	ACCATGCTGGCAAAGTACGAGGACCAGGACCAGGACCGACCGAGGCCGGCGGCACCGACGATGGCTTTGAGGATAATGTTACTGGCGGCGATGAAGGCGAT	56.2	Lalb_Chr03	3874549	3874456	85	9.08e-15	81.8		NLL-07	5346549	5346456	86	5.03e-17	89.7
1941	YL-18	DArT_SNP_1096	Redundant	TGCAGCTTCACACACGTTACATTGAATCTTCATCCTTTCTTTTCTCTCTCTCTTACAGATCGGAAGAGC	56.2	Lalb_Chr03	3814229	3814261	96.97	8.24e-08	58	2y hit	NLL-07	5109994	5110027	94.118	6.73e-06	52	3y hit
1942	YL-18	SCAFFOLD296266.886	Redundant	ACACTTTGAGGTGTTATAAACTCCATAACACTTCCCGGTGTTATAAACTCCGTGAGACTACACAATAACACCCTGCAATGTTATAAACTCCAGAACTCCCT	56.2
1943	YL-18	DArT_PAV_0894	Redundant	TGCAGCTGATCTTCACATATTCTCCATTTGTTTCTTACCGGTTCACTCGGTTCGCTCTGGTTTTGCAGG	56.2
1944	YL-18	DArT_SNP_1081	Redundant	TGCAGGGAGTTCTGGAGTTTATAATATTGCAGGGTGTTATTGAGTAGTCTTACAGAGTTTATAACACCG	56.2
1945	YL-18	DArT_SNP_0488	Framework	TGCAGACACTCTTCCATTTGACGATGTAGCAGGGTCATTGTGGTCCTGAACTGAAGCAAACCATCCAGC	60.7
1946	YL-18	DArT_SNP_0454	Redundant	TGCAGGCAAAAAAATGATTATGATGATGAAATAATGGTTCCCATGTCACATACCAGTAAACTAGTCTCA	60.7	Lalb_Chr03	3772894	3772953	91.667	2.25e-14	79.8
1947	YL-18	DArT_SNP_1313	Redundant	TGCAGGGTGCCCTTGTTGCTTATCTTATGTTTTGATAATGAAGAACAATCCTAAATGTCCTAGGTGTAA	60.7	Lalb_Chr03	3992284	3992352	95.652	1.61e-24	113		NLL-07	5533694	5533762	100	1.47e-31	137
1948	YL-18	DArT_PAV_0197	Framework	TGCAGAGCTACTGAAGTATGATGTATTCCAATTTGTTTACAGATCGGAAGAGCGGTTCAGCAGGAATGC	62.3	Lalb_Chr03	3737078	3737041	94.737	2.09e-08	60		NLL-07	4944573	4944535	97.436	2.87e-11	69.9
1949	YL-18	DArT_SNP_1454	Attached	TGCAGGTACCTCTTTATCATTTGGGCACATTTCTATCTTTTATCTTGATTGATTTACAGATCGGAAGAG									Scaffold_644	7132	7177	97.826	1.91e-15	83.8
1951	YL-19	DArT_SNP_0223	Framework	TGCAGAATACTGTGTTGGGGCGTTTCTGGTAAGTGGTAAATATGGACTCAACCACACACTATTTTCAAC	0	Lalb_Chr19	1381546	1381479	85.294	3.26e-07	56		NLL-11	34287006	34286960	93.617	2.87e-11	69.9
1952	YL-19	DArT_SNP_1051	Framework	TGCAGCTACAAGATGCCACATCTTCAATTATCTGAAATTTGAAGAAATTGAACAAGAGAAAAATTAGTT	0.5	Lalb_Chr19	1491106	1491046	93.443	2.33e-17	89.7		NLL-11	34468739	34468673	95.522	3.33e-23	109
1953	YL-19	SCAFFOLD294548.4784	Framework	GAAGCCATCTGAGATATCACACCGGAAGTCGATGCCTTCGGCCGGACATCGCTGTATCCGGTGGCCGGGTTAGTACTACTACCTTCAAATTGGTGGTACAA	1.1	Lalb_Chr19	1408532	1408632	89.109	2.57e-24	113	2y hit	NLL-11	34331528	34331628	94.059	4.03e-36	153
1954	YL-19	SCAFFOLD287287.1914	Redundant	AATTGAAAAACCCAAAATGGTCCTAATTTTTTTAAAATGTGGGTCAAATTGGTCCTTTTCAGCATGTTTTATAACACCCGATAGAGACTAATTTGACTCTG	1.1	Lalb_Chr15	4046870	4046776	86.316	5.82e-16	85.7		NLL-11	33025163	33025065	86.869	3.22e-18	93.7
1955	YL-19	SCAFFOLD287287.2156	Redundant	ATCCAAGTAACTCTAATTTTCAACAGAATAAAGGGTAAATTGGAAGCAGCACTTGCTCAATATGATAGTATATAGAAACTGCTGCAGCTTGCACCAAAGGT	1.1								NLL-11	34453152	34453252	95.05	4.03e-36	153
1956	YL-19	SCAFFOLD299614.10100	Framework	TAAAATGCGTTTTTTTCCTGAGGAAGGCATCATTAAAGTTGAAAATAGTGAGTGGTTGAGTCCATATTTACCACTTACCAGAAACGCCCCAACACAGTATT	1.6	Lalb_Chr19	1381452	1381533	90.244	3.87e-20	99.6		NLL-11	34286930	34287006	92.208	8.47e-22	105
1957	YL-19	SCAFFOLD197255.15509	Framework	ACTTTCTACTAATCATAAAATCACAAGTATCATATATTTCTTACATGAATTCCACTGAAGTGTTTGTTGATTTTCCATGTTCTTCTGCAGCTGCAAGATGT	2.1	Lalb_Chr19	1286034	1285934	91.089	4.33e-29	129		NLL-11	34189753	34189691	96.825	5.42e-23	109
1958	YL-19	SCAFFOLD90287.40068	Framework	GATATTTTCAAAAATTGAGCTTTTGACCTTTTAGTCTTTCTGTCACTAGACCACCTTTTTGTTATTTATATTGATATTTTTGTACTACTAAGGGTATCTCC	3.8	Lalb_Chr04	3785906	3785877	96.667	8.12e-06	52
1959	YL-19	SCAFFOLD96033.10786	Redundant	TATTCATATGCCTTCTTCCACTTGATTTTCTCTCTTGCTAGCATGTATTCCGCAATGCTTCTGACAGGATGGTCAACCTCCGTCGGAGAGAGTGGGAAGCT	3.8	Lalb_Chr19	1594733	1594831	95.96	7.85e-40	165		NLL-11	34564641	34564739	97.98	1.78e-44	180
1960	YL-19	SCAFFOLD96033.13399	Redundant	AGCTCTCGGGTACTCTCACGTCTAGTAACTATGAGACTCCTCGATGGTTGGAGGCTGCCCGAATACTGACCGACTTCCCCAACAACCATTTCAACATCAAA	3.8	Lalb_Chr19	1597097	1597162	84.848	8.12e-06	52
1961	YL-19	SCAFFOLD96033.10835	Redundant	CCGCAATGCTTCTGACAGGATGGTCAACCTCCGTCGGAGAGAGTGGGAAGCTGGTCGATGTCGGGTGGCCTTCAGTGTGGGTTCGGATTGTCACTTGCTGG	3.8	Lalb_Chr19	1594784	1594882	92.929	1.14e-32	141		NLL-11	34564692	34564790	96.97	4.35e-42	172
1962	YL-19	DArT_PAV_0311	Framework	TGCAGTTACGACGGCCCGGAATATTGTGTGTATCCTAAATACTATGATGGCAAGTGTGTTTACTTCTAC	4.4	Lalb_Chr19	1594977	1595019	95.349	2.17e-11	69.9		NLL-11	34564880	34564936	96.491	1.27e-19	97.6
1963	YL-19	DArT_SNP_0063	Framework	TGCAGGGCTGTGTGACTTGCCACCGGCGATTGAACAAAATGTGGTTCAGCAGCGCGTCACTCGAACCCG	4.9	Lalb_Chr19	1656621	1656554	94.118	1.55e-21	103		NLL-11	34638550	34638483	97.059	3.46e-26	119
1964	YL-19	SCAFFOLD90287.26625	Framework	TATCATCTACACATTCAAACTTTTTGAAAATTTCATGTGCTACTGCAGGGCTGTGTGACTTGCCACCGGCGATTGAACAAAATGTGGTTCAGCAGCGCGTC	5.5	Lalb_Chr19	1656662	1656564	91.919	2.77e-30	133		NLL-11	34638588	34638493	95.833	6.54e-38	159
1965	YL-19	SCAFFOLD90287.32244	Framework	TCCCGGAACCATTGTTCATTTCATCGTCAGAATCATCATCCTCAAAACTACCTCGGAAAGTCACCACTCTCCCTCGCCGATAGGGTTCCGACTGGGACGGC	6	Lalb_Chr19	1652986	1652895	93.478	7.01e-31	135		NLL-11	34633605	34633517	93.258	5.84e-29	129
1966	YL-19	SCAFFOLD291475.6559	Framework	AGTCATAAGCTTGTAAGCTAACTTCATATGTTAGTCTAAGCTAGAAAGTTTGTTATAATGCCAATTGTGTAAGTTAGGCTGCAGTTAGACAGTTAGGCTTA	13.2	Lalb_Chr19	2643579	2643653	89.333	5.82e-16	85.7		NLL-11	35471529	35471629	96.04	6.79e-41	168
1967	YL-19	DArT_PAV_0775	Framework	TGCAGATATGCAGTAGCCATGAACACAACAAAATCAATCATGTTAGCTAAGATCACCTCAACAATGAGC	14.3
1968	YL-19	SCAFFOLD14704.13635	Framework	CCTGCAGCATATTTAAACTTGACAAAGCATCTACTCAGATAATGCAGCGCCGATTTTCCTCATTGAAGGAAAACAATCCATTGGAGTTGGAGGAACTCCAT	15.9								NLL-11	35640431	35640355	89.61	3.1e-15	83.8
1969	YL-19	SCAFFOLD67036.28347	Framework	GTTCATTGACAAAACATTGATCTCTAATCTTTCTTAATCATTTCCTCGATACATCTGTTTGAAAAATCCAACATTTAAATAAAACCTTGAATAGACGGAAA	16.9	Lalb_Chr09	14668986	14669027	97.619	1.37e-10	67.9		Scaffold_90_15	11494	11451	97.727	1.18e-11	71.9
1970	YL-19	SCAFFOLD190121.9822	Framework	GACAAGCCTGTTCCTCACTGCAGAGAAGTACATAAGCAATACGACAGAATATACAGAAAGCAGCAACAATATGAAAAAGATGATGGTCTAAGCATCTAGCA	17.5	Lalb_Chr19	3360227	3360327	90.099	1.05e-26	121		NLL-11	35868561	35868477	94.118	5.84e-29	129
1971	YL-19	SCAFFOLD123954.17216	Redundant	GGAGGAGGTTGAGGTTCAGATGAACAGACTGAGAGGAAGAAGCAAGGAGAAGTCGGTATGGCAGAAAGTAGAGAACATGGCCGGAAATCACTGATGGTAAT	17.5	Lalb_Chr10	293401	293326	88.158	3.59e-14	79.8		NLL-11	35827589	35827686	94.898	1.02e-36	155
1972	YL-19	SCAFFOLD76537.15300	Redundant	TTTGATAGGAAAAGTTTTTGACAGGAAGGGAAAACACTACAACTGCAGAGGTTAGAACCGAGATACTCACTTTATGTACCATGGCTCTACTAACTTAGCAG	17.5
1973	YL-19	SCAFFOLD51873.6512	Redundant	CCATGACACCCTAATCGCAGTAGTCGCAATTGTGATCGCAATCGTGACCGCAATTGACAACACTAATCAGAACTTTAAAAATAAGGCAGAACTTCTGCAGA	17.5								NLL-11	35853219	35853254	94.444	7.02e-07	56
1974	YL-19	DArT_SNP_1141	Attached	TGCAGAGATTAGAACGGAGATACTCACTTTATGTACCATGGCTCTACTAACTTAGCAGCTTTAGCTTTC
1975	YL-19	DArT_PAV_0052	Attached	TGCAGAGATTAGAACGGAGATACTCACTTTATGTACCATGGCTCTACTAACTTAGCAGCTTTAGCTTTC
1976	YL-19	DArT_PAV_0444	Framework	TGCAGTAAGCTATTTTTATTAGATTTACGGCTTATTTCGAATGGTTGCCTACCTTACACATCAAATCTG	18								NLL-19	17617102	17617034	91.304	3.09e-17	89.7
1977	YL-19	DArT_SNP_0343	Redundant	TGCAGTAAGCTATTTTTGTTAGATTTACGGCTTATTTCGAATGGTTGTCTACCTTACACATCAAATCTG	18								NLL-19	17617102	17617034	88.406	1.84e-12	73.8
1978	YL-19	DArT_SNP_0338	Redundant	TGCAGTGCGATGATTGTCATAACCGCATCACACTATAATTGCGGTGTAACTCCAAATCACATTGATGCG	18	Lalb_Chr23	5537160	5537102	91.525	8.88e-14	77.8		NLL-01	14064112	14064165	88.889	2.76e-08	60
1979	YL-19	DArT_SNP_1150	Redundant	TGCAGAGAAGTACATAAGCAATACGACAGAATCTACAGAAAGCAGCAACAATATGAAAAAGATGATGGT	18	Lalb_Chr19	3360245	3360311	91.045	3.64e-16	85.7		NLL-11	35868543	35868477	92.537	1.98e-18	93.7
1980	YL-19	DArT_PAV_0853	Redundant	TGCAGGTTGTCCCAGAGACATTGGAACCAAGTCTTCAACTAGCAGCTGCTGTGCTTGCTCAGGTAAATC	18	Lalb_Chr19	3788285	3788353	98.551	2.71e-29	129		NLL-11	35803519	35803451	98.551	3.59e-29	129
1981	YL-19	DArT_PAV_0897	Redundant	TGCAGTAAGCTATTTTTGTTAGATTTACGGCTTATTTCGAATGGTTGTCTACCTTACACATCAAATCTG	18								NLL-19	17617102	17617034	88.406	1.84e-12	73.8
1982	YL-19	DArT_PAV_0441	Framework	TGCAGTTGTGATAAACACACGAATCGATCACATGTGAATATAAATGTGATGATGTATTTATTTTGTCAC	19.1
1983	YL-19	DArT_PAV_0200	Framework	TGCAGTTGAATTTACATGCACTACTAGTCTAATACCAATTACTTGTTCTTACAGATCGGAAGAGCGGTT	28.3	Lalb_Chr11	4229588	4229624	94.595	8.24e-08	58
1984	YL-19	DArT_PAV_0069	Attached	TGCAGTTTTGTCTATTTCCTTACCGAAAATTCTCAGAAATTCATTTTCGAAAATATAATTACAGATCGG									Scaffold_143_28	9096	9039	96.552	3.21e-20	99.6
1985	YL-19	DArT_PAV_0028	Framework	TGCAGGACATCAAAATTTTGTGCATTAGCCTGTTTAGCCCTATTTATTTTCCCATGATACCCTCTATAG	30.1
1987	YL-20	DArT_PAV_0575	Framework	TGCAGATCCCTACCTATACCTATCTAACAGATCGGGGGCTATCTTGTAGATAATGAACTAATCATTTTC	0
1988	YL-20	DArT_PAV_0941	Framework	TGCAGCTTCAAGAGCTTTATAATTCACATGGAGTGATGTGCTTGGTCCGTTATGTGAGATATTTTCTGA	1.1	Lalb_Chr01	20651511	20651576	98.485	1.67e-27	123		NLL-13	13252362	13252427	98.485	2.22e-27	123
1989	YL-20	DArT_PAV_0856	Redundant	TGCAGAAGCATTTTCTAGCATTTGATTATGAACAATATGAATTCATTTTCCAACAGAAAGTCCAAGAAA	1.1	Lalb_Chr01	20651509	20651443	95.522	2.52e-23	109		NLL-13	13252360	13252297	96.875	8.43e-24	111
1990	YL-20	DArT_PAV_0443	Redundant	TGCAGGATCAAGGACCCATGCCCGATTCAAGAACAAAACAGAAATGAATGTAGTCAAAGGTAATTACAG	1.1	Lalb_Chr01	20643683	20643629	92.727	8.88e-14	77.8		NLL-13	13245120	13245061	93.333	1.22e-16	87.7
1991	YL-20	DArT_SNP_1203	Redundant	TGCAGGATGTAGAGAACTAGGGTTGAATCAGGCCAACATCCCAGTCATCAATCATACAACATTCAACTC	1.1	Lalb_Chr01	20650499	20650431	97.101	6.61e-27	121		NLL-13	13251328	13251260	97.101	8.75e-27	121
1992	YL-20	SCAFFOLD197565.31590	Framework	ACAGCACACTTGCTAGAGCATCTCACTCGGTGGCAAATCACTAGTGCCATAGCAGTGGTGGCACAAACAACTGCAGCTCCTACCACAACCTTCCCCATGAT	12.1	Lalb_Chr01	21016754	21016659	93.75	2.88e-33	143		NLL-13	14562399	14562300	94	1.59e-35	151
1993	YL-20	DArT_SNP_0043	Framework	TGCAGTTGTTTGTGCCACCACTGCTATGGCACTAGTGATTTGCCACCGAGTGAGATGCTCTAGCAAGTG	12.6	Lalb_Chr01	21016690	21016753	93.75	3.78e-19	95.6		NLL-13	14562330	14562392	93.651	1.98e-18	93.7
1994	YL-20	DArT_SNP_0055	Framework	TGCAGTAGACTACTATAGCTACTGCCTGTAATCTCTAAAACACGAAGACAAACGTGTCTTAGGTATAGA	20.4
1995	YL-20	SCAFFOLD135566.9191	Framework	AGCGTTGCTTCTTGTTTCAGTTGTTCCTGATCTCAGTGCTTTCATAAGGATTGGAATTACCATTGGAGTTTCAGCTACTAGCTTCTTGTTGTTGTCATGAA	26.4	Lalb_Chr01	21676788	21676888	100	1.42e-50	200		NLL-13	15655792	15655892	100	1.92e-50	200
1996	YL-20	SCAFFOLD143187.4470	Redundant	AAGTTATAAGTTTACCAACAAGGCATCGATAAGGCCCCACTAGATCTCCAGATAGATCAAAAGTTCAATTTGTGGGATCTACATTTGTTGCGAAGGGAAGC	26.4	Lalb_Chr01	22602582	22602544	92.308	2.05e-06	54	2y hit	NLL-03	167341	167380	92.5	7.02e-07	56
1997	YL-20	DArT_SNP_0885	Framework	TGCAGCTCATGATGGTAAAATGAAGCTCCAAATCTGCTCTTGGAGATTGATTTGCTTGTATGCTAGTTA	26.9	Lalb_Chr01	21662483	21662550	97.059	2.61e-26	119		NLL-07	17212631	17212564	97.059	3.46e-26	119
1998	YL-20	DArT_SNP_0037	Framework	TGCAGGGGCAAAGCATGTCATCACCATAAATTTCAAAACATGACACTAAAAGAAACTTCCAAGAAACAT	27.4	Lalb_Chr01	21693041	21692976	86.364	2.09e-08	60		NLL-13	15685740	15685674	89.552	2.87e-11	69.9
1999	YL-20	SCAFFOLD18645.33331	Framework	TCGTTAACTTGTTATTCATTGTTGACTCTCAAATAAAATCAATGATGGATGATGTGTCGATAGTGTAAAAAGCTTTACACTGTCGGTGTCGGTGCATGGAT	28.5	Lalb_Chr13	14273058	14273103	93.478	1.37e-10	67.9		NLL-07	2630933	2630880	94.444	3.1e-15	83.8
2000	YL-20	SCAFFOLD18645.52495	Redundant	TGGTTCCTGACAGTATATGGTCTTCCATTGGGTGTGCCTGGCGCATTTCCCGCAGCAACCTGTCTCTCCTCCCGCACTTGGTTGAAAATGTGAGTATAGCC	28.5	Lalb_Chr01	21847913	21848013	92.079	1.78e-31	137		NLL-13	15826608	15826508	96.04	6.79e-41	168
2001	YL-20	SCAFFOLD18645.17855	Redundant	TCTGTGCTTTCCCTCTGTCACGTATTCTTAATTTGTTTCTTATCTTGATCCAGGGAGGACAAGTTGTTAAATACACTGCCATGTTAGCTTGTGGCAACTAT	28.5	Lalb_Chr01	21737659	21737759	92.079	1.78e-31	137		NLL-13	15878046	15878146	94.059	4.03e-36	153
2002	YL-20	DArT_SNP_1196	Redundant	TGCAGCAGCCGATGGCTATACTCACATTTTCAACCAAGTGCGGGAGGAGAGACAGGTTGCTGCTGGAAA	28.5	Lalb_Chr01	21848026	21847966	96.721	3.93e-22	105		NLL-13	15826495	15826563	97.101	8.75e-27	121
2003	YL-20	SCAFFOLD46786.1728	Redundant	TCACAGTGAAAAGGAAACCTAATCGATTGAATAAGGAAAAATGGTACATACGTCGGTTTGTCTCATCAATTTCATCTCTTGAAAACAGATCAAATAATCAC	28.5	Lalb_Chr01	21869777	21869873	93.814	7.28e-34	145
2004	YL-20	DArT_PAV_0458	Framework	TGCAGAGCTGTGTAACTTGCCGCCAGCACTTGAACAAAATGTGGTTCGGCAGCGCCTCACAAGAACCCC	30.7	Lalb_Chr01	21885484	21885548	93.846	9.57e-20	97.6		Scaffold_48_3	3980	3912	97.101	8.75e-27	121
2005	YL-20	SCAFFOLD236521.2881	Redundant	ATTTCCATTTTCATCAACATTCTTTCTGTTAGTACACATATCACTATCATCGTTTACATCTCTAGCTAAACTAGTTTGCGCGCAGGGGGACTCCGAATCAA	30.7	Lalb_Chr01	21903963	21903863	96.04	5.03e-41	168		NLL-13	15986225	15986125	96.04	6.79e-41	168
2006	YL-20	SCAFFOLD148743.4686	Redundant	TAAAACTTATTTCAAAAAATTATGTGCTACTGCAGAGCTGTGTAACTTGCCGCCAGCACTTGAACAAAATGTGGTTCGGCAGCACCTCACAAGAACCCCCC	30.7	Lalb_Chr01	21885454	21885548	90.526	1.65e-25	117		Scaffold_48_3	4010	3911	94	1.59e-35	151
2007	YL-20	DArT_SNP_0524	Redundant	TGCAGAGCTGTGTAACTTGCTGCCAGCACTTGAACAAAATGTGGTTCGGCAGCACCTCACAAGAACCCC	30.7	Lalb_Chr01	21885484	21885548	90.769	5.69e-15	81.8		Scaffold_48_3	3980	3912	94.203	5.2e-22	105
2008	YL-20	SCAFFOLD108846.31072	Redundant	TAATGTGATGAAAGAAACTGGTTCAGATTAGAAATAAGAACTGGATATCAATGATGGAAATCACTATGAATACACCGAGTTCTCTTGGTATTCGAGAGACC	30.7	Lalb_Chr01	21916611	21916514	91.837	1.1e-29	131		NLL-13	15999179	15999082	87.755	5.22e-20	99.6
2009	YL-20	DArT_SNP_1370	Redundant	TGCAGTAGCACGTAATTTTTTGAAATAAGTTTTACAGATCGGAAGAGCGGTTCAGCAGGAATGCCGAGA	30.7
2010	YL-20	SCAFFOLD297997.5164	Framework	AGTGTCCTAGATCGAATTACTATCCACTGAATGATTTATGGTGTTGAATTTGAATTATAATCTGTATGCAGGGGCCAGAAAGTAAGAACATATATGAGACT	38.8	Lalb_Chr01	22758850	22758779	94.595	4.02e-23	109		NLL-13	17116815	17116744	91.892	3.22e-18	93.7
2011	YL-20	SCAFFOLD72699.3227	Framework	AGCGAAGAGAGGACACTTGAGGAATTTAGAAAACACAACAAGATGTTAAAAGCTTTCGAAGCTGTTGCTGGAGTGAGAGCAGAGGTGGATAAGCTCTCTGA	40	Lalb_Chr01	22789129	22789225	96.907	5.03e-41	168		Scaffold_2_406	30341	30255	90.805	5.42e-23	109
2012	YL-20	DArT_SNP_0484	Framework	TGCAGTGGACTAAGTACAAATTTCCCTTCCATGTGCTTTTCTTTTGCTAAATCAAAAAAATAAAACACA	41.2	Lalb_Chr01	23425547	23425497	94.118	8.88e-14	77.8		NLL-13	17725929	17725863	94.03	8.12e-21	101
2013	YL-20	DArT_SNP_0468	Redundant	TGCAGTCCGCCACAATAGGTTTGAGACTAAGTATCAAATATATCACAATTAGAGTAGCATTTTTTAGAA	41.2	Lalb_Chr01	23410285	23410223	93.75	9.22e-17	87.7
2014	YL-20	SCAFFOLD31167.5206	Redundant	GCTGGAGGTAAAGAAGAGTAAATTAGTACCGACAACATGTTGTTATTGTCGCTGCTTCGACGAGGAAACCTACTACTGATAGTACCATGTGGCAACATAGT	41.2	Lalb_Chr01	23494175	23494072	88.462	1.59e-22	107		NLL-13	17778386	17778286	91.089	5.84e-29	129
2015	YL-20	SCAFFOLD291405.3749	Framework	CCTTGCAGGTAGGTTGCCTCTGCTGAGTAATTCCCAATAACGTTTTAAAGCTGTGATACATGGAACATGGGAAGCGCCCTAGATTTAGTGGGTAGCTGCAG	41.7	Lalb_Chr01	8655393	8655295	86.869	5.82e-16	85.7		NLL-13	10110851	10110949	85.859	1.91e-13	77.8
2016	YL-20	DArT_SNP_1225	Redundant	TGCAGCTACCCACTAAATCTAGGGCGCTTCCCATGTTCCATGTATCACAACTTTACAGATCGGAAGAGC	41.7
2017	YL-20	SCAFFOLD12997.6799	Framework	TAACTTCATTGTATTTAGTAAATGTTTGCCATTAATTTGGATGAAATGATAGAAAATTTCACACTAACTTAACCATAGTAAGAATCTAGAGCTTTTGTGAA	42.3
[truncated: 464 more rows]
