# Supplementary material for: Phenotypic characterisation and linkage mapping of domestication syndrome traits in yellow lupin (Lupinus luteus L.)
Source: Theor Appl Genet. 2020 Jul 18;133(10):2975–87. doi: 10.1007/s00122-020-03650-9 (PMC7497344; doi:10.1007/s00122-020-03650-9)
Supplement: Supplementary file 6 — Supplementary material 6 (XLSX 17 kb) [file 122_2020_3650_MOESM6_ESM.xlsx]

## Sheet: Table S4
Table S4: The daily maximum, minimum and average temperatures for the whole duration of field trial
Date	Maximum	Minimum	Average
2013-06-01	18.1	3.6	10.85
2013-06-02	18.1	8.2	13.15
2013-06-03	20	10.8	15.4
2013-06-04	20	5.3	12.65
2013-06-05	19.4	9	14.2
2013-06-06	21	13.8	17.4
2013-06-07	21.8	7.3	14.55
2013-06-08	20.6	7	13.8
2013-06-09	21	11.3	16.15
2013-06-10	19.5	10	14.75
2013-06-11	18.2	7.1	12.65
2013-06-12	19.3	10	14.65
2013-06-13	20.8	8	14.4
2013-06-14	20	9.8	14.9
2013-06-15	15.4	9.8	12.6
2013-06-16	18.4	2.6	10.5
2013-06-17	17.9	9.1	13.5
2013-06-18	18.1	7.1	12.6
2013-06-19	19.2	6.7	12.95
2013-06-20	20.1	4.7	12.4
2013-06-21	19.6	5.1	12.35
2013-06-22	22.9	5.2	14.05
2013-06-23	21	9.8	15.4
2013-06-24	22	10.8	16.4
2013-06-25	18.7	13.1	15.9
2013-06-26	18.1	6	12.05
2013-06-27	20	9.7	14.85
2013-06-28	21.2	8.1	14.65
2013-06-29	23	6	14.5
2013-06-30	22.9	3.9	13.4
2013-07-01	23	4	13.5
2013-07-02	22.1	3.2	12.65
2013-07-03	17.2	8.9	13.05
2013-07-04	16.8	5.7	11.25
2013-07-05	17.4	2.2	9.8
2013-07-06	17.3	4	10.65
2013-07-07	16.8	2.4	9.6
2013-07-08	18.5	1.5	10
2013-07-09	19.4	4.7	12.05
2013-07-10	20.4	9.3	14.85
2013-07-11	15	6.3	10.65
2013-07-12	18.7	9.6	14.15
2013-07-13	20.6	6.6	13.6
2013-07-14	21	9.4	15.2
2013-07-15	21.4	13.1	17.25
2013-07-16	19.4	11.5	15.45
2013-07-17	14.6	9.1	11.85
2013-07-18	16.2	1.4	8.8
2013-07-19	17.1	3.7	10.4
2013-07-20	16.5	2	9.25
2013-07-21	16.3	3.1	9.7
2013-07-22	19.1	3.3	11.2
2013-07-23	22.7	6	14.35
2013-07-24	19.8	12.2	16
2013-07-25	20.4	10.1	15.25
2013-07-26	17.6	12.7	15.15
2013-07-27	18.8	9.1	13.95
2013-07-28	19.4	9.4	14.4
2013-07-29	18.8	8.1	13.45
2013-07-30	20.3	9.6	14.95
2013-07-31	20.5	12	16.25
2013-08-01	21	11.2	16.1
2013-08-02	21	8.8	14.9
2013-08-03	21.7	9	15.35
2013-08-04	22.8	6.8	14.8
2013-08-05	22.5	13.6	18.05
2013-08-06	22.1	15.5	18.8
2013-08-07	21.9	17.1	19.5
2013-08-08	17.7	16.3	17
2013-08-09	20.1	11.8	15.95
2013-08-10	19.8	10.8	15.3
2013-08-11	18.7	13	15.85
2013-08-12	20.5	12.6	16.55
2013-08-13	18.9	15.1	17
2013-08-14	19.7	7.9	13.8
2013-08-15	19.4	13	16.2
2013-08-16	16.9	6.3	11.6
2013-08-17	19	11.2	15.1
2013-08-18	19	7.8	13.4
2013-08-19	20.6	9.4	15
2013-08-20	19.6	5.7	12.65
2013-08-21	19.8	9.4	14.6
2013-08-22	22	7	14.5
2013-08-23	24.7	5.9	15.3
2013-08-24	26.4	6.4	16.4
2013-08-25	20.7	11.7	16.2
2013-08-26	18.5	14.3	16.4
2013-08-27	16.8	8.5	12.65
2013-08-28	19.4	8.4	13.9
2013-08-29	20	9.1	14.55
2013-08-30	20.2	13.4	16.8
2013-08-31	21.1	15.1	18.1
2013-09-01	22.4	14.3	18.35
2013-09-02	23.6	16.2	19.9
2013-09-03	21	14.2	17.6
2013-09-04	18.5	11.7	15.1
2013-09-05	20.4	9	14.7
2013-09-06	22.4	5.3	13.85
2013-09-07	19	12.2	15.6
2013-09-08	20.1	9.3	14.7
2013-09-09	22.4	6.7	14.55
2013-09-10	20.5	11.1	15.8
2013-09-11	18.5	13.4	15.95
2013-09-12	19.1	13	16.05
2013-09-13	20.3	11.7	16
2013-09-14	17	11.9	14.45
2013-09-15	17.7	11.4	14.55
2013-09-16	21.2	7.5	14.35
2013-09-17	17.7	10.2	13.95
2013-09-18	19.8	11.7	15.75
2013-09-19	20.6	14.8	17.7
2013-09-20	21.7	12.1	16.9
2013-09-21	21.6	9.5	15.55
2013-09-22	18.9	13.5	16.2
2013-09-23	21.1	13.4	17.25
2013-09-24	20.5	15.3	17.9
2013-09-25	19.6	14.7	17.15
2013-09-26	20.7	10.5	15.6
2013-09-27	20.3	10	15.15
2013-09-28	20.2	9.5	14.85
2013-09-29	20.8	15.4	18.1
2013-09-30	17.3	9.6	13.45
2013-10-01	18.8	5.5	12.15
2013-10-02	25.7	10.9	18.3
2013-10-03	28.2	11.5	19.85
2013-10-04	21.8	16.3	19.05
2013-10-05	22.9	12.1	17.5
2013-10-06	22.2	11.2	16.7
2013-10-07	22.7	10.7	16.7
2013-10-08	22.9	11.9	17.4
2013-10-09	20.2	12.6	16.4
2013-10-10	21.7	8.7	15.2
2013-10-11	20.9	10.2	15.55
2013-10-12	18.8	10.6	14.7
2013-10-13	21.9	8.6	15.25
2013-10-14	25.2	7	16.1
2013-10-15	22	9.3	15.65
2013-10-16	22.4	16.4	19.4
2013-10-17	22.1	10.7	16.4
2013-10-18	23	13	18
2013-10-19	19.3	17.3	18.3
2013-10-20	19.6	9.9	14.75
2013-10-21	20.7	8.8	14.75
2013-10-22	24.1	10.1	17.1
2013-10-23	27	11.4	19.2
2013-10-24	27.9	15.6	21.75
2013-10-25	23.7	12.8	18.25
2013-10-26	24.8	13	18.9
2013-10-27	28.5	15	21.75
2013-10-28	29	15.3	22.15
2013-10-29	30.6	14.2	22.4
2013-10-30	37.2	17.6	27.4
2013-10-31	25.6	16.6	21.1
